# Supplementary material for: Extensive Non-Coding Sequence Divergence Between the Major Human Pathogen Aspergillus fumigatus and its Relatives
Source: Front Fungal Biol. 2022 Jul 7;3:802494. doi: 10.3389/ffunb.2022.802494 (PMC9977105; doi:10.3389/ffunb.2022.802494)
Supplement: Supplementary file 1 [file DataSheet_1.zip › Supplementary Tables.xlsx]

## Sheet: S1. Single_copy_orthologs
Supplemental Table 1. Single copy orthologs
orthogroup	af293	a1163	oerling	fischeri	lentulus	fumigatiaafinis	novo	udagawae	thermo	turcosus
OG0001330	AFUA_4G04660	AFUB_098340	CBS139183_04531	NFIA_028690	ALT_5076	g3539	P174DRAFT_226816	AUD_9300	CDV56_104009	CFD26_103218
OG0001331	AFUA_4G04800	AFUB_098200	CBS139183_04515	NFIA_028530	ALT_5087	g3551	P174DRAFT_409333	AUD_9311	CDV56_107097	CFD26_105973
OG0001332	AFUA_4G04570	AFUB_098440	CBS139183_04540	NFIA_028780	ALT_5068	g3531	P174DRAFT_227086	AUD_9292	CDV56_101101	CFD26_100762
OG0001333	AFUA_4G04650	AFUB_098350	CBS139183_04532	NFIA_028700	ALT_5075	g3538	P174DRAFT_422257	AUD_9299	CDV56_103478	CFD26_102770
OG0001334	AFUA_4G04745	AFUB_098250	CBS139183_04521	NFIA_028580	ALT_5085	g3548	P174DRAFT_443115	AUD_9309	CDV56_106238	CFD26_105204
OG0001335	AFUA_4G04612	AFUB_098390	CBS139183_04536	NFIA_028740	ALT_5071	g3534	P174DRAFT_505254	AUD_9296	CDV56_102590	CFD26_101956
OG0001336	AFUA_4G04710	AFUB_098290	CBS139183_04526	NFIA_028630	ALT_5081	g3544	P174DRAFT_461677	AUD_9305	CDV56_105296	CFD26_104261
OG0001337	AFUA_4G04600	AFUB_098410	CBS139183_04537	NFIA_028760	ALT_5070	g3533	P174DRAFT_443138	AUD_9294	CDV56_101829	CFD26_101360
OG0001338	AFUA_4G04730	AFUB_098270	CBS139183_04523	NFIA_028600	ALT_5083	g3546	P174DRAFT_443117	AUD_9307	CDV56_105918	CFD26_104898
OG0001339	AFUA_4G04740	AFUB_098260	CBS139183_04522	NFIA_028590	ALT_5084	g3547	P174DRAFT_505239	AUD_9308	CDV56_106100	CFD26_105055
OG0001340	AFUA_4G04690	AFUB_098310	CBS139183_04528	NFIA_028660	ALT_5079	g3542	P174DRAFT_443122	AUD_9303	CDV56_104916	CFD26_103988
OG0001341	AFUA_4G04720	AFUB_098280	CBS139183_04524	NFIA_028610	ALT_5082	g3545	P174DRAFT_461675	AUD_9306	CDV56_105624	CFD26_104627
OG0001342	AFUA_4G04670	AFUB_098330	CBS139183_04530	NFIA_028680	ALT_5077	g3540	P174DRAFT_432566	AUD_9301	CDV56_104260	CFD26_103420
OG0001343	AFUA_4G04590	AFUB_098420	CBS139183_04538	NFIA_028770	ALT_5069	g3532	P174DRAFT_443139	AUD_9293	CDV56_101427	CFD26_101017
OG0001344	AFUA_4G04550	AFUB_098460	CBS139183_04543	NFIA_028810	ALT_5065	g3528	P174DRAFT_443142	AUD_9289	CDV56_100136	CFD26_100054
OG0001345	AFUA_4G04560	AFUB_098450	CBS139183_04541	NFIA_028790	ALT_5067	g3530	P174DRAFT_505258	AUD_9291	CDV56_100704	CFD26_100479
OG0001346	AFUA_4G04540	AFUB_098470	CBS139183_04544	NFIA_028820	ALT_5064	g3527	P174DRAFT_409395	AUD_9288	CDV56_102771	CFD26_100198
OG0001347	AFUA_4G04750	AFUB_098240	CBS139183_04520	NFIA_028570	ALT_5086	g3549	P174DRAFT_443114	AUD_9310	CDV56_106346	CFD26_105297
OG0001348	AFUA_4G04620	AFUB_098380	CBS139183_04535	NFIA_028730	ALT_5072	g3535	P174DRAFT_461685	AUD_9297	CDV56_102756	CFD26_102093
OG0001349	AFUA_4G04290	AFUB_098740	CBS139183_04571	NFIA_029100	ALT_5038	g3500	P174DRAFT_452499	AUD_9262	CDV56_106797	CFD26_101934
OG0001350	AFUA_4G04280	AFUB_098750	CBS139183_04572	NFIA_029110	ALT_5037	g3499	P174DRAFT_373584	AUD_9261	CDV56_106708	CFD26_102364
OG0001351	AFUA_4G04465	AFUB_098540	CBS139183_04551	NFIA_028890	ALT_5057	g3520	P174DRAFT_392116	AUD_9281	CDV56_108782	CFD26_103964
OG0001352	AFUA_4G04440	AFUB_098570	CBS139183_04554	NFIA_028920	ALT_5054	g3517	P174DRAFT_505268	AUD_9278	CDV56_108586	CFD26_103233
OG0001353	AFUA_4G04390	AFUB_098620	CBS139183_04559	NFIA_028970	ALT_5050	g3512	P174DRAFT_513688	AUD_9274	CDV56_108311	CFD26_102213
OG0001354	AFUA_4G04370	AFUB_098640	CBS139183_04561	NFIA_028990	ALT_5048	g3510	P174DRAFT_452489	AUD_9272	CDV56_108198	CFD26_101810
OG0001355	AFUA_4G04310	AFUB_098720	CBS139183_04568	NFIA_029070	ALT_5041	g3503	P174DRAFT_228040	AUD_9265	CDV56_107173	CFD26_101166
OG0001356	AFUA_4G04210	AFUB_098810	CBS139183_04581	NFIA_029180	ALT_5031	g3493	P174DRAFT_461734	AUD_9255	CDV56_105328	CFD26_104352
OG0001357	AFUA_4G04420	AFUB_098590	CBS139183_04556	NFIA_028940	ALT_5052	g3515	P174DRAFT_409426	AUD_9276	CDV56_108496	CFD26_102923
OG0001358	AFUA_4G04190	AFUB_098830	CBS139183_04582	NFIA_029200	ALT_5029	g3491	P174DRAFT_452509	AUD_9253	CDV56_105002	CFD26_104650
OG0001359	AFUA_4G04510	AFUB_098500	CBS139183_04547	NFIA_028850	ALT_5061	g3524	P174DRAFT_392103	AUD_9285	CDV56_101345	CFD26_101440
OG0001360	AFUA_4G04330	AFUB_098680	CBS139183_04565	NFIA_029030	ALT_5044	g3506	P174DRAFT_461716	AUD_9268	CDV56_107851	CFD26_100547
OG0001361	AFUA_4G04502	AFUB_098510	CBS139183_04548	NFIA_028860	ALT_5060	g3523	P174DRAFT_371676	AUD_9284	CDV56_100696	CFD26_101897
OG0001362	AFUA_4G04520	AFUB_098490	CBS139183_04546	NFIA_028840	ALT_5062	g3525	P174DRAFT_443145	AUD_9286	CDV56_101671	CFD26_101181
OG0001363	AFUA_4G04320	AFUB_098690	CBS139183_04566	NFIA_029040	ALT_5043	g3505	P174DRAFT_461720	AUD_9267	CDV56_107460	CFD26_100585
OG0001364	AFUA_4G04318	AFUB_098700	CBS139183_04567	NFIA_029050	ALT_5042	g3504	P174DRAFT_372844	AUD_9266	CDV56_107383	CFD26_100951
OG0001365	AFUA_4G04355	AFUB_098660	CBS139183_04563	NFIA_029010	ALT_5046	g3508	P174DRAFT_392144	AUD_9270	CDV56_108100	CFD26_101438
OG0001366	AFUA_4G04430	AFUB_098580	CBS139183_04555	NFIA_028930	ALT_5053	g3516	P174DRAFT_443154	AUD_9277	CDV56_108549	CFD26_103120
OG0001367	AFUA_4G04470	AFUB_098530	CBS139183_04550	NFIA_028880	ALT_5058	g3521	P174DRAFT_443148	AUD_9282	CDV56_108818	CFD26_104124
OG0001368	AFUA_4G04350	AFUB_098670	CBS139183_04564	NFIA_029020	ALT_5045	g3507	P174DRAFT_392147	AUD_9269	CDV56_107928	CFD26_100862
OG0001369	AFUA_4G04480	AFUB_098520	CBS139183_04549	NFIA_028870	ALT_5059	g3522	P174DRAFT_409411	AUD_9283	CDV56_100456	CFD26_104214
OG0001370	AFUA_4G04300	AFUB_098730	CBS139183_04569	NFIA_029080	ALT_5040	g3502	P174DRAFT_443170	AUD_9264	CDV56_107119	CFD26_101543
OG0001371	AFUA_4G04360	AFUB_098650	CBS139183_04562	NFIA_029000	ALT_5047	g3509	P174DRAFT_409442	AUD_9271	CDV56_108146	CFD26_101581
OG0001372	AFUA_4G04450	AFUB_098560	CBS139183_04553	NFIA_028910	ALT_5055	g3518	P174DRAFT_227453	AUD_9279	CDV56_108692	CFD26_103626
OG0001373	AFUA_4G04410	AFUB_098610	CBS139183_04558	NFIA_028960	ALT_5051	g3513	P174DRAFT_392131	AUD_9275	CDV56_108410	CFD26_102630
OG0001374	AFUA_4G04460	AFUB_098550	CBS139183_04552	NFIA_028900	ALT_5056	g3519	P174DRAFT_443151	AUD_9280	CDV56_108743	CFD26_103819
OG0001375	AFUA_4G04220	AFUB_098800	CBS139183_04580	NFIA_029170	ALT_5032	g3494	P174DRAFT_422301	AUD_9256	CDV56_105567	CFD26_103890
OG0001376	AFUA_4G04230	AFUB_098790	CBS139183_04578	NFIA_029160	ALT_5033	g3495	P174DRAFT_461732	AUD_9257	CDV56_105948	CFD26_103454
OG0001377	AFUA_4G04070	AFUB_098950	CBS139183_04594	NFIA_029320	ALT_5019	g7695	P174DRAFT_373292	AUD_9243	CDV56_100411	CFD26_103432
OG0001378	AFUA_4G03870	AFUB_099150	CBS139183_04616	NFIA_029530	ALT_4999	g7676	P174DRAFT_513734	AUD_9222	CDV56_102812	CFD26_106133
OG0001379	AFUA_4G04040	AFUB_098970	CBS139183_04598	NFIA_029350	ALT_5016	g7693	P174DRAFT_371998	AUD_9240	CDV56_100469	CFD26_103878
OG0001380	AFUA_4G04180	AFUB_098840	CBS139183_04583	NFIA_029210	ALT_5028	g3490	P174DRAFT_373424	AUD_9252	CDV56_104578	CFD26_104802
OG0001381	AFUA_4G03950	AFUB_099060	CBS139183_04607	NFIA_029440	ALT_5007	g7684	P174DRAFT_392228	AUD_9231	CDV56_100407	CFD26_105535
OG0001382	AFUA_4G04100	AFUB_098920	CBS139183_04590	NFIA_029280	ALT_5023	g7699	P174DRAFT_409498	AUD_9247	CDV56_102288	CFD26_102350
OG0001383	AFUA_4G03890	AFUB_099130	CBS139183_04613	NFIA_029510	ALT_5001	g7678	P174DRAFT_505322	AUD_9224	CDV56_102337	CFD26_106282
OG0001384	AFUA_4G04090	AFUB_098930	CBS139183_04591	NFIA_029290	ALT_5022	g7698	P174DRAFT_443196	AUD_9246	CDV56_101905	CFD26_102627
OG0001385	AFUA_4G04030	AFUB_098980	CBS139183_04599	NFIA_029360	ALT_5015	g7692	P174DRAFT_452523	AUD_9239	CDV56_100909	CFD26_104096
OG0001386	AFUA_4G03980	AFUB_099030	CBS139183_04604	NFIA_029410	ALT_5010	g7687	P174DRAFT_409522	AUD_9234	CDV56_102421	CFD26_104785
OG0001387	AFUA_4G04020	AFUB_098990	CBS139183_04600	NFIA_029370	ALT_5014	g7691	P174DRAFT_505309	AUD_9238	CDV56_101136	CFD26_104190
OG0001388	AFUA_4G04000	AFUB_099010	CBS139183_04602	NFIA_029390	ALT_5012	g7689	P174DRAFT_229293	AUD_9236	CDV56_101763	CFD26_104474
OG0001389	AFUA_4G03990	AFUB_099020	CBS139183_04603	NFIA_029400	ALT_5011	g7688	P174DRAFT_392218	AUD_9235	CDV56_102196	CFD26_104674
OG0001390	AFUA_4G03860	AFUB_099160	CBS139183_04617	NFIA_029540	ALT_4998	g7675	P174DRAFT_443218	AUD_9221	CDV56_103010	CFD26_105980
OG0001391	AFUA_4G04130	AFUB_098890	CBS139183_04588	NFIA_029250	ALT_5025	g7701	P174DRAFT_392191	AUD_9249	CDV56_103582	CFD26_100991
OG0001392	AFUA_4G03910	AFUB_099110	CBS139183_04611	NFIA_029490	ALT_5003	g7680	P174DRAFT_229884	AUD_9226	CDV56_101434	CFD26_106492
OG0001393	AFUA_4G04120	AFUB_098900	CBS139183_04589	NFIA_029260	ALT_5024	g7700	P174DRAFT_432622	AUD_9248	CDV56_102623	CFD26_101332
OG0001394	AFUA_4G03850	AFUB_099170	CBS139183_04618	NFIA_029550	ALT_4997	g7674	P174DRAFT_461767	AUD_9220	CDV56_103475	CFD26_105748
OG0001395	AFUA_4G03900	AFUB_099120	CBS139183_04612	NFIA_029500	ALT_5002	g7679	P174DRAFT_443213	AUD_9225	CDV56_101795	CFD26_106360
OG0001396	AFUA_4G04080	AFUB_098940	CBS139183_04592	NFIA_029300	ALT_5021	g7697	P174DRAFT_422314	AUD_9245	CDV56_101640	CFD26_102806
OG0001397	AFUA_4G03880	AFUB_099140	CBS139183_04614	NFIA_029520	ALT_5000	g7677	P174DRAFT_392237	AUD_9223	CDV56_102572	CFD26_106170
OG0001398	AFUA_4G04010	AFUB_099000	CBS139183_04601	NFIA_029380	ALT_5013	g7690	P174DRAFT_505310	AUD_9237	CDV56_101308	CFD26_104265
OG0001399	AFUA_4G04060	AFUB_098960	CBS139183_04595	NFIA_029330	ALT_5018	g7694	P174DRAFT_422317	AUD_9242	CDV56_100040	CFD26_103706
OG0001400	AFUA_4G03930	AFUB_099090	CBS139183_04608	NFIA_029470	ALT_5005	g7682	P174DRAFT_461759	AUD_9228	CDV56_100130	CFD26_106684
OG0001401	AFUA_4G03730	AFUB_099290	CBS139183_04635	NFIA_029680	ALT_4983	g9787	P174DRAFT_513746	AUD_9207	CDV56_102669	CFD26_103091
OG0001402	AFUA_4G03780	AFUB_099240	CBS139183_04626	NFIA_029620	ALT_4990	g10330	P174DRAFT_230120	AUD_9213	CDV56_105527	CFD26_104473
OG0001403	AFUA_4G03610	AFUB_099430	CBS139183_04649	NFIA_029820	ALT_4970	g9774	P174DRAFT_432673	AUD_9195	CDV56_105398	CFD26_100171
OG0001404	AFUA_4G03690	AFUB_099330	CBS139183_04638	NFIA_029720	ALT_4979	g9783	P174DRAFT_443237	AUD_9204	CDV56_103505	CFD26_102248
OG0001405	AFUA_4G03645	AFUB_099380	CBS139183_04643	NFIA_029770	ALT_4975	g9779	P174DRAFT_443241	AUD_9200	CDV56_104492	CFD26_101498
OG0001406	AFUA_4G03640	AFUB_099390	CBS139183_04644	NFIA_029780	ALT_4974	g9778	P174DRAFT_513755	AUD_9199	CDV56_104562	CFD26_101317
OG0001407	AFUA_4G03760	AFUB_099260	CBS139183_04630	NFIA_029640	ALT_4988	g10328	P174DRAFT_443228	AUD_9211	CDV56_100495	CFD26_104058
OG0001408	AFUA_4G03740	AFUB_099280	CBS139183_04634	NFIA_029670	ALT_4984	g9788	P174DRAFT_432660	AUD_9208	CDV56_102110	CFD26_103337
OG0001409	AFUA_4G03790	AFUB_099230	CBS139183_04624	NFIA_029610	ALT_4991	g10331	P174DRAFT_443226	AUD_9214	CDV56_105155	CFD26_104770
OG0001410	AFUA_4G03670	AFUB_099350	CBS139183_04640	NFIA_029740	ALT_4977	g9781	P174DRAFT_371738	AUD_9202	CDV56_103846	CFD26_101882
OG0001411	AFUA_4G03650	AFUB_099370	CBS139183_04642	NFIA_029760	ALT_4976	g9780	P174DRAFT_409575	AUD_9201	CDV56_104304	CFD26_101578
OG0001412	AFUA_4G03810	AFUB_099210	CBS139183_04622	NFIA_029590	ALT_4993	g10333	P174DRAFT_373222	AUD_9216	CDV56_104839	CFD26_105082
OG0001413	AFUA_4G03800	AFUB_099220	CBS139183_04623	NFIA_029600	ALT_4992	g10332	P174DRAFT_443225	AUD_9215	CDV56_104982	CFD26_104923
OG0001414	AFUA_4G03710	AFUB_099310	CBS139183_04636	NFIA_029700	ALT_4981	g9785	P174DRAFT_513748	AUD_9206	CDV56_103157	CFD26_102737
OG0001415	AFUA_4G03615	AFUB_099420	CBS139183_04648	NFIA_029810	ALT_4971	g9775	P174DRAFT_373443	AUD_9196	CDV56_105212	CFD26_100646
OG0001416	AFUA_4G03750	AFUB_099270	CBS139183_04633	NFIA_029660	ALT_4985	g9789	P174DRAFT_443230	AUD_9209	CDV56_101609	CFD26_103730
OG0001417	AFUA_4G03585	AFUB_099470	CBS139183_04653	NFIA_029860	ALT_4966	g6722	P174DRAFT_373213	AUD_9190	CDV56_101065	CFD26_103627
OG0001419	AFUA_4G03390	AFUB_099670	CBS139183_04674	NFIA_030090	ALT_4944	g6693	P174DRAFT_373103	AUD_9169	CDV56_102108	CFD26_102982
OG0001420	AFUA_4G03250	AFUB_099850	CBS139183_04689	NFIA_030200	ALT_4932	g9526	P174DRAFT_443286	AUD_9156	CDV56_100600	CFD26_100604
OG0001421	AFUA_4G03320	AFUB_099740	CBS139183_04683	NFIA_030150	ALT_4936	g6686	P174DRAFT_422406	AUD_9161	CDV56_101988	CFD26_100311
OG0001422	AFUA_4G03480	AFUB_099570	CBS139183_04660	NFIA_029960	ALT_4957	g6711	P174DRAFT_461807	AUD_9179	CDV56_105594	CFD26_100297
OG0001423	AFUA_4G03350	AFUB_099700	CBS139183_04677	NFIA_030120	ALT_4941	g6690	P174DRAFT_513785	AUD_9166	CDV56_100986	CFD26_102250
OG0001424	AFUA_4G03510	AFUB_099540	CBS139183_04658	NFIA_029930	ALT_4960	g6714	P174DRAFT_513769	AUD_9182	CDV56_106079	CFD26_101263
OG0001425	AFUA_4G03460	AFUB_099590	CBS139183_04663	NFIA_029980	ALT_4954	g6708	P174DRAFT_443259	AUD_9177	CDV56_105130	CFD26_100815
OG0001426	AFUA_4G03330	AFUB_099720	CBS139183_04682	NFIA_030140	ALT_4937	g6687	P174DRAFT_373189	AUD_9164	CDV56_100041	CFD26_100765
OG0001427	AFUA_4G03490	AFUB_099560	CBS139183_04659	NFIA_029950	ALT_4958	g6712	P174DRAFT_392301	AUD_9180	CDV56_105805	CFD26_100823
OG0001428	AFUA_4G03440	AFUB_099610	CBS139183_04669	NFIA_030010	ALT_4949	g6702	P174DRAFT_422391	AUD_9175	CDV56_104632	CFD26_101819
OG0001430	AFUA_4G03340	AFUB_099710	CBS139183_04679	NFIA_030130	ALT_4940	g6689	P174DRAFT_443278	AUD_9165	CDV56_100251	CFD26_101350
OG0001431	AFUA_4G02810	AFUB_100310	CBS139183_04741	NFIA_030740	ALT_4885	g8389	P174DRAFT_443336	AUD_9111	CDV56_107471	CFD26_103760
OG0001432	AFUA_4G02805	AFUB_100320	CBS139183_04743	NFIA_030750	ALT_4884	g8388	P174DRAFT_409737	AUD_9109	CDV56_107721	CFD26_103502
OG0001433	AFUA_4G03100	AFUB_100030	CBS139183_04708	NFIA_030360	ALT_4917	g1172	P174DRAFT_432723	AUD_9140	CDV56_106263	CFD26_104964
OG0001434	AFUA_4G03020	AFUB_100110	CBS139183_04718	NFIA_030440	ALT_4909	g1180	P174DRAFT_409690	AUD_9132	CDV56_107432	CFD26_103278
OG0001435	AFUA_4G03090	AFUB_100040	CBS139183_04709	NFIA_030370	ALT_4916	g1173	P174DRAFT_443307	AUD_9139	CDV56_106445	CFD26_104779
OG0001436	AFUA_4G02930	AFUB_100200	CBS139183_04726	NFIA_030600	ALT_4898	g1190	P174DRAFT_513824	AUD_0559	CDV56_103673	CFD26_105978
OG0001437	AFUA_4G02970	AFUB_100160	CBS139183_04722	NFIA_030490	ALT_4904	g1186	P174DRAFT_422441	AUD_9128	CDV56_107899	CFD26_101588
OG0001438	AFUA_4G03070	AFUB_100060	CBS139183_04711	NFIA_030380	ALT_4915	g1174	P174DRAFT_443310	AUD_9138	CDV56_106646	CFD26_104233
OG0001439	AFUA_4G03010	AFUB_100120	CBS139183_04719	NFIA_030450	ALT_4908	g1181	P174DRAFT_422438	AUD_9131	CDV56_107620	CFD26_103043
OG0001440	AFUA_4G03150	AFUB_099980	CBS139183_04702	NFIA_030310	ALT_4922	g9516	P174DRAFT_513802	AUD_9145	CDV56_105074	CFD26_104215
OG0001441	AFUA_4G03050	AFUB_100080	CBS139183_04713	NFIA_030400	ALT_4913	g1176	P174DRAFT_443312	AUD_9136	CDV56_107207	CFD26_103830
OG0001442	AFUA_4G02860	AFUB_100260	CBS139183_04735	NFIA_030670	ALT_4892	g1198	P174DRAFT_443328	AUD_9117	CDV56_106001	CFD26_104994
OG0001443	AFUA_4G03160	AFUB_099970	CBS139183_04701	NFIA_030300	ALT_4923	g9517	P174DRAFT_443295	AUD_9146	CDV56_104978	CFD26_104123
OG0001444	AFUA_4G03060	AFUB_100070	CBS139183_04712	NFIA_030390	ALT_4914	g1175	P174DRAFT_461855	AUD_9137	CDV56_106994	CFD26_104060
OG0001445	AFUA_4G02900	AFUB_100220	CBS139183_04729	NFIA_030620	ALT_4896	g1192	P174DRAFT_432740	AUD_9122	CDV56_104356	CFD26_105660
OG0001446	AFUA_4G03120	AFUB_100010	CBS139183_04705	NFIA_030340	ALT_4919	g1170	P174DRAFT_443299	AUD_9142	CDV56_105652	CFD26_105469
OG0001447	AFUA_4G03180	AFUB_099950	CBS139183_04699	NFIA_030280	ALT_4925	g9519	P174DRAFT_443294	AUD_9148	CDV56_104546	CFD26_103740
OG0001448	AFUA_4G03200	AFUB_099930	CBS139183_04696	NFIA_030260	ALT_4927	g9521	P174DRAFT_409642	AUD_9150	CDV56_103637	CFD26_102849
OG0001449	AFUA_4G03140	AFUB_099990	CBS139183_04703	NFIA_030320	ALT_4921	g9515	P174DRAFT_422423	AUD_9144	CDV56_105161	CFD26_104295
OG0001450	AFUA_4G03170	AFUB_099960	CBS139183_04700	NFIA_030290	ALT_4924	g9518	P174DRAFT_422420	AUD_9147	CDV56_104753	CFD26_103936
OG0001451	AFUA_4G03210	AFUB_099910	CBS139183_04695	NFIA_030250	ALT_4928	g9522	P174DRAFT_409639	AUD_9151	CDV56_103087	CFD26_102565
OG0001452	AFUA_4G03220	AFUB_099900	CBS139183_04694	NFIA_030240	ALT_4929	g9523	P174DRAFT_490457	AUD_9152	CDV56_102654	CFD26_102214
OG0001453	AFUA_4G02870	AFUB_100250	CBS139183_04734	NFIA_030660	ALT_4893	g1197	P174DRAFT_461873	AUD_9118	CDV56_105830	CFD26_105108
OG0001454	AFUA_4G03030	AFUB_100100	CBS139183_04715	NFIA_030420	ALT_4911	g1178	P174DRAFT_233620	AUD_9134	CDV56_107349	CFD26_103584
OG0001455	AFUA_4G03040	AFUB_100090	CBS139183_04714	NFIA_030410	ALT_4912	g1177	P174DRAFT_443313	AUD_9135	CDV56_107260	CFD26_103732
OG0001456	AFUA_4G02890	AFUB_100230	CBS139183_04730	NFIA_030630	ALT_4895	g1193	P174DRAFT_234621	AUD_9121	CDV56_104853	CFD26_105579
OG0001457	AFUA_4G03000	AFUB_100130	CBS139183_04720	NFIA_030460	ALT_4907	g1182	P174DRAFT_432732	AUD_9130	CDV56_107701	CFD26_102517
OG0001458	AFUA_4G02880	AFUB_100240	CBS139183_04731	NFIA_030640	ALT_4894	g1194	P174DRAFT_422449	AUD_9120	CDV56_104951	CFD26_105509
OG0001459	AFUA_1G17490	AFUB_016850	CBS139183_09947	NFIA_007830	ALT_7533	g8717	P174DRAFT_503445	AUD_8398	CDV56_107044	CFD26_104464
OG0001460	AFUA_1G17460	AFUB_016820	CBS139183_09944	NFIA_007860	ALT_7536	g8720	P174DRAFT_459730	AUD_8395	CDV56_106701	CFD26_104970
OG0001461	AFUA_1G17610	AFUB_016990	CBS139183_09954	NFIA_007760	ALT_7523	g8640	P174DRAFT_511862	AUD_8407	CDV56_103134	CFD26_102780
OG0001462	AFUA_1G17590	AFUB_016970	CBS139183_09950	NFIA_007800	ALT_7530	g8714	P174DRAFT_511865	AUD_8401	CDV56_107444	CFD26_104273
OG0001463	AFUA_1G17480	AFUB_016840	CBS139183_09946	NFIA_007840	ALT_7534	g8718	P174DRAFT_440843	AUD_8397	CDV56_106950	CFD26_104705
OG0001464	AFUA_1G17600	AFUB_016980	CBS139183_09951	NFIA_007780	ALT_7528	g8712	P174DRAFT_459722	AUD_8403	CDV56_107602	CFD26_104043
OG0001465	AFUA_4G13960	AFUB_070870	CBS139183_05894	NFIA_102400	ALT_5813	g3929	P174DRAFT_442230	AUD_2176	CDV56_105030	CFD26_106452
OG0001466	AFUA_4G13990	AFUB_070900	CBS139183_05896	NFIA_102350	ALT_5819	g3921	P174DRAFT_442226	AUD_2167	CDV56_103625	CFD26_105928
OG0001468	AFUA_4G13910	AFUB_070820	CBS139183_05902	NFIA_102460	ALT_5808	g3936	P174DRAFT_373257	AUD_2188	CDV56_103256	CFD26_107275
OG0001469	AFUA_4G13730	AFUB_070640	CBS139183_05922	NFIA_102660	ALT_5794	g3951	P174DRAFT_442253	AUD_2207	CDV56_100287	CFD26_106720
OG0001470	AFUA_4G14000	AFUB_070910	CBS139183_05893	NFIA_102320	ALT_5821	g3918	P174DRAFT_407900	AUD_2161	CDV56_102090	CFD26_105168
OG0001472	AFUA_4G13800	AFUB_070730	CBS139183_05913	NFIA_102570	ALT_5802	g3943	P174DRAFT_442247	AUD_2201	CDV56_100383	CFD26_100260
OG0001473	AFUA_4G13920	AFUB_070830	CBS139183_05901	NFIA_102450	ALT_5809	g3934	P174DRAFT_373576	AUD_2186	CDV56_103739	CFD26_107178
OG0001474	AFUA_4G13940	AFUB_070850	CBS139183_05899	NFIA_102430	ALT_5811	g3932	P174DRAFT_504560	AUD_2179	CDV56_104431	CFD26_106846
OG0001475	AFUA_4G13720	AFUB_070630	CBS139183_05923	NFIA_102670	ALT_5793	g7824	P174DRAFT_371734	AUD_2208	CDV56_101006	CFD26_106657
OG0001476	AFUA_4G13950	AFUB_070860	CBS139183_05898	NFIA_102420	ALT_5812	g3930	P174DRAFT_442231	AUD_2177	CDV56_104771	CFD26_106636
OG0001477	AFUA_4G13630	AFUB_070550	CBS139183_05930	NFIA_102750	ALT_5786	g7831	P174DRAFT_431834	AUD_2215	CDV56_103886	CFD26_105630
OG0001478	AFUA_4G13580	AFUB_070500	CBS139183_05937	NFIA_102780	ALT_5783	g7834	P174DRAFT_373595	AUD_2217	CDV56_101397	CFD26_104640
OG0001479	AFUA_4G13670	AFUB_070580	CBS139183_05927	NFIA_102720	ALT_5788	g7829	P174DRAFT_460979	AUD_2213	CDV56_102944	CFD26_106139
OG0001480	AFUA_4G13330	AFUB_070250	CBS139183_05957	NFIA_103010	ALT_5764	g8626	P174DRAFT_442292	AUD_2236	CDV56_102116	CFD26_100469
OG0001481	AFUA_4G13510	AFUB_070430	CBS139183_05942	NFIA_102860	ALT_5778	g7840	P174DRAFT_460992	AUD_2222	CDV56_103496	CFD26_103702
OG0001482	AFUA_4G13660	AFUB_070570	CBS139183_05928	NFIA_102730	ALT_5787	g7830	P174DRAFT_460980	AUD_2214	CDV56_103419	CFD26_105927
OG0001483	AFUA_4G13600	AFUB_070520	CBS139183_05933	NFIA_102760	ALT_5785	g7832	P174DRAFT_442267	AUD_2216	CDV56_100501	CFD26_105074
OG0001484	AFUA_4G13530	AFUB_070450	CBS139183_05940	NFIA_102830	ALT_5780	g7838	P174DRAFT_460990	AUD_2220	CDV56_102837	CFD26_104117
OG0001485	AFUA_4G13350	AFUB_070270	CBS139183_05955	NFIA_102990	ALT_5766	g7852	P174DRAFT_504601	AUD_2234	CDV56_106454	CFD26_100058
OG0001486	AFUA_4G13440	AFUB_070360	CBS139183_05949	NFIA_102920	ALT_5772	g7846	P174DRAFT_408007	AUD_2228	CDV56_105021	CFD26_102133
OG0001487	AFUA_4G13680	AFUB_070590	CBS139183_05926	NFIA_102710	ALT_5789	g7828	P174DRAFT_460978	AUD_2212	CDV56_102272	CFD26_106354
OG0001488	AFUA_4G13460	AFUB_070380	CBS139183_05947	NFIA_102900	ALT_5774	g7844	P174DRAFT_408003	AUD_2226	CDV56_104513	CFD26_102673
OG0001489	AFUA_4G13450	AFUB_070370	CBS139183_05948	NFIA_102910	ALT_5773	g7845	P174DRAFT_408006	AUD_2227	CDV56_104857	CFD26_101940
OG0001490	AFUA_4G13710	AFUB_070620	CBS139183_05924	NFIA_102680	ALT_5792	g7825	P174DRAFT_451754	AUD_2209	CDV56_101413	CFD26_106563
OG0001491	AFUA_4G13560	AFUB_070480	CBS139183_05939	NFIA_102800	ALT_5781	g7836	P174DRAFT_371442	AUD_2219	CDV56_101934	CFD26_104489
OG0001492	AFUA_4G13470	AFUB_070390	CBS139183_05946	NFIA_102890	ALT_5775	g7843	P174DRAFT_442279	AUD_2225	CDV56_104369	CFD26_103078
OG0001493	AFUA_4G13490	AFUB_070410	CBS139183_05944	NFIA_102880	ALT_5776	g7842	P174DRAFT_390695	AUD_2224	CDV56_104055	CFD26_103250
OG0001494	AFUA_4G13380	AFUB_070300	CBS139183_05952	NFIA_102970	ALT_5768	g7850	P174DRAFT_372092	AUD_2232	CDV56_106055	CFD26_100856
OG0001495	AFUA_4G13410	AFUB_070330	CBS139183_05950	NFIA_102940	ALT_5771	g7847	P174DRAFT_408010	AUD_2230	CDV56_105680	CFD26_101398
OG0001496	AFUA_4G13360	AFUB_070280	CBS139183_05954	NFIA_102980	ALT_5767	g7851	P174DRAFT_372598	AUD_2233	CDV56_106310	CFD26_100323
OG0001497	AFUA_4G13700	AFUB_070610	CBS139183_05925	NFIA_102690	ALT_5791	g7826	P174DRAFT_442255	AUD_2210	CDV56_101697	CFD26_106455
OG0001498	AFUA_4G13000	AFUB_069900	CBS139183_05987	NFIA_103350	ALT_5735	g7047	P174DRAFT_372809	AUD_2263	CDV56_106953	CFD26_106603
OG0001499	AFUA_4G13200	AFUB_070090	CBS139183_05972	NFIA_103160	ALT_5752	g8614	P174DRAFT_421526	AUD_2247	CDV56_103143	CFD26_104050
OG0001500	AFUA_4G13210	AFUB_070120	CBS139183_05971	NFIA_103130	ALT_5753	g8615	P174DRAFT_200753	AUD_2246	CDV56_102491	CFD26_103599
OG0001501	AFUA_4G13150	AFUB_070040	CBS139183_05975	NFIA_103210	ALT_5749	g8611	P174DRAFT_461025	AUD_2250	CDV56_104303	CFD26_104845
OG0001502	AFUA_4G13130	AFUB_070020	CBS139183_05977	NFIA_103230	ALT_5747	g8609	P174DRAFT_451799	AUD_2252	CDV56_104600	CFD26_105038
OG0001503	AFUA_4G13260	AFUB_070170	CBS139183_05965	NFIA_103090	ALT_5757	g8619	P174DRAFT_451787	AUD_2242	CDV56_100998	CFD26_102669
OG0001504	AFUA_4G13270	AFUB_070190	CBS139183_05964	NFIA_103070	ALT_5758	g8620	P174DRAFT_442298	AUD_2241	CDV56_100635	CFD26_102448
OG0001505	AFUA_4G13120	AFUB_070010	CBS139183_05978	NFIA_103240	ALT_5746	g8608	P174DRAFT_442316	AUD_2253	CDV56_105170	CFD26_105453
OG0001506	AFUA_4G13010	AFUB_069910	CBS139183_05986	NFIA_103340	ALT_5736	g7046	P174DRAFT_442328	AUD_2262	CDV56_106817	CFD26_106514
OG0001507	AFUA_4G13320	AFUB_070240	CBS139183_05958	NFIA_103020	ALT_5763	g8625	P174DRAFT_372324	AUD_2237	CDV56_100947	CFD26_101078
OG0001508	AFUA_4G13240	AFUB_070150	CBS139183_05967	NFIA_103110	ALT_5755	g8617	P174DRAFT_513041	AUD_2244	CDV56_101644	CFD26_103090
OG0001509	AFUA_4G13290	AFUB_070210	CBS139183_05961	NFIA_103050	ALT_5760	g8622	P174DRAFT_200635	AUD_2239	CDV56_100171	CFD26_101998
OG0001510	AFUA_4G13160	AFUB_070050	CBS139183_05974	NFIA_103200	ALT_5750	g8612	P174DRAFT_442311	AUD_2249	CDV56_104132	CFD26_104738
OG0001511	AFUA_4G13070	AFUB_069970	CBS139183_05981	NFIA_103280	ALT_5741	g7041	P174DRAFT_442319	AUD_1954	CDV56_104626	CFD26_102278
OG0001512	AFUA_4G13250	AFUB_070160	CBS139183_05966	NFIA_103100	ALT_5756	g8618	P174DRAFT_513040	AUD_2243	CDV56_101279	CFD26_102851
OG0001513	AFUA_4G13020	AFUB_069920	CBS139183_05985	NFIA_103330	ALT_5737	g7045	P174DRAFT_201602	AUD_2261	CDV56_106607	CFD26_106369
OG0001514	AFUA_4G13090	AFUB_069990	CBS139183_05979	NFIA_103260	ALT_5743	g7039	P174DRAFT_373264	AUD_2254	CDV56_105358	CFD26_105557
OG0001515	AFUA_4G12980	AFUB_069880	CBS139183_05989	NFIA_103370	ALT_5733	g7049	P174DRAFT_442333	AUD_2265	CDV56_107253	CFD26_106823
OG0001516	AFUA_4G12990	AFUB_069890	CBS139183_05988	NFIA_103360	ALT_5734	g7048	P174DRAFT_461039	AUD_2264	CDV56_107136	CFD26_106738
OG0001517	AFUA_4G13280	AFUB_070200	CBS139183_05963	NFIA_103060	ALT_5759	g8621	P174DRAFT_513037	AUD_2240	CDV56_100293	CFD26_102140
OG0001518	AFUA_4G13300	AFUB_070220	CBS139183_05960	NFIA_103040	ALT_5761	g8623	P174DRAFT_200425	AUD_2238	CDV56_100503	CFD26_101846
OG0001519	AFUA_4G13080	AFUB_069980	CBS139183_05980	NFIA_103270	ALT_5742	g7040	P174DRAFT_390763	AUD_2256	CDV56_105610	CFD26_105722
OG0001520	AFUA_4G13140	AFUB_070030	CBS139183_05976	NFIA_103220	ALT_5748	g8610	P174DRAFT_461026	AUD_2251	CDV56_104481	CFD26_104955
OG0001521	AFUA_4G13060	AFUB_069960	CBS139183_05982	NFIA_103290	ALT_5740	g7042	P174DRAFT_201295	AUD_2257	CDV56_106008	CFD26_105943
OG0001522	AFUA_4G13230	AFUB_070140	CBS139183_05968	NFIA_103120	ALT_5754	g8616	P174DRAFT_373273	AUD_2245	CDV56_101834	CFD26_103209
OG0001523	AFUA_4G12620	AFUB_069550	CBS139183_06018	NFIA_103690	ALT_5703	g10157	P174DRAFT_442370	AUD_2293	CDV56_109309	CFD26_108644
OG0001524	AFUA_4G12800	AFUB_069720	CBS139183_06002	NFIA_103520	ALT_5718	g7065	P174DRAFT_372499	AUD_2279	CDV56_108606	CFD26_107774
OG0001525	AFUA_4G12750	AFUB_069670	CBS139183_06005	NFIA_103570	ALT_5715	g7069	P174DRAFT_372938	AUD_2282	CDV56_108909	CFD26_108006
OG0001526	AFUA_4G12900	AFUB_069800	CBS139183_05994	NFIA_103440	ALT_5726	g7057	P174DRAFT_513070	AUD_2271	CDV56_108178	CFD26_107460
OG0001527	AFUA_4G12310	AFUB_069270	CBS139183_06046	NFIA_103970	ALT_5675	g5207	P174DRAFT_513119	AUD_2319	CDV56_109644	CFD26_107852
OG0001528	AFUA_4G12640	AFUB_069570	CBS139183_06016	NFIA_103670	ALT_5705	g7079	P174DRAFT_431918	AUD_2291	CDV56_109266	CFD26_108675
OG0001529	AFUA_4G12560	AFUB_069500	CBS139183_06023	NFIA_103740	ALT_5698	g10162	P174DRAFT_513096	AUD_2298	CDV56_109443	CFD26_108545
OG0001530	AFUA_4G12840	AFUB_069750	CBS139183_05999	NFIA_103490	ALT_5721	g7062	P174DRAFT_408112	AUD_2276	CDV56_108486	CFD26_107688
OG0001531	AFUA_4G12330	AFUB_069290	CBS139183_06044	NFIA_103950	ALT_5677	g5205	P174DRAFT_408187	AUD_2317	CDV56_109636	CFD26_107948
OG0001532	AFUA_4G12700	AFUB_069620	CBS139183_06010	NFIA_103620	ALT_5710	g7074	P174DRAFT_461065	AUD_2286	CDV56_109070	CFD26_108127
OG0001533	AFUA_4G12930	AFUB_069830	CBS139183_05992	NFIA_103410	ALT_5730	g7053	P174DRAFT_461044	AUD_2269	CDV56_107778	CFD26_107194
OG0001534	AFUA_4G12600	AFUB_069530	CBS139183_06020	NFIA_103710	ALT_5701	g10159	P174DRAFT_461074	AUD_2295	CDV56_109352	CFD26_108619
OG0001535	AFUA_4G12830	AFUB_069740	CBS139183_06000	NFIA_103500	ALT_5720	g7063	P174DRAFT_390816	AUD_2277	CDV56_108522	CFD26_107717
OG0001536	AFUA_4G12280	AFUB_069250	CBS139183_06048	NFIA_103990	ALT_5673	g5209	P174DRAFT_451871	AUD_2321	CDV56_109647	CFD26_107813
OG0001537	AFUA_4G12720	AFUB_069640	CBS139183_06007	NFIA_103600	ALT_5712	g7072	P174DRAFT_421568	AUD_2284	CDV56_109011	CFD26_108070
OG0001538	AFUA_4G12360	AFUB_069320	CBS139183_06041	NFIA_103920	ALT_5680	g5202	P174DRAFT_421602	AUD_2314	CDV56_109622	CFD26_108041
OG0001539	AFUA_4G12480	AFUB_069430	CBS139183_06028	NFIA_103800	ALT_5692	g5190	P174DRAFT_488361	AUD_2303	CDV56_109529	CFD26_108415
OG0001540	AFUA_4G12790	AFUB_069710	CBS139183_06003	NFIA_103530	ALT_5717	g7066	P174DRAFT_461057	AUD_2280	CDV56_108648	CFD26_107795
OG0001541	AFUA_4G12610	AFUB_069540	CBS139183_06019	NFIA_103700	ALT_5702	g10158	P174DRAFT_442371	AUD_2294	CDV56_109341	CFD26_108634
OG0001542	AFUA_4G12810	AFUB_069730	CBS139183_06001	NFIA_103510	ALT_5719	g7064	P174DRAFT_442351	AUD_2278	CDV56_108592	CFD26_107752
OG0001543	AFUA_4G12920	AFUB_069820	CBS139183_05993	NFIA_103420	ALT_5729	g7054	P174DRAFT_504635	AUD_2270	CDV56_107856	CFD26_107239
OG0001544	AFUA_4G12710	AFUB_069630	CBS139183_06008	NFIA_103610	ALT_5711	g7073	P174DRAFT_442363	AUD_2285	CDV56_109036	CFD26_108107
OG0001545	AFUA_4G12850	AFUB_069760	CBS139183_05998	NFIA_103480	ALT_5722	g7061	P174DRAFT_442348	AUD_2275	CDV56_108419	CFD26_107634
OG0001546	AFUA_4G12470	AFUB_069420	CBS139183_06029	NFIA_103810	ALT_5691	g5191	P174DRAFT_461084	AUD_2304	CDV56_109538	CFD26_108387
OG0001547	AFUA_4G12690	AFUB_069610	CBS139183_06011	NFIA_103630	ALT_5709	g7075	P174DRAFT_421571	AUD_2287	CDV56_109091	CFD26_108148
OG0001548	AFUA_4G12440	AFUB_069400	CBS139183_06031	NFIA_103830	ALT_5689	g5193	P174DRAFT_203073	AUD_2306	CDV56_109564	CFD26_108293
OG0001549	AFUA_4G12400	AFUB_069360	CBS139183_06035	NFIA_103870	ALT_5685	g5197	P174DRAFT_513109	AUD_2310	CDV56_109597	CFD26_108130
OG0001550	AFUA_4G12340	AFUB_069300	CBS139183_06043	NFIA_103940	ALT_5678	g5204	P174DRAFT_390886	AUD_2316	CDV56_109631	CFD26_107978
OG0001551	AFUA_4G12890	AFUB_069790	CBS139183_05995	NFIA_103450	ALT_5725	g7058	P174DRAFT_390803	AUD_2272	CDV56_108234	CFD26_107502
OG0001552	AFUA_4G12490	AFUB_069440	CBS139183_06027	NFIA_103790	ALT_5693	g5189	P174DRAFT_442384	AUD_2302	CDV56_109514	CFD26_108431
OG0001553	AFUA_4G12760	AFUB_069680	CBS139183_06004	NFIA_103560	ALT_5716	g7068	P174DRAFT_373224	AUD_2281	CDV56_108838	CFD26_107891
OG0001554	AFUA_4G12390	AFUB_069350	CBS139183_06036	NFIA_103880	ALT_5684	g5198	P174DRAFT_461091	AUD_2311	CDV56_109602	CFD26_108088
OG0001555	AFUA_4G12590	AFUB_069520	CBS139183_06021	NFIA_103720	ALT_5700	g10160	P174DRAFT_421582	AUD_2296	CDV56_109372	CFD26_108600
OG0001556	AFUA_4G12740	AFUB_069660	CBS139183_06006	NFIA_103580	ALT_5714	g7070	P174DRAFT_513082	AUD_2283	CDV56_108952	CFD26_108046
OG0001557	AFUA_4G12370	AFUB_069330	CBS139183_06038	NFIA_103900	ALT_5682	g5200	P174DRAFT_488392	AUD_2313	CDV56_109616	CFD26_108057
OG0001558	AFUA_4G12430	AFUB_069390	CBS139183_06032	NFIA_103840	ALT_5688	g5194	P174DRAFT_442389	AUD_2307	CDV56_109571	CFD26_108279
OG0001559	AFUA_4G12530	AFUB_069470	CBS139183_06025	NFIA_103770	ALT_5695	g5186	P174DRAFT_513098	AUD_2300	CDV56_109489	CFD26_108507
OG0001560	AFUA_4G12670	AFUB_069590	CBS139183_06013	NFIA_103650	ALT_5707	g7077	P174DRAFT_513088	AUD_2289	CDV56_109222	CFD26_108696
OG0001561	AFUA_7G05100	AFUB_090680	CBS139183_05382	NFIA_026220	ALT_3089	g10485	P174DRAFT_376717	AUD_5518	CDV56_109303	CFD26_101124
OG0001563	AFUA_7G05130	AFUB_090710	CBS139183_05385	NFIA_026250	ALT_3094	g4925	P174DRAFT_433827	AUD_5516	CDV56_109260	CFD26_102137
OG0001564	AFUA_7G05085	AFUB_090660	CBS139183_05379	NFIA_026200	ALT_3087	g10483	P174DRAFT_494209	AUD_5520	CDV56_109331	CFD26_100350
OG0001565	AFUA_7G05020	AFUB_090590	CBS139183_05368	NFIA_026100	ALT_3078	g9583	P174DRAFT_376291	AUD_5529	CDV56_109504	CFD26_102725
OG0001566	AFUA_7G05010	AFUB_090570	CBS139183_05366	NFIA_026090	ALT_3076	g10571	P174DRAFT_411720	AUD_5530	CDV56_100299	CFD26_103986
OG0001568	AFUA_7G04990	AFUB_090550	CBS139183_05364	NFIA_026070	ALT_3074	g10569	P174DRAFT_444490	AUD_5532	CDV56_100858	CFD26_103738
OG0001569	AFUA_7G05120	AFUB_090700	CBS139183_05384	NFIA_026240	ALT_3093	g4926	P174DRAFT_514742	AUD_5517	CDV56_109286	CFD26_101863
OG0001570	AFUA_7G05090	AFUB_090670	CBS139183_05380	NFIA_026210	ALT_3088	g10484	P174DRAFT_462901	AUD_5519	CDV56_109317	CFD26_100905
OG0001571	AFUA_7G05060	AFUB_090630	CBS139183_05374	NFIA_026160	ALT_3085	g9571	P174DRAFT_376455	AUD_5524	CDV56_109388	CFD26_100554
OG0001572	AFUA_7G05250	AFUB_090830	CBS139183_05403	NFIA_026450	ALT_3109	g4893	P174DRAFT_444471	AUD_5501	CDV56_108735	CFD26_100379
OG0001573	AFUA_7G05280	AFUB_090860	CBS139183_05406	NFIA_026480	ALT_3112	g4890	P174DRAFT_506345	AUD_5498	CDV56_108566	CFD26_101090
OG0001574	AFUA_7G05370	AFUB_090950	CBS139183_05417	NFIA_026580	ALT_3120	g3614	P174DRAFT_494138	AUD_5490	CDV56_107331	CFD26_105059
OG0001575	AFUA_7G05400	AFUB_090980	CBS139183_05421	NFIA_026610	ALT_3123	g3611	P174DRAFT_270500	AUD_5487	CDV56_107001	CFD26_105506
OG0001576	AFUA_7G05320	AFUB_090900	CBS139183_05413	NFIA_026530	ALT_3116	g4886	P174DRAFT_453630	AUD_5494	CDV56_108136	CFD26_103635
OG0001577	AFUA_7G05390	AFUB_090970	CBS139183_05420	NFIA_026600	ALT_3122	g3612	P174DRAFT_376476	AUD_5488	CDV56_107103	CFD26_105368
OG0001578	AFUA_7G05300	AFUB_090880	CBS139183_05411	NFIA_026510	ALT_3114	g4888	P174DRAFT_411678	AUD_5496	CDV56_108308	CFD26_102320
OG0001579	AFUA_7G05260	AFUB_090840	CBS139183_05404	NFIA_026460	ALT_3110	g4892	P174DRAFT_271157	AUD_5500	CDV56_108687	CFD26_100580
OG0001580	AFUA_7G05200	AFUB_090780	CBS139183_05396	NFIA_026340	ALT_3102	g4900	P174DRAFT_453645	AUD_5509	CDV56_109064	CFD26_103365
OG0001581	AFUA_7G05420	AFUB_091000	CBS139183_05423	NFIA_026630	ALT_3125	g3609	P174DRAFT_453621	AUD_5485	CDV56_106799	CFD26_105698
OG0001582	AFUA_7G05360	AFUB_090940	CBS139183_05416	NFIA_026570	ALT_3119	g3615	P174DRAFT_444455	AUD_5491	CDV56_107523	CFD26_104748
OG0001583	AFUA_7G05240	AFUB_090820	CBS139183_05401	NFIA_026430	ALT_3107	g4895	P174DRAFT_394392	AUD_5503	CDV56_108822	CFD26_105225
OG0001584	AFUA_7G05380	AFUB_090960	CBS139183_05418	NFIA_026590	ALT_3121	g3613	P174DRAFT_444452	AUD_5489	CDV56_107213	CFD26_105246
OG0001585	AFUA_7G05230	AFUB_090810	CBS139183_05399	NFIA_026380	ALT_3106	g4897	P174DRAFT_453641	AUD_5505	CDV56_108930	CFD26_104284
OG0001586	AFUA_7G05340	AFUB_090920	CBS139183_05414	NFIA_026550	ALT_3117	g4885	P174DRAFT_462873	AUD_5493	CDV56_107820	CFD26_103894
OG0001587	AFUA_7G05220	AFUB_090800	CBS139183_05398	NFIA_026370	ALT_3105	g4898	P174DRAFT_494170	AUD_5506	CDV56_108976	CFD26_103966
OG0001588	AFUA_7G05450	AFUB_091030	CBS139183_05425	NFIA_026660	ALT_3128	g3606	P174DRAFT_462862	AUD_5483	CDV56_106074	CFD26_106218
OG0001589	AFUA_7G05210	AFUB_090790	CBS139183_05397	NFIA_026360	ALT_3104	g4899	P174DRAFT_444478	AUD_5507	CDV56_109021	CFD26_103763
OG0001590	AFUA_7G05310	AFUB_090890	CBS139183_05412	NFIA_026520	ALT_3115	g4887	P174DRAFT_444461	AUD_5495	CDV56_108188	CFD26_103464
OG0001591	AFUA_7G05170	AFUB_090750	CBS139183_05392	NFIA_026310	ALT_3099	g4903	P174DRAFT_462893	AUD_5512	CDV56_109164	CFD26_103058
OG0001592	AFUA_7G05430	AFUB_091010	CBS139183_05424	NFIA_026640	ALT_3126	g3608	P174DRAFT_376710	AUD_5484	CDV56_106507	CFD26_105809
OG0001593	AFUA_7G05290	AFUB_090870	CBS139183_05407	NFIA_026490	ALT_3113	g4889	P174DRAFT_453633	AUD_5497	CDV56_108524	CFD26_101429
OG0001594	AFUA_7G05410	AFUB_090990	CBS139183_05422	NFIA_026620	ALT_3124	g3610	P174DRAFT_453622	AUD_5486	CDV56_106910	CFD26_105598
OG0001595	AFUA_7G05270	AFUB_090850	CBS139183_05405	NFIA_026470	ALT_3111	g4891	P174DRAFT_444468	AUD_5499	CDV56_108642	CFD26_100947
OG0001596	AFUA_7G05600	AFUB_091180	CBS139183_05449	NFIA_026850	ALT_3149	g3590	P174DRAFT_444424	AUD_5470	CDV56_101625	CFD26_107538
OG0001597	AFUA_7G05530	AFUB_091110	CBS139183_05433	NFIA_026740	ALT_3136	g3598	P174DRAFT_444438	AUD_5476	CDV56_104117	CFD26_100999
OG0001598	AFUA_7G05480	AFUB_091060	CBS139183_05428	NFIA_026690	ALT_3131	g3603	P174DRAFT_375445	AUD_5480	CDV56_105211	CFD26_106744
OG0001599	AFUA_7G05470	AFUB_091050	CBS139183_05427	NFIA_026680	ALT_3130	g3604	P174DRAFT_375802	AUD_5481	CDV56_105515	CFD26_106503
OG0001600	AFUA_7G05460	AFUB_091040	CBS139183_05426	NFIA_026670	ALT_3129	g3605	P174DRAFT_394342	AUD_5482	CDV56_105647	CFD26_106435
OG0001601	AFUA_7G05620	AFUB_091200	CBS139183_05447	NFIA_026870	ALT_3147	g3588	P174DRAFT_462848	AUD_5468	CDV56_100777	CFD26_107648
OG0001602	AFUA_7G05550	AFUB_091130	CBS139183_05436	NFIA_026760	ALT_3138	g3596	P174DRAFT_444435	AUD_5474	CDV56_102984	CFD26_102191
OG0001603	AFUA_7G05680	AFUB_091260	CBS139183_05457	NFIA_026930	ALT_3155	g3579	P174DRAFT_411602	AUD_5460	CDV56_104278	CFD26_107104
OG0001604	AFUA_7G05740	AFUB_091320	CBS139183_05461	NFIA_026980	ALT_3159	g3576	P174DRAFT_462836	AUD_5456	CDV56_105455	CFD26_106662
OG0001605	AFUA_7G05720	AFUB_091290	CBS139183_05460	NFIA_026950	ALT_3157	g3577	P174DRAFT_375647	AUD_5458	CDV56_105015	CFD26_106851
OG0001606	AFUA_7G05510	AFUB_091090	CBS139183_05431	NFIA_026720	ALT_3134	g3600	P174DRAFT_375731	AUD_5478	CDV56_104674	CFD26_100274
OG0001607	AFUA_7G05520	AFUB_091100	CBS139183_05432	NFIA_026730	ALT_3135	g3599	P174DRAFT_270313	AUD_5477	CDV56_104353	CFD26_100605
OG0001608	AFUA_7G05660	AFUB_091240	CBS139183_05440	NFIA_026910	ALT_3142	g3583	P174DRAFT_411622	AUD_5465	CDV56_101428	CFD26_103190
OG0001609	AFUA_7G05630	AFUB_091210	CBS139183_05446	NFIA_026880	ALT_3146	g3587	P174DRAFT_394318	AUD_5467	CDV56_100190	CFD26_100949
OG0001610	AFUA_7G05700	AFUB_091270	CBS139183_05458	NFIA_026940	ALT_3156	g3578	P174DRAFT_453592	AUD_5459	CDV56_104405	CFD26_106906
OG0001611	AFUA_7G05540	AFUB_091120	CBS139183_05434	NFIA_026750	ALT_3137	g3597	P174DRAFT_411627	AUD_5475	CDV56_103682	CFD26_101318
OG0001612	AFUA_7G05670	AFUB_091250	CBS139183_05456	NFIA_026920	ALT_3154	g3580	P174DRAFT_376686	AUD_5461	CDV56_104090	CFD26_107139
OG0001613	AFUA_7G05590	AFUB_091170	CBS139183_05450	NFIA_026840	ALT_3150	g3591	P174DRAFT_375771	AUD_5471	CDV56_102037	CFD26_107499
OG0001614	AFUA_7G05490	AFUB_091070	CBS139183_05429	NFIA_026700	ALT_3132	g3602	P174DRAFT_453614	AUD_5479	CDV56_105150	CFD26_106871
OG0001615	AFUA_7G05785	AFUB_091360	CBS139183_05465	NFIA_027020	ALT_3163	g3572	P174DRAFT_268627	AUD_5452	CDV56_106271	CFD26_106255
OG0001616	AFUA_7G05820	AFUB_091400	CBS139183_05468	NFIA_027060	ALT_3167	g3568	P174DRAFT_444406	AUD_5449	CDV56_106863	CFD26_105779
OG0001617	AFUA_7G05980	AFUB_091560	CBS139183_05490	NFIA_027220	ALT_3185	g6259	P174DRAFT_376394	AUD_5432	CDV56_102300	CFD26_101744
OG0001618	AFUA_7G06020	AFUB_091600	CBS139183_05494	NFIA_027260	ALT_3189	g6263	P174DRAFT_411530	AUD_5428	CDV56_101172	CFD26_100848
OG0001619	AFUA_7G05900	AFUB_091480	CBS139183_05478	NFIA_027140	ALT_3175	g3560	P174DRAFT_444399	AUD_5441	CDV56_106216	CFD26_104750
OG0001620	AFUA_7G05880	AFUB_091460	CBS139183_05476	NFIA_027120	ALT_3173	g3562	P174DRAFT_376707	AUD_5443	CDV56_106438	CFD26_104976
OG0001621	AFUA_7G05770	AFUB_091340	CBS139183_05463	NFIA_027000	ALT_3161	g3574	P174DRAFT_423520	AUD_5454	CDV56_106007	CFD26_106391
OG0001622	AFUA_7G06040	AFUB_091620	CBS139183_05496	NFIA_027280	ALT_3191	g6265	P174DRAFT_514657	AUD_5426	CDV56_101597	CFD26_101444
OG0001623	AFUA_7G05870	AFUB_091450	CBS139183_05475	NFIA_027110	ALT_3172	g3563	P174DRAFT_444402	AUD_5444	CDV56_106595	CFD26_105142
OG0001624	AFUA_7G05780	AFUB_091350	CBS139183_05464	NFIA_027010	ALT_3162	g3573	P174DRAFT_376663	AUD_5453	CDV56_106088	CFD26_106287
OG0001625	AFUA_7G05960	AFUB_091540	CBS139183_05487	NFIA_027200	ALT_3183	g6258	P174DRAFT_444393	AUD_5434	CDV56_103363	CFD26_102535
OG0001626	AFUA_7G05850	AFUB_091430	CBS139183_05473	NFIA_027090	ALT_3170	g3565	P174DRAFT_494046	AUD_5446	CDV56_106821	CFD26_105373
OG0001627	AFUA_7G05860	AFUB_091440	CBS139183_05474	NFIA_027100	ALT_3171	g3564	P174DRAFT_411568	AUD_5445	CDV56_106695	CFD26_105239
OG0001628	AFUA_7G05752	AFUB_091330	CBS139183_05462	NFIA_026990	ALT_3160	g3575	P174DRAFT_268873	AUD_5455	CDV56_105601	CFD26_106523
OG0001629	AFUA_7G05790	AFUB_091370	CBS139183_05466	NFIA_027030	ALT_3164	g3571	P174DRAFT_462831	AUD_5451	CDV56_106317	CFD26_106091
OG0001630	AFUA_7G05800	AFUB_091380	CBS139183_05467	NFIA_027040	ALT_3165	g3570	P174DRAFT_506294	AUD_5450	CDV56_106578	CFD26_105969
OG0001631	AFUA_7G05890	AFUB_091470	CBS139183_05477	NFIA_027130	ALT_3174	g3561	P174DRAFT_268383	AUD_5442	CDV56_106339	CFD26_104872
OG0001632	AFUA_7G06010	AFUB_091590	CBS139183_05493	NFIA_027250	ALT_3188	g6262	P174DRAFT_453563	AUD_5429	CDV56_101879	CFD26_101426
OG0001633	AFUA_7G05950	AFUB_091530	CBS139183_05486	NFIA_027190	ALT_3182	g6257	P174DRAFT_444394	AUD_5435	CDV56_103781	CFD26_102976
OG0001636	AFUA_7G06110	AFUB_091690	CBS139183_05502	NFIA_027350	ALT_3198	g6271	P174DRAFT_462801	AUD_5396	CDV56_104043	CFD26_106929
OG0001638	AFUA_7G06130	AFUB_091710	CBS139183_05505	NFIA_027370	ALT_3201	g6278	P174DRAFT_462799	AUD_5394	CDV56_104509	CFD26_106816
OG0001640	AFUA_7G06120	AFUB_091700	CBS139183_05504	NFIA_027360	ALT_3200	g6277	P174DRAFT_444378	AUD_5395	CDV56_104240	CFD26_106877
OG0001641	AFUA_7G06140	AFUB_091720	CBS139183_05506	NFIA_027390	ALT_3204	g6282	P174DRAFT_444375	AUD_5389	CDV56_104840	CFD26_106412
OG0001643	AFUA_7G06320	AFUB_091870	CBS139183_05521	NFIA_027560	ALT_3216	g6298	P174DRAFT_376824	AUD_5366	CDV56_108026	CFD26_101008
OG0001645	AFUA_7G06090	AFUB_091680	CBS139183_05501	NFIA_027340	ALT_3197	g6270	P174DRAFT_444381	AUD_5397	CDV56_103636	CFD26_107031
OG0001648	AFUA_8G02250	AFUB_084360	CBS139183_08759	NFIA_095820	ALT_9439	g7315	P174DRAFT_496652	AUD_5046	CDV56_107714	CFD26_100830
OG0001649	AFUA_8G01830	AFUB_084770	CBS139183_08794	NFIA_095440	ALT_9476	g7280	P174DRAFT_515315	AUD_5075	CDV56_106395	CFD26_102689
OG0001650	AFUA_8G01940	AFUB_084670	CBS139183_08785	NFIA_095560	ALT_9464	g7291	P174DRAFT_424346	AUD_5066	CDV56_107815	CFD26_103378
OG0001651	AFUA_8G02020	AFUB_084590	CBS139183_08771	NFIA_095690	ALT_9452	g7303	P174DRAFT_424357	AUD_5055	CDV56_108677	CFD26_100695
OG0001652	AFUA_8G02120	AFUB_084490	CBS139183_08763	NFIA_095790	ALT_9442	g7312	P174DRAFT_515340	AUD_5048	CDV56_101847	CFD26_100408
OG0001653	AFUA_8G01910	AFUB_084700	CBS139183_08788	NFIA_095520	ALT_9468	g7287	P174DRAFT_506940	AUD_5069	CDV56_107357	CFD26_104142
OG0001655	AFUA_8G01760	AFUB_084840	CBS139183_08802	NFIA_095350	ALT_9481	g8708	P174DRAFT_377344	AUD_5078	CDV56_105873	CFD26_101922
OG0001656	AFUA_8G01970	AFUB_084640	CBS139183_08778	NFIA_095620	ALT_9458	g7297	P174DRAFT_395601	AUD_5061	CDV56_108266	CFD26_102891
OG0001657	AFUA_8G01820	AFUB_084780	CBS139183_08795	NFIA_095430	ALT_9477	g7279	P174DRAFT_412878	AUD_5076	CDV56_106248	CFD26_102503
OG0001658	AFUA_3G03370	AFUB_044890	CBS139183_09097	NFIA_005530	ALT_2304	g2719	P174DRAFT_432908	AUD_0395	CDV56_105082	CFD26_107710
OG0001659	AFUA_3G03250	AFUB_045000	CBS139183_09107	NFIA_005380	ALT_2317	g2732	P174DRAFT_505520	AUD_0379	CDV56_107310	CFD26_106983
OG0001660	AFUA_3G03230	AFUB_045020	CBS139183_09108	NFIA_005360	ALT_2319	g2734	P174DRAFT_461998	AUD_0377	CDV56_107456	CFD26_106860
OG0001661	AFUA_3G03280	AFUB_044970	CBS139183_09105	NFIA_005410	ALT_2315	g2730	P174DRAFT_462003	AUD_0381	CDV56_107043	CFD26_107126
OG0001662	AFUA_3G03440	AFUB_044810	CBS139183_09091	NFIA_005610	ALT_2298	g2713	P174DRAFT_443452	AUD_0402	CDV56_102703	CFD26_107777
OG0001663	AFUA_3G03350	AFUB_044900	CBS139183_09098	NFIA_005520	ALT_2306	g2722	P174DRAFT_374431	AUD_0392	CDV56_105784	CFD26_105820
OG0001665	AFUA_3G03220	AFUB_045030	CBS139183_09110	NFIA_005340	ALT_2320	g2735	P174DRAFT_374580	AUD_0376	CDV56_107584	CFD26_106807
OG0001666	AFUA_6G13360	AFUB_001410	CBS139183_05575	NFIA_059290	ALT_0162	g6402	P174DRAFT_403377	AUD_7411	CDV56_104830	CFD26_101890
OG0001667	AFUA_6G13500	AFUB_001250	CBS139183_05564	NFIA_059450	ALT_0147	g4776	P174DRAFT_439634	AUD_7425	CDV56_108282	CFD26_107712
OG0001668	AFUA_6G13410	AFUB_001340	CBS139183_05570	NFIA_059370	ALT_0157	g6396	P174DRAFT_439645	AUD_7417	CDV56_101450	CFD26_108047
OG0001669	AFUA_6G13570	AFUB_001170	CBS139183_05555	NFIA_059530	ALT_0140	g4769	P174DRAFT_439628	AUD_7432	CDV56_107652	CFD26_107327
OG0001670	AFUA_6G13400	AFUB_001350	CBS139183_05571	NFIA_059360	ALT_0158	g6397	P174DRAFT_386076	AUD_7416	CDV56_102107	CFD26_108099
OG0001671	AFUA_6G13460	AFUB_001290	CBS139183_05566	NFIA_059420	ALT_0150	g4779	P174DRAFT_418942	AUD_7422	CDV56_100894	CFD26_107829
OG0001672	AFUA_6G13380	AFUB_001370	CBS139183_05573	NFIA_059330	ALT_0159	g6399	P174DRAFT_429410	AUD_7414	CDV56_103890	CFD26_100636
OG0001673	AFUA_6G13520	AFUB_001220	CBS139183_05561	NFIA_059480	ALT_0145	g4774	P174DRAFT_367394	AUD_7427	CDV56_108038	CFD26_107561
OG0001674	AFUA_6G13450	AFUB_001300	CBS139183_05567	NFIA_059410	ALT_0151	g4780	P174DRAFT_439640	AUD_7421	CDV56_100661	CFD26_107863
OG0001675	AFUA_6G13420	AFUB_001330	CBS139183_05569	NFIA_059380	ALT_0156	g6395	P174DRAFT_439644	AUD_7418	CDV56_101121	CFD26_108018
OG0001676	AFUA_6G13540	AFUB_001200	CBS139183_05559	NFIA_059500	ALT_0143	g4772	P174DRAFT_458565	AUD_7429	CDV56_107907	CFD26_107479
OG0001677	AFUA_6G13510	AFUB_001230	CBS139183_05563	NFIA_059470	ALT_0146	g4775	P174DRAFT_458568	AUD_7426	CDV56_108156	CFD26_107619
OG0001678	AFUA_6G13370	AFUB_001400	CBS139183_05574	NFIA_059300	ALT_0161	g6401	P174DRAFT_439652	AUD_7412	CDV56_104296	CFD26_102304
OG0001679	AFUA_6G13430	AFUB_001320	CBS139183_05568	NFIA_059390	ALT_0155	g6394	P174DRAFT_439643	AUD_7419	CDV56_100597	CFD26_107974
OG0001680	AFUA_6G13350	AFUB_001420	CBS139183_05576	NFIA_059280	ALT_0163	g6403	P174DRAFT_418954	AUD_7410	CDV56_105134	CFD26_101653
OG0001681	AFUA_6G13560	AFUB_001180	CBS139183_05557	NFIA_059520	ALT_0141	g4770	P174DRAFT_502422	AUD_7431	CDV56_107727	CFD26_107369
OG0001682	AFUA_6G13220	AFUB_001540	CBS139183_05589	NFIA_059150	ALT_0176	g6417	P174DRAFT_122050	AUD_7398	CDV56_107554	CFD26_103903
OG0001683	AFUA_6G13180	AFUB_001580	CBS139183_05593	NFIA_059100	ALT_0181	g6422	P174DRAFT_439672	AUD_7393	CDV56_108207	CFD26_102157
OG0001684	AFUA_6G13280	AFUB_001490	CBS139183_05583	NFIA_059200	ALT_0170	g6410	P174DRAFT_458590	AUD_7404	CDV56_106614	CFD26_105238
OG0001685	AFUA_6G13060	AFUB_001700	CBS139183_05604	NFIA_058980	ALT_0192	g5948	P174DRAFT_366626	AUD_7382	CDV56_108955	CFD26_108955
OG0001686	AFUA_6G13130	AFUB_001630	CBS139183_05597	NFIA_059050	ALT_0185	g6426	P174DRAFT_439676	AUD_7388	CDV56_108498	CFD26_101040
OG0001687	AFUA_6G13200	AFUB_001560	CBS139183_05591	NFIA_059120	ALT_0179	g6420	P174DRAFT_510868	AUD_7395	CDV56_107809	CFD26_102873
OG0001688	AFUA_6G13100	AFUB_001660	CBS139183_05600	NFIA_059020	ALT_0188	g5944	P174DRAFT_449527	AUD_7385	CDV56_108715	CFD26_108997
OG0001689	AFUA_6G13190	AFUB_001570	CBS139183_05592	NFIA_059110	ALT_0180	g6421	P174DRAFT_458599	AUD_7394	CDV56_108067	CFD26_102600
OG0001690	AFUA_6G13250	AFUB_001520	CBS139183_05586	NFIA_059170	ALT_0174	g6414	P174DRAFT_439663	AUD_7400	CDV56_107244	CFD26_104301
OG0001691	AFUA_6G13210	AFUB_001550	CBS139183_05590	NFIA_059130	ALT_0178	g6419	P174DRAFT_367212	AUD_7396	CDV56_107653	CFD26_103685
OG0001692	AFUA_6G13320	AFUB_001450	CBS139183_05580	NFIA_059240	ALT_0167	g6407	P174DRAFT_458586	AUD_7407	CDV56_105794	CFD26_100569
OG0001693	AFUA_6G13080	AFUB_001680	CBS139183_05602	NFIA_059000	ALT_0190	g5946	P174DRAFT_449529	AUD_7383	CDV56_108829	CFD26_108976
OG0001694	AFUA_6G13090	AFUB_001670	CBS139183_05601	NFIA_059010	ALT_0189	g5945	P174DRAFT_386148	AUD_7384	CDV56_108781	CFD26_108991
OG0001695	AFUA_6G13290	AFUB_001480	CBS139183_05582	NFIA_059210	ALT_0169	g6409	P174DRAFT_449508	AUD_7405	CDV56_106254	CFD26_105369
OG0001696	AFUA_6G13050	AFUB_001710	CBS139183_05605	NFIA_058970	ALT_0193	g5949	P174DRAFT_439684	AUD_7381	CDV56_109047	CFD26_108939
OG0001697	AFUA_6G13170	AFUB_001590	CBS139183_05594	NFIA_059090	ALT_0182	g6423	P174DRAFT_366423	AUD_7392	CDV56_108274	CFD26_102038
OG0001698	AFUA_6G13330	AFUB_001440	CBS139183_05579	NFIA_059250	ALT_0166	g6406	P174DRAFT_439656	AUD_7408	CDV56_105708	CFD26_100985
OG0001699	AFUA_6G13230	AFUB_001530	CBS139183_05587	NFIA_059160	ALT_0175	g6415	P174DRAFT_403405	AUD_7399	CDV56_107297	CFD26_104197
OG0001700	AFUA_6G13340	AFUB_001430	CBS139183_05578	NFIA_059260	ALT_0165	g6405	P174DRAFT_510856	AUD_7409	CDV56_105514	CFD26_101084
OG0001701	AFUA_6G12830	AFUB_001900	CBS139183_05622	NFIA_058780	ALT_0211	g5967	P174DRAFT_439707	AUD_7362	CDV56_109496	CFD26_108744
OG0001702	AFUA_6G12640	AFUB_078640	CBS139183_05639	NFIA_058600	ALT_0225	g5982	P174DRAFT_403543	AUD_7347	CDV56_107148	CFD26_108465
OG0001703	AFUA_6G12690	AFUB_078690	CBS139183_05634	NFIA_058650	ALT_0221	g5977	P174DRAFT_366708	AUD_7352	CDV56_107572	CFD26_108517
OG0001704	AFUA_6G12620	AFUB_078620	CBS139183_05641	NFIA_058580	ALT_0227	g5984	P174DRAFT_439729	AUD_7345	CDV56_106872	CFD26_108423
OG0001705	AFUA_6G12820	AFUB_078810	CBS139183_05623	NFIA_058770	ALT_0212	g5968	P174DRAFT_123278	AUD_7361	CDV56_109526	CFD26_108728
OG0001706	AFUA_6G12770	AFUB_078770	CBS139183_05626	NFIA_058730	ALT_0216	g5972	P174DRAFT_449555	AUD_7357	CDV56_108384	CFD26_108695
OG0001707	AFUA_6G12920	AFUB_001820	CBS139183_05614	NFIA_058860	ALT_0203	g5960	P174DRAFT_368921	AUD_7370	CDV56_109357	CFD26_108841
OG0001708	AFUA_6G12670	AFUB_078670	CBS139183_05637	NFIA_058630	ALT_0223	g5979	P174DRAFT_429479	AUD_7350	CDV56_107389	CFD26_108494
OG0001709	AFUA_6G12860	AFUB_001880	CBS139183_05620	NFIA_058800	ALT_0209	g5965	P174DRAFT_510898	AUD_7364	CDV56_109462	CFD26_108776
OG0001710	AFUA_6G13030	AFUB_001720	CBS139183_05606	NFIA_058960	ALT_0194	g5950	P174DRAFT_429447	AUD_7380	CDV56_109117	CFD26_108921
OG0001711	AFUA_6G12970	AFUB_001770	CBS139183_05610	NFIA_058910	ALT_0199	g5955	P174DRAFT_439690	AUD_7375	CDV56_109248	CFD26_108886
OG0001712	AFUA_6G12990	AFUB_001750	CBS139183_05608	NFIA_058930	ALT_0197	g5953	P174DRAFT_510885	AUD_7377	CDV56_109187	CFD26_108907
OG0001713	AFUA_6G12980	AFUB_001760	CBS139183_05609	NFIA_058920	ALT_0198	g5954	P174DRAFT_458615	AUD_7376	CDV56_109211	CFD26_108895
OG0001714	AFUA_6G12730	AFUB_078730	CBS139183_05630	NFIA_058690	ALT_0219	g5975	P174DRAFT_458637	AUD_7354	CDV56_108039	CFD26_108653
OG0001715	AFUA_6G12630	AFUB_078630	CBS139183_05640	NFIA_058590	ALT_0226	g5983	P174DRAFT_386251	AUD_7346	CDV56_106961	CFD26_108435
OG0001716	AFUA_6G13010	AFUB_001730	CBS139183_05607	NFIA_058950	ALT_0195	g5951	P174DRAFT_368390	AUD_7379	CDV56_109162	CFD26_108915
OG0001717	AFUA_6G12940	AFUB_001800	CBS139183_05612	NFIA_058880	ALT_0201	g5958	P174DRAFT_439694	AUD_7372	CDV56_109313	CFD26_108860
OG0001718	AFUA_6G12900	AFUB_001830	CBS139183_05615	NFIA_058850	ALT_0204	g5961	P174DRAFT_439698	AUD_7369	CDV56_109366	CFD26_108836
OG0001719	AFUA_6G12930	AFUB_001810	CBS139183_05613	NFIA_058870	ALT_0202	g5959	P174DRAFT_418994	AUD_7371	CDV56_109334	CFD26_108848
OG0001720	AFUA_6G12870	AFUB_001870	CBS139183_05619	NFIA_058810	ALT_0208	g5964	P174DRAFT_367514	AUD_7365	CDV56_109439	CFD26_108785
OG0001721	AFUA_6G12780	AFUB_078780	CBS139183_05625	NFIA_058740	ALT_0215	g5971	P174DRAFT_403502	AUD_7358	CDV56_108436	CFD26_108701
OG0001722	AFUA_6G12760	AFUB_078760	CBS139183_05627	NFIA_058720	ALT_0217	g5973	P174DRAFT_439713	AUD_7356	CDV56_108259	CFD26_108673
OG0001723	AFUA_6G12790	AFUB_078790	CBS139183_05624	NFIA_058750	ALT_0214	g5970	P174DRAFT_510902	AUD_7359	CDV56_108473	CFD26_108710
OG0001724	AFUA_6G12740	AFUB_078740	CBS139183_05629	NFIA_058700	ALT_0218	g5974	P174DRAFT_367609	AUD_7355	CDV56_108140	CFD26_108665
OG0001725	AFUA_6G12840	AFUB_001890	CBS139183_05621	NFIA_058790	ALT_0210	g5966	P174DRAFT_458628	AUD_7363	CDV56_109476	CFD26_108764
OG0001726	AFUA_6G12680	AFUB_078680	CBS139183_05635	NFIA_058640	ALT_0222	g5978	P174DRAFT_439724	AUD_7351	CDV56_107513	CFD26_108506
OG0001727	AFUA_6G12880	AFUB_001860	CBS139183_05618	NFIA_058820	ALT_0207	g5963	P174DRAFT_458625	AUD_7366	CDV56_109427	CFD26_108807
OG0001728	AFUA_6G12660	AFUB_078660	CBS139183_05638	NFIA_058620	ALT_0224	g5980	P174DRAFT_458644	AUD_7349	CDV56_107322	CFD26_108489
OG0001729	AFUA_6G12320	AFUB_078320	CBS139183_05667	NFIA_058280	ALT_0252	g7998	P174DRAFT_439759	AUD_7320	CDV56_103033	CFD26_100452
OG0001730	AFUA_6G12460	AFUB_078470	CBS139183_05654	NFIA_058430	ALT_0241	g8012	P174DRAFT_386291	AUD_7333	CDV56_103785	CFD26_104971
OG0001731	AFUA_6G12400	AFUB_078400	CBS139183_05659	NFIA_058360	ALT_0245	g8006	P174DRAFT_458667	AUD_7327	CDV56_101094	CFD26_103312
OG0001732	AFUA_6G12340	AFUB_078340	CBS139183_05664	NFIA_058300	ALT_0250	g8000	P174DRAFT_125626	AUD_7322	CDV56_102155	CFD26_100976
OG0001733	AFUA_6G12440	AFUB_078450	CBS139183_05656	NFIA_058410	ALT_0243	g8010	P174DRAFT_510932	AUD_7331	CDV56_103458	CFD26_104764
OG0001734	AFUA_6G12390	AFUB_078390	CBS139183_05660	NFIA_058350	ALT_0246	g8005	P174DRAFT_439753	AUD_7326	CDV56_100719	CFD26_103096
OG0001735	AFUA_6G12380	AFUB_078380	CBS139183_05661	NFIA_058340	ALT_0247	g8003	P174DRAFT_403605	AUD_7325	CDV56_100269	CFD26_102852
OG0001736	AFUA_6G12580	AFUB_078580	CBS139183_05643	NFIA_058540	ALT_0231	g5988	P174DRAFT_367132	AUD_7343	CDV56_106264	CFD26_108334
OG0001737	AFUA_6G12480	AFUB_078490	CBS139183_05652	NFIA_058450	ALT_0239	g8014	P174DRAFT_419035	AUD_7335	CDV56_104152	CFD26_105208
OG0001738	AFUA_6G12570	AFUB_078570	CBS139183_05645	NFIA_058530	ALT_0232	g5989	P174DRAFT_419029	AUD_7342	CDV56_106015	CFD26_108302
OG0001739	AFUA_6G12300	AFUB_078300	CBS139183_05670	NFIA_058260	ALT_0254	g7996	P174DRAFT_429512	AUD_7318	CDV56_103412	CFD26_100254
OG0001740	AFUA_6G12500	AFUB_078510	CBS139183_05650	NFIA_058470	ALT_0237	g10410	P174DRAFT_439740	AUD_7337	CDV56_104398	CFD26_105351
OG0001741	AFUA_6G12470	AFUB_078480	CBS139183_05653	NFIA_058440	ALT_0240	g8013	P174DRAFT_403585	AUD_7334	CDV56_103899	CFD26_105045
OG0001742	AFUA_6G12330	AFUB_078330	CBS139183_05666	NFIA_058290	ALT_0251	g7999	P174DRAFT_439758	AUD_7321	CDV56_102774	CFD26_100679
OG0001743	AFUA_6G12490	AFUB_078500	CBS139183_05651	NFIA_058460	ALT_0238	g10409	P174DRAFT_439741	AUD_7336	CDV56_104330	CFD26_105313
OG0001744	AFUA_6G12350	AFUB_078350	CBS139183_05663	NFIA_058310	ALT_0249	g8001	P174DRAFT_502528	AUD_7323	CDV56_101289	CFD26_101778
OG0001745	AFUA_6G12610	AFUB_078610	CBS139183_05642	NFIA_058570	ALT_0228	g5985	P174DRAFT_439731	AUD_7344	CDV56_106778	CFD26_108410
OG0001746	AFUA_6G12310	AFUB_078310	CBS139183_05668	NFIA_058270	ALT_0253	g7997	P174DRAFT_439760	AUD_7319	CDV56_103222	CFD26_100318
OG0001747	AFUA_6G12522	AFUB_078520	CBS139183_05649	NFIA_058480	ALT_0236	g10411	P174DRAFT_125023	AUD_7338	CDV56_104679	CFD26_105524
OG0001748	AFUA_6G12560	AFUB_078560	CBS139183_05646	NFIA_058520	ALT_0233	g5990	P174DRAFT_403565	AUD_7341	CDV56_105764	CFD26_108274
OG0001749	AFUA_6G12420	AFUB_078430	CBS139183_05657	NFIA_058390	ALT_0244	g8008	P174DRAFT_449585	AUD_7329	CDV56_103015	CFD26_104377
OG0001750	AFUA_6G12540	AFUB_078540	CBS139183_05647	NFIA_058500	ALT_0234	g10413	P174DRAFT_366740	AUD_7340	CDV56_104998	CFD26_108220
OG0001751	AFUA_6G12450	AFUB_078460	CBS139183_05655	NFIA_058420	ALT_0242	g8011	P174DRAFT_439744	AUD_7332	CDV56_103727	CFD26_104929
OG0001752	AFUA_6G12140	AFUB_078130	CBS139183_05685	NFIA_058090	ALT_0269	g8565	P174DRAFT_458694	AUD_7304	CDV56_103946	CFD26_105442
OG0001753	AFUA_6G12240	AFUB_078250	CBS139183_05675	NFIA_058210	ALT_0259	g7991	P174DRAFT_439767	AUD_7312	CDV56_101174	CFD26_102270
OG0001754	AFUA_6G12270	AFUB_078270	CBS139183_05673	NFIA_058230	ALT_0257	g7993	P174DRAFT_419057	AUD_7314	CDV56_101849	CFD26_101459
OG0001755	AFUA_6G12290	AFUB_078290	CBS139183_05671	NFIA_058250	ALT_0255	g7995	P174DRAFT_368809	AUD_7316	CDV56_102952	CFD26_100638
OG0001756	AFUA_6G12180	AFUB_078180	CBS139183_05681	NFIA_058130	ALT_0265	g8561	P174DRAFT_403639	AUD_7307	CDV56_101973	CFD26_104529
OG0001757	AFUA_6G12280	AFUB_078280	CBS139183_05672	NFIA_058240	ALT_0256	g7994	P174DRAFT_368234	AUD_7315	CDV56_102508	CFD26_101299
OG0001758	AFUA_6G12170	AFUB_078170	CBS139183_05682	NFIA_058120	ALT_0266	g8562	P174DRAFT_429523	AUD_7306	CDV56_102338	CFD26_104710
OG0001759	AFUA_6G12160	AFUB_078160	CBS139183_05683	NFIA_058110	ALT_0267	g8563	P174DRAFT_419068	AUD_7305	CDV56_102510	CFD26_104783
OG0001760	AFUA_6G12130	AFUB_078120	CBS139183_05687	NFIA_058080	ALT_0270	g8566	P174DRAFT_480455	AUD_7303	CDV56_104033	CFD26_105496
OG0001761	AFUA_6G12190	AFUB_078190	CBS139183_05680	NFIA_058140	ALT_0264	g8560	P174DRAFT_429521	AUD_7308	CDV56_101274	CFD26_103222
OG0001762	AFUA_3G02780	AFUB_045500	CBS139183_09224	NFIA_004320	ALT_2380	g7550	P174DRAFT_443377	AUD_0327	CDV56_103120	CFD26_104038
OG0001763	AFUA_4G01140	AFUB_101650	CBS139183_08921	NFIA_044190	ALT_7425	g2312	P174DRAFT_446109	AUD_0661	CDV56_108732	CFD26_108027
OG0001764	AFUA_4G01210	AFUB_101710	CBS139183_08930	NFIA_044110	ALT_7434	g2302	P174DRAFT_397392	AUD_0665	CDV56_103116	CFD26_107536
OG0001765	AFUA_4G01242	AFUB_101740	CBS139183_08934	NFIA_044070	ALT_7438	g2298	P174DRAFT_379349	AUD_0668	CDV56_104098	CFD26_107386
OG0001766	AFUA_4G01060	AFUB_101560	CBS139183_08902	NFIA_044440	ALT_7413	g2328	P174DRAFT_446096	AUD_0628	CDV56_107775	CFD26_108299
OG0001767	AFUA_4G01200	AFUB_101700	CBS139183_08929	NFIA_044120	ALT_7433	g2303	P174DRAFT_455252	AUD_0664	CDV56_102925	CFD26_107568
OG0001768	AFUA_4G01120	AFUB_101630	CBS139183_08918	NFIA_044200	ALT_7421	g2319	P174DRAFT_446099	AUD_0658	CDV56_108423	CFD26_108166
OG0001770	AFUA_4G01040	AFUB_101550	CBS139183_08900	NFIA_044460	ALT_7411	g2330	P174DRAFT_464743	AUD_0630	CDV56_107500	CFD26_108362
OG0001771	AFUA_4G01030	AFUB_101540	CBS139183_08899	NFIA_044470	ALT_7410	g2331	P174DRAFT_379311	AUD_0632	CDV56_107304	CFD26_108401
OG0001772	AFUA_6G05090	AFUB_093190	CBS139183_04984	NFIA_051660	ALT_0842	g6907	P174DRAFT_145487	AUD_2933	CDV56_104927	CFD26_104055
OG0001773	AFUA_6G05190	AFUB_093080	CBS139183_04973	NFIA_051770	ALT_0832	g6917	P174DRAFT_430106	AUD_2923	CDV56_103962	CFD26_101185
OG0001774	AFUA_6G05170	AFUB_093110	CBS139183_04975	NFIA_051740	ALT_0834	g6915	P174DRAFT_503062	AUD_2925	CDV56_104347	CFD26_101601
OG0001775	AFUA_6G05100	AFUB_093180	CBS139183_04982	NFIA_051670	ALT_0841	g6908	P174DRAFT_145305	AUD_2932	CDV56_105196	CFD26_104308
OG0001776	AFUA_6G05110	AFUB_093170	CBS139183_04981	NFIA_051680	ALT_0840	g6909	P174DRAFT_430114	AUD_2931	CDV56_105466	CFD26_104534
OG0001777	AFUA_6G05180	AFUB_093090	CBS139183_04974	NFIA_051760	ALT_0833	g6916	P174DRAFT_144606	AUD_2924	CDV56_104087	CFD26_101311
OG0001778	AFUA_6G05080	AFUB_093200	CBS139183_04985	NFIA_051650	ALT_0843	g6906	P174DRAFT_368931	AUD_2934	CDV56_104833	CFD26_103979
OG0001779	AFUA_6G05290	AFUB_092990	CBS139183_04963	NFIA_051860	ALT_0827	g6922	P174DRAFT_387435	AUD_2918	CDV56_101291	CFD26_101609
OG0001780	AFUA_6G05260	AFUB_093020	CBS139183_04966	NFIA_051830	ALT_0828	g6921	P174DRAFT_450136	AUD_2919	CDV56_102524	CFD26_102530
OG0001781	AFUA_6G05160	AFUB_093120	CBS139183_04976	NFIA_051730	ALT_0835	g6914	P174DRAFT_459281	AUD_2926	CDV56_104504	CFD26_101775
OG0001782	AFUA_6G05120	AFUB_093160	CBS139183_04980	NFIA_051690	ALT_0839	g6910	P174DRAFT_482408	AUD_2930	CDV56_100507	CFD26_103608
OG0001783	AFUA_6G05150	AFUB_093130	CBS139183_04977	NFIA_051720	ALT_0836	g6913	P174DRAFT_450144	AUD_2927	CDV56_101251	CFD26_102670
OG0001784	AFUA_6G05200	AFUB_093070	CBS139183_04972	NFIA_051780	ALT_0831	g6918	P174DRAFT_404750	AUD_2922	CDV56_103836	CFD26_101000
OG0001785	AFUA_6G04820	AFUB_093470	CBS139183_05010	NFIA_051370	ALT_0870	g816	P174DRAFT_450180	AUD_2959	CDV56_104594	CFD26_104049
OG0001786	AFUA_6G04980	AFUB_093310	CBS139183_04997	NFIA_051540	ALT_0854	g6895	P174DRAFT_450162	AUD_2945	CDV56_102372	CFD26_101859
OG0001787	AFUA_6G04930	AFUB_093360	CBS139183_05001	NFIA_051480	ALT_0860	g805	P174DRAFT_387525	AUD_2949	CDV56_107123	CFD26_100574
OG0001788	AFUA_6G04830	AFUB_093460	CBS139183_05009	NFIA_051380	ALT_0869	g815	P174DRAFT_450179	AUD_2958	CDV56_104871	CFD26_103562
OG0001789	AFUA_6G04880	AFUB_093410	CBS139183_05004	NFIA_051430	ALT_0864	g810	P174DRAFT_419712	AUD_2953	CDV56_106215	CFD26_102198
OG0001790	AFUA_6G05000	AFUB_093290	CBS139183_04995	NFIA_051560	ALT_0852	g6897	P174DRAFT_450160	AUD_2943	CDV56_102848	CFD26_102253
OG0001791	AFUA_6G04720	AFUB_093570	CBS139183_05019	NFIA_051270	ALT_0879	g825	P174DRAFT_459323	AUD_2968	CDV56_102301	CFD26_104475
OG0001792	AFUA_6G05010	AFUB_093280	CBS139183_04994	NFIA_051570	ALT_0851	g6898	P174DRAFT_368408	AUD_2942	CDV56_103191	CFD26_102558
OG0001793	AFUA_6G05070	AFUB_093210	CBS139183_04986	NFIA_051640	ALT_0844	g6905	P174DRAFT_387489	AUD_2935	CDV56_104634	CFD26_103785
OG0001794	AFUA_6G04770	AFUB_093520	CBS139183_05013	NFIA_051320	ALT_0874	g820	P174DRAFT_503098	AUD_2963	CDV56_103872	CFD26_105549
OG0001795	AFUA_6G05040	AFUB_093250	CBS139183_04990	NFIA_051600	ALT_0848	g6901	P174DRAFT_459294	AUD_2939	CDV56_103987	CFD26_103253
OG0001796	AFUA_6G05050	AFUB_093230	CBS139183_04988	NFIA_051620	ALT_0846	g6903	P174DRAFT_440400	AUD_2937	CDV56_104245	CFD26_103461
OG0001797	AFUA_6G04760	AFUB_093530	CBS139183_05014	NFIA_051310	ALT_0875	g821	P174DRAFT_503099	AUD_2964	CDV56_103750	CFD26_105649
OG0001798	AFUA_6G04870	AFUB_093430	CBS139183_05006	NFIA_051410	ALT_0866	g812	P174DRAFT_440424	AUD_2955	CDV56_105755	CFD26_102741
OG0001799	AFUA_6G04970	AFUB_093320	CBS139183_04998	NFIA_051530	ALT_0855	g6894	P174DRAFT_404817	AUD_2946	CDV56_102174	CFD26_101678
OG0001800	AFUA_6G04840	AFUB_093450	CBS139183_05008	NFIA_051390	ALT_0868	g814	P174DRAFT_450178	AUD_2957	CDV56_105352	CFD26_103139
OG0001801	AFUA_6G04860	AFUB_093420	CBS139183_05005	NFIA_051420	ALT_0865	g811	P174DRAFT_440423	AUD_2954	CDV56_106031	CFD26_102524
OG0001802	AFUA_6G04990	AFUB_093300	CBS139183_04996	NFIA_051550	ALT_0853	g6896	P174DRAFT_503079	AUD_2944	CDV56_102580	CFD26_102024
OG0001803	AFUA_6G05020	AFUB_093270	CBS139183_04993	NFIA_051580	ALT_0850	g6899	P174DRAFT_511490	AUD_2941	CDV56_103581	CFD26_102890
OG0001804	AFUA_6G04910	AFUB_093380	CBS139183_05003	NFIA_051460	ALT_0862	g807	P174DRAFT_440419	AUD_2951	CDV56_106724	CFD26_101215
OG0001805	AFUA_6G04920	AFUB_093370	CBS139183_05002	NFIA_051470	ALT_0861	g806	P174DRAFT_440417	AUD_2950	CDV56_107006	CFD26_100763
OG0001806	AFUA_6G04750	AFUB_093540	CBS139183_05015	NFIA_051300	ALT_0876	g822	P174DRAFT_440435	AUD_2965	CDV56_103602	CFD26_105728
OG0001807	AFUA_6G05060	AFUB_093220	CBS139183_04987	NFIA_051630	ALT_0845	g6904	P174DRAFT_368663	AUD_2936	CDV56_104442	CFD26_103607
OG0001808	AFUA_6G04790	AFUB_093500	CBS139183_05012	NFIA_051340	ALT_0872	g818	P174DRAFT_387546	AUD_2962	CDV56_104183	CFD26_105420
OG0001809	AFUA_6G05045	AFUB_093240	CBS139183_04989	NFIA_051610	ALT_0847	g6902	P174DRAFT_145315	AUD_2938	CDV56_104164	CFD26_103400
OG0001810	AFUA_6G04490	AFUB_093810	CBS139183_05044	NFIA_051020	ALT_0903	g849	P174DRAFT_419754	AUD_2991	CDV56_102076	CFD26_103558
OG0001811	AFUA_6G04580	AFUB_093720	CBS139183_05034	NFIA_051110	ALT_0894	g840	P174DRAFT_387606	AUD_2982	CDV56_101327	CFD26_100398
OG0001812	AFUA_6G04600	AFUB_093700	CBS139183_05032	NFIA_051130	ALT_0892	g838	P174DRAFT_459336	AUD_2980	CDV56_101962	CFD26_100917
OG0001813	AFUA_6G04560	AFUB_093740	CBS139183_05036	NFIA_051090	ALT_0896	g842	P174DRAFT_440462	AUD_2984	CDV56_100773	CFD26_100091
OG0001814	AFUA_6G04510	AFUB_093790	CBS139183_05041	NFIA_051040	ALT_0901	g847	P174DRAFT_404924	AUD_2989	CDV56_101838	CFD26_101876
OG0001815	AFUA_6G04530	AFUB_093770	CBS139183_05039	NFIA_051060	ALT_0899	g845	P174DRAFT_368686	AUD_2987	CDV56_101175	CFD26_101364
OG0001816	AFUA_6G04410	AFUB_093880	CBS139183_05052	NFIA_050950	ALT_0910	g856	P174DRAFT_511545	AUD_2998	CDV56_108565	CFD26_104743
OG0001817	AFUA_6G04700	AFUB_093600	CBS139183_05022	NFIA_051240	ALT_0882	g828	P174DRAFT_419731	AUD_2971	CDV56_100841	CFD26_103754
OG0001818	AFUA_6G04390	AFUB_093900	CBS139183_05055	NFIA_050930	ALT_0912	g858	P174DRAFT_366796	AUD_3000	CDV56_108435	CFD26_104959
OG0001819	AFUA_6G04660	AFUB_093640	CBS139183_05026	NFIA_051200	ALT_0886	g832	P174DRAFT_503110	AUD_2975	CDV56_104123	CFD26_102872
OG0001820	AFUA_6G04640	AFUB_093660	CBS139183_05028	NFIA_051170	ALT_0888	g834	P174DRAFT_368337	AUD_2977	CDV56_103258	CFD26_102034
OG0001821	AFUA_6G04550	AFUB_093750	CBS139183_05037	NFIA_051080	ALT_0897	g843	P174DRAFT_147082	AUD_2985	CDV56_100324	CFD26_100744
OG0001822	AFUA_6G04460	AFUB_093830	CBS139183_05046	NFIA_051000	ALT_0905	g851	P174DRAFT_367806	AUD_2993	CDV56_101177	CFD26_104065
OG0001823	AFUA_6G04430	AFUB_093860	CBS139183_05050	NFIA_050970	ALT_0908	g854	P174DRAFT_503133	AUD_2996	CDV56_100052	CFD26_104538
OG0001824	AFUA_6G04710	AFUB_093580	CBS139183_05020	NFIA_051260	ALT_0880	g826	P174DRAFT_368566	AUD_2969	CDV56_101564	CFD26_104098
OG0001825	AFUA_6G04670	AFUB_093630	CBS139183_05025	NFIA_051210	ALT_0885	g831	P174DRAFT_368915	AUD_2974	CDV56_104259	CFD26_102997
OG0001826	AFUA_6G04420	AFUB_093870	CBS139183_05051	NFIA_050960	ALT_0909	g855	P174DRAFT_147521	AUD_2997	CDV56_108595	CFD26_104607
OG0001827	AFUA_6G04470	AFUB_093820	CBS139183_05045	NFIA_051010	ALT_0904	g850	P174DRAFT_387633	AUD_2992	CDV56_101645	CFD26_103814
OG0001828	AFUA_6G04440	AFUB_093850	CBS139183_05049	NFIA_050980	ALT_0907	g853	P174DRAFT_503132	AUD_2995	CDV56_100364	CFD26_104373
OG0001829	AFUA_6G04400	AFUB_093890	CBS139183_05053	NFIA_050940	ALT_0911	g857	P174DRAFT_450222	AUD_2999	CDV56_108511	CFD26_104816
OG0001830	AFUA_6G04590	AFUB_093710	CBS139183_05033	NFIA_051120	ALT_0893	g839	P174DRAFT_440460	AUD_2981	CDV56_101641	CFD26_100685
OG0001831	AFUA_6G04520	AFUB_093780	CBS139183_05040	NFIA_051050	ALT_0900	g846	P174DRAFT_511536	AUD_2988	CDV56_101548	CFD26_101627
OG0001832	AFUA_6G04570	AFUB_093730	CBS139183_05035	NFIA_051100	ALT_0895	g841	P174DRAFT_368762	AUD_2983	CDV56_100968	CFD26_100030
OG0001833	AFUA_6G04690	AFUB_093610	CBS139183_05023	NFIA_051230	ALT_0883	g829	P174DRAFT_440445	AUD_2972	CDV56_100690	CFD26_103668
OG0001834	AFUA_6G04705	AFUB_093590	CBS139183_05021	NFIA_051250	ALT_0881	g827	P174DRAFT_367667	AUD_2970	CDV56_101020	CFD26_103839
OG0001835	AFUA_6G04540	AFUB_093760	CBS139183_05038	NFIA_051070	ALT_0898	g844	P174DRAFT_367993	AUD_2986	CDV56_100949	CFD26_101208
OG0001836	AFUA_6G04500	AFUB_093800	CBS139183_05042	NFIA_051030	ALT_0902	g848	P174DRAFT_367338	AUD_2990	CDV56_102101	CFD26_102078
OG0001837	AFUA_6G04650	AFUB_093650	CBS139183_05027	NFIA_051190	ALT_0887	g833	P174DRAFT_367858	AUD_2976	CDV56_103559	CFD26_102343
OG0001838	AFUA_6G04610	AFUB_093690	CBS139183_05031	NFIA_051140	ALT_0891	g837	P174DRAFT_419741	AUD_2979	CDV56_102887	CFD26_101683
OG0001839	AFUA_6G04630	AFUB_093670	CBS139183_05029	NFIA_051160	ALT_0889	g835	P174DRAFT_440454	AUD_2978	CDV56_103140	CFD26_101937
OG0001840	AFUA_6G04300	AFUB_093990	CBS139183_05066	NFIA_050830	ALT_0922	g868	P174DRAFT_367959	AUD_3009	CDV56_107295	CFD26_106623
OG0001841	AFUA_6G04080	AFUB_094200	CBS139183_05086	NFIA_050620	ALT_0943	g888	P174DRAFT_482683	AUD_3029	CDV56_103350	CFD26_107778
OG0001842	AFUA_6G04380	AFUB_093910	CBS139183_05057	NFIA_050910	ALT_0914	g860	P174DRAFT_503137	AUD_3002	CDV56_108328	CFD26_105240
OG0001843	AFUA_6G04290	AFUB_094000	CBS139183_05067	NFIA_050820	ALT_0923	g869	P174DRAFT_387667	AUD_3010	CDV56_107076	CFD26_106692
OG0001844	AFUA_6G04360	AFUB_093930	CBS139183_05059	NFIA_050890	ALT_0916	g862	P174DRAFT_459362	AUD_3003	CDV56_108125	CFD26_105522
OG0001845	AFUA_6G04050	AFUB_094230	CBS139183_05088	NFIA_050590	ALT_0945	g890	P174DRAFT_419797	AUD_3031	CDV56_102608	CFD26_107955
OG0001846	AFUA_6G04190	AFUB_094110	CBS139183_05077	NFIA_050710	ALT_0934	g879	P174DRAFT_440504	AUD_3017	CDV56_105793	CFD26_107313
OG0001847	AFUA_6G04020	AFUB_094260	CBS139183_05093	NFIA_050550	ALT_0949	g894	P174DRAFT_503165	AUD_3035	CDV56_101798	CFD26_108138
OG0001848	AFUA_6G04170	AFUB_094130	CBS139183_05079	NFIA_050690	ALT_0936	g881	P174DRAFT_459385	AUD_3022	CDV56_105052	CFD26_107559
OG0001849	AFUA_6G04100	AFUB_094180	CBS139183_05084	NFIA_050640	ALT_0941	g886	P174DRAFT_503159	AUD_3027	CDV56_104158	CFD26_107718
OG0001850	AFUA_6G04280	AFUB_094010	CBS139183_05068	NFIA_050810	ALT_0924	g870	P174DRAFT_450233	AUD_3011	CDV56_106932	CFD26_106843
OG0001851	AFUA_6G04140	AFUB_094150	CBS139183_05081	NFIA_050670	ALT_0938	g883	P174DRAFT_148110	AUD_3024	CDV56_104809	CFD26_107600
OG0001852	AFUA_6G04030	AFUB_094250	CBS139183_05091	NFIA_050570	ALT_0947	g892	P174DRAFT_440517	AUD_3033	CDV56_102324	CFD26_108000
OG0001853	AFUA_6G04330	AFUB_093960	CBS139183_05063	NFIA_050860	ALT_0919	g865	P174DRAFT_450228	AUD_3006	CDV56_107822	CFD26_106016
OG0001854	AFUA_6G04210	AFUB_094090	CBS139183_05075	NFIA_050730	ALT_0932	g877	P174DRAFT_511565	AUD_3019	CDV56_105483	CFD26_107408
OG0001855	AFUA_6G04230	AFUB_094070	CBS139183_05073	NFIA_050750	ALT_0930	g875	P174DRAFT_367235	AUD_3016	CDV56_106046	CFD26_107246
OG0001856	AFUA_6G04220	AFUB_094080	CBS139183_05074	NFIA_050740	ALT_0931	g876	P174DRAFT_387686	AUD_3020	CDV56_105360	CFD26_107471
OG0001857	AFUA_6G04270	AFUB_094020	CBS139183_05069	NFIA_050800	ALT_0925	g871	P174DRAFT_368124	AUD_3012	CDV56_106808	CFD26_106885
OG0001858	AFUA_6G04265	AFUB_094030	CBS139183_05070	NFIA_050790	ALT_0926	g872	P174DRAFT_440494	AUD_3013	CDV56_106684	CFD26_106987
OG0001859	AFUA_6G04320	AFUB_093970	CBS139183_05064	NFIA_050850	ALT_0920	g866	P174DRAFT_511554	AUD_3007	CDV56_107789	CFD26_106166
OG0001860	AFUA_6G04310	AFUB_093980	CBS139183_05065	NFIA_050840	ALT_0921	g867	P174DRAFT_367963	AUD_3008	CDV56_107629	CFD26_106264
OG0001861	AFUA_6G04150	AFUB_094140	CBS139183_05080	NFIA_050680	ALT_0937	g882	P174DRAFT_440507	AUD_3023	CDV56_104960	CFD26_107583
OG0001862	AFUA_6G04120	AFUB_094160	CBS139183_05082	NFIA_050660	ALT_0939	g884	P174DRAFT_450247	AUD_3025	CDV56_104666	CFD26_107632
OG0001863	AFUA_6G04060	AFUB_094220	CBS139183_05087	NFIA_050600	ALT_0944	g889	P174DRAFT_511576	AUD_3030	CDV56_102822	CFD26_107911
OG0001864	AFUA_6G04090	AFUB_094190	CBS139183_05085	NFIA_050630	ALT_0942	g887	P174DRAFT_387711	AUD_3028	CDV56_104035	CFD26_107757
OG0001865	AFUA_6G04350	AFUB_093940	CBS139183_05060	NFIA_050880	ALT_0917	g863	P174DRAFT_404952	AUD_3004	CDV56_108042	CFD26_105775
OG0001866	AFUA_6G04250	AFUB_094050	CBS139183_05072	NFIA_050770	ALT_0928	g874	P174DRAFT_511561	AUD_3015	CDV56_106242	CFD26_107034
OG0001867	AFUA_6G04200	AFUB_094100	CBS139183_05076	NFIA_050720	ALT_0933	g878	P174DRAFT_387688	AUD_3018	CDV56_105714	CFD26_107389
OG0001868	AFUA_6G04370	AFUB_093920	CBS139183_05058	NFIA_050900	ALT_0915	g861	P174DRAFT_430188	AUD_8374	CDV56_106149	CFD26_102794
OG0001869	AFUA_6G04000	AFUB_094280	CBS139183_05095	NFIA_050530	ALT_0951	g896	P174DRAFT_405027	AUD_3037	CDV56_100438	CFD26_108195
OG0001870	AFUA_6G03950	AFUB_094330	CBS139183_05101	NFIA_050480	ALT_0956	g3159	P174DRAFT_503172	AUD_3042	CDV56_102881	CFD26_108390
OG0001871	AFUA_6G03580	AFUB_094710	CBS139183_05142	NFIA_050090	ALT_0988	g3191	P174DRAFT_450295	AUD_3075	CDV56_108434	CFD26_109037
OG0001872	AFUA_6G03840	AFUB_094460	CBS139183_05110	NFIA_050360	ALT_0964	g3168	P174DRAFT_440535	AUD_3050	CDV56_101170	CFD26_108605
OG0001873	AFUA_6G03570	AFUB_094720	CBS139183_05143	NFIA_050080	ALT_0989	g3192	P174DRAFT_387799	AUD_3076	CDV56_108331	CFD26_109023
OG0001874	AFUA_6G03900	AFUB_094390	CBS139183_05105	NFIA_050430	ALT_0959	g3164	P174DRAFT_367719	AUD_3045	CDV56_104558	CFD26_108490
OG0001875	AFUA_6G03730	AFUB_094570	CBS139183_05120	NFIA_050250	ALT_0975	g3177	P174DRAFT_440544	AUD_3059	CDV56_103847	CFD26_108712
OG0001876	AFUA_6G03740	AFUB_094560	CBS139183_05119	NFIA_050260	ALT_0974	g3176	P174DRAFT_387770	AUD_3058	CDV56_103562	CFD26_108698
OG0001877	AFUA_6G03640	AFUB_094660	CBS139183_05133	NFIA_050150	ALT_0983	g3187	P174DRAFT_503197	AUD_3070	CDV56_105392	CFD26_108793
OG0001878	AFUA_6G03870	AFUB_094420	CBS139183_05107	NFIA_050400	ALT_0961	g3166	P174DRAFT_511594	AUD_3047	CDV56_105222	CFD26_108537
OG0001879	AFUA_6G03680	AFUB_094630	CBS139183_05128	NFIA_050180	ALT_0980	g3184	P174DRAFT_440549	AUD_3067	CDV56_105297	CFD26_108788
OG0001880	AFUA_6G03600	AFUB_094690	CBS139183_05136	NFIA_050110	ALT_0986	g3189	P174DRAFT_440556	AUD_3073	CDV56_108596	CFD26_109045
OG0001881	AFUA_6G03400	AFUB_094880	CBS139183_05161	NFIA_049930	ALT_0997	g3202	P174DRAFT_387817	AUD_3084	CDV56_107251	CFD26_108882
OG0001882	AFUA_6G03810	AFUB_094490	CBS139183_05112	NFIA_050330	ALT_0967	g3170	P174DRAFT_440538	AUD_3053	CDV56_101908	CFD26_108636
OG0001883	AFUA_6G03630	AFUB_094670	CBS139183_05134	NFIA_050130	ALT_0984	g3188	P174DRAFT_450292	AUD_3071	CDV56_108701	CFD26_109056
OG0001884	AFUA_6G03980	AFUB_094300	CBS139183_05097	NFIA_050510	ALT_0953	g3156	P174DRAFT_387735	AUD_3039	CDV56_101497	CFD26_108297
OG0001885	AFUA_6G03970	AFUB_094310	CBS139183_05098	NFIA_050500	ALT_0954	g3157	P174DRAFT_440525	AUD_3040	CDV56_101764	CFD26_108314
OG0001886	AFUA_6G03990	AFUB_094290	CBS139183_05096	NFIA_050520	ALT_0952	g3155	P174DRAFT_430223	AUD_3038	CDV56_100583	CFD26_108251
OG0001887	AFUA_6G03760	AFUB_094540	CBS139183_05117	NFIA_050280	ALT_0972	g3174	P174DRAFT_440540	AUD_3056	CDV56_102990	CFD26_108672
OG0001888	AFUA_6G03960	AFUB_094320	CBS139183_05100	NFIA_050490	ALT_0955	g3158	P174DRAFT_419807	AUD_3041	CDV56_102003	CFD26_108328
OG0001889	AFUA_6G03590	AFUB_094700	CBS139183_05139	NFIA_050100	ALT_0987	g3190	P174DRAFT_405091	AUD_3074	CDV56_108558	CFD26_109043
OG0001890	AFUA_6G03850	AFUB_094450	CBS139183_05109	NFIA_050370	ALT_0963	g3167	P174DRAFT_450271	AUD_3049	CDV56_100811	CFD26_108593
OG0001891	AFUA_6G03940	AFUB_094350	CBS139183_05102	NFIA_050460	ALT_0957	g3160	P174DRAFT_440528	AUD_3043	CDV56_103440	CFD26_108426
OG0001892	AFUA_6G03670	AFUB_094640	CBS139183_05131	NFIA_050170	ALT_0981	g3185	P174DRAFT_503195	AUD_3068	CDV56_105807	CFD26_108814
OG0001893	AFUA_6G03750	AFUB_094550	CBS139183_05118	NFIA_050270	ALT_0973	g3175	P174DRAFT_440541	AUD_3057	CDV56_103225	CFD26_108682
OG0001894	AFUA_6G03530	AFUB_094760	CBS139183_05148	NFIA_050040	ALT_0993	g3196	P174DRAFT_419848	AUD_3080	CDV56_107996	CFD26_109002
OG0001895	AFUA_6G03770	AFUB_094530	CBS139183_05116	NFIA_050290	ALT_0971	g3173	P174DRAFT_450278	AUD_3055	CDV56_102675	CFD26_108662
OG0001896	AFUA_6G04010	AFUB_094270	CBS139183_05094	NFIA_050540	ALT_0950	g895	P174DRAFT_450257	AUD_3036	CDV56_101284	CFD26_108155
OG0001897	AFUA_6G03540	AFUB_094750	CBS139183_05147	NFIA_050050	ALT_0992	g3195	P174DRAFT_419847	AUD_3079	CDV56_108103	CFD26_109007
OG0001898	AFUA_6G03660	AFUB_094650	CBS139183_05132	NFIA_050160	ALT_0982	g3186	P174DRAFT_503196	AUD_3069	CDV56_105534	CFD26_108801
OG0001899	AFUA_6G03780	AFUB_094520	CBS139183_05115	NFIA_050300	ALT_0970	g3172	P174DRAFT_430241	AUD_3054	CDV56_102478	CFD26_108655
OG0001901	AFUA_6G09830	AFUB_075880	CBS139183_09995	NFIA_055550	ALT_0485	g2148	P174DRAFT_439981	AUD_7028	CDV56_103255	CFD26_101741
OG0001902	AFUA_6G09810	AFUB_075860	CBS139183_09997	NFIA_055530	ALT_0487	g2150	P174DRAFT_439984	AUD_7026	CDV56_102813	CFD26_102101
OG0001903	AFUA_6G09820	AFUB_075870	CBS139183_09996	NFIA_055540	ALT_0486	g2149	P174DRAFT_404075	AUD_7027	CDV56_102987	CFD26_101884
OG0001905	AFUA_6G09660	AFUB_075710	CBS139183_08673	NFIA_055350	ALT_0509	g2170	P174DRAFT_511160	AUD_6972	CDV56_101444	CFD26_102651
OG0001906	AFUA_6G09720	AFUB_075770	CBS139183_08666	NFIA_055410	ALT_0503	g2164	P174DRAFT_502743	AUD_6978	CDV56_103425	CFD26_101626
OG0001907	AFUA_6G09640	AFUB_075690	CBS139183_08675	NFIA_055330	ALT_0511	g2172	P174DRAFT_458936	AUD_6970	CDV56_100893	CFD26_103418
OG0001908	AFUA_6G09600	AFUB_075650	CBS139183_08683	NFIA_055270	ALT_0517	g2178	P174DRAFT_502750	AUD_6965	CDV56_100072	CFD26_100213
OG0001909	AFUA_6G09680	AFUB_075730	CBS139183_08670	NFIA_055370	ALT_0507	g2168	P174DRAFT_368520	AUD_6974	CDV56_102666	CFD26_102266
OG0001910	AFUA_6G09690	AFUB_075740	CBS139183_08669	NFIA_055380	ALT_0506	g2167	P174DRAFT_458931	AUD_6975	CDV56_102892	CFD26_102131
OG0001911	AFUA_6G09700	AFUB_075750	CBS139183_08668	NFIA_055390	ALT_0505	g2166	P174DRAFT_429762	AUD_6976	CDV56_103027	CFD26_102022
OG0001913	AFUA_6G09650	AFUB_075700	CBS139183_08674	NFIA_055340	ALT_0510	g2171	P174DRAFT_367031	AUD_6971	CDV56_101176	CFD26_103275
OG0001915	AFUA_6G09670	AFUB_075720	CBS139183_08671	NFIA_055360	ALT_0508	g2169	P174DRAFT_481241	AUD_6973	CDV56_102362	CFD26_102418
OG0001916	AFUA_6G09740	AFUB_075790	CBS139183_08664	NFIA_055430	ALT_0501	g2162	P174DRAFT_511158	AUD_6980	CDV56_103762	CFD26_101248
OG0001917	AFUA_6G09745	AFUB_075800	CBS139183_08663	NFIA_055440	ALT_0500	g2161	P174DRAFT_386790	AUD_6981	CDV56_103925	CFD26_101141
OG0001919	AFUA_2G08990	AFUB_024880	CBS139183_04301	NFIA_084540	ALT_4131	g5651	P174DRAFT_456386	AUD_5800	CDV56_102721	CFD26_101161
OG0001920	AFUA_2G09100	AFUB_024980	CBS139183_04311	NFIA_084630	ALT_4122	g5660	P174DRAFT_508930	AUD_5809	CDV56_105495	CFD26_103939
OG0001921	AFUA_2G09120	AFUB_025000	CBS139183_04313	NFIA_084650	ALT_4120	g5662	P174DRAFT_416450	AUD_5811	CDV56_105859	CFD26_104290
OG0001922	AFUA_2G09110	AFUB_024990	CBS139183_04312	NFIA_084640	ALT_4121	g5661	P174DRAFT_362522	AUD_5810	CDV56_105663	CFD26_104083
OG0001923	AFUA_2G09010	AFUB_024900	CBS139183_04303	NFIA_084560	ALT_4129	g5653	P174DRAFT_437141	AUD_5802	CDV56_103518	CFD26_101842
OG0001924	AFUA_2G09030	AFUB_024920	CBS139183_04305	NFIA_084570	ALT_4128	g5654	P174DRAFT_437142	AUD_5803	CDV56_103852	CFD26_102274
OG0001925	AFUA_2G09200	AFUB_025080	CBS139183_04321	NFIA_084730	ALT_4112	g5670	P174DRAFT_416459	AUD_5819	CDV56_107157	CFD26_105656
OG0001926	AFUA_2G09230	AFUB_025110	CBS139183_04324	NFIA_084760	ALT_4109	g5673	P174DRAFT_437160	AUD_5822	CDV56_107440	CFD26_105940
OG0001927	AFUA_2G09220	AFUB_025100	CBS139183_04323	NFIA_084750	ALT_4110	g5672	P174DRAFT_363558	AUD_5821	CDV56_107288	CFD26_105800
OG0001928	AFUA_2G09080	AFUB_024960	CBS139183_04309	NFIA_084610	ALT_4124	g5658	P174DRAFT_382405	AUD_5807	CDV56_105223	CFD26_103649
OG0001929	AFUA_2G09130	AFUB_025010	CBS139183_04314	NFIA_084660	ALT_4119	g5663	P174DRAFT_437150	AUD_5812	CDV56_106351	CFD26_104781
OG0001930	AFUA_2G09180	AFUB_025060	CBS139183_04319	NFIA_084710	ALT_4114	g5668	P174DRAFT_447326	AUD_5817	CDV56_106936	CFD26_105410
OG0001931	AFUA_2G09000	AFUB_024890	CBS139183_04302	NFIA_084550	ALT_4130	g5652	P174DRAFT_447311	AUD_5801	CDV56_102938	CFD26_101351
OG0001932	AFUA_2G09170	AFUB_025050	CBS139183_04318	NFIA_084700	ALT_4115	g5667	P174DRAFT_437153	AUD_5816	CDV56_106712	CFD26_105042
OG0001933	AFUA_2G09190	AFUB_025070	CBS139183_04320	NFIA_084720	ALT_4113	g5669	P174DRAFT_500351	AUD_5818	CDV56_107015	CFD26_105497
OG0001935	AFUA_2G09090	AFUB_024970	CBS139183_04310	NFIA_084620	ALT_4123	g5659	P174DRAFT_437146	AUD_5808	CDV56_105382	CFD26_103810
OG0001936	AFUA_2G08970	AFUB_024860	CBS139183_04300	NFIA_084530	ALT_4132	g5650	P174DRAFT_437135	AUD_5799	CDV56_102271	CFD26_100747
OG0001937	AFUA_2G09150	AFUB_025030	CBS139183_04316	NFIA_084680	ALT_4117	g5665	P174DRAFT_26550	AUD_5814	CDV56_106498	CFD26_104924
OG0001938	AFUA_2G08950	AFUB_024850	CBS139183_04299	NFIA_084520	ALT_4133	g5649	P174DRAFT_447308	AUD_5798	CDV56_102111	CFD26_100626
OG0001939	AFUA_2G09140	AFUB_025020	CBS139183_04315	NFIA_084670	ALT_4118	g5664	P174DRAFT_26541	AUD_5813	CDV56_106436	CFD26_104870
OG0001940	AFUA_2G09490	AFUB_025360	CBS139183_04348	NFIA_084980	ALT_4089	g5403	P174DRAFT_416485	AUD_5843	CDV56_105924	CFD26_107607
OG0001941	AFUA_2G09340	AFUB_025200	CBS139183_04332	NFIA_084840	ALT_4102	g5389	P174DRAFT_416470	AUD_5829	CDV56_108232	CFD26_106812
OG0001942	AFUA_2G09640	AFUB_025500	CBS139183_04363	NFIA_085120	ALT_4075	g5420	P174DRAFT_456438	AUD_5859	CDV56_100996	CFD26_108217
OG0001943	AFUA_2G09320	AFUB_025180	CBS139183_04331	NFIA_084830	ALT_4103	g5388	P174DRAFT_399740	AUD_5828	CDV56_108129	CFD26_106687
OG0001944	AFUA_2G09560	AFUB_025430	CBS139183_04355	NFIA_085050	ALT_4082	g5412	P174DRAFT_437197	AUD_5852	CDV56_103876	CFD26_108059
OG0001945	AFUA_2G09360	AFUB_025230	CBS139183_04335	NFIA_084870	ALT_4099	g5392	P174DRAFT_362341	AUD_5832	CDV56_108391	CFD26_107032
OG0001946	AFUA_2G09470	AFUB_025340	CBS139183_04346	NFIA_084960	ALT_4091	g5401	P174DRAFT_437180	AUD_5841	CDV56_108990	CFD26_107587
OG0001947	AFUA_2G09310	AFUB_025170	CBS139183_04330	NFIA_084820	ALT_4104	g5387	P174DRAFT_416468	AUD_5827	CDV56_108104	CFD26_106660
OG0001948	AFUA_2G09510	AFUB_025380	CBS139183_04350	NFIA_085000	ALT_4087	g5405	P174DRAFT_416487	AUD_5845	CDV56_105522	CFD26_107812
OG0001949	AFUA_2G09300	AFUB_025160	CBS139183_04329	NFIA_084810	ALT_4105	g5386	P174DRAFT_508944	AUD_5826	CDV56_108019	CFD26_106568
OG0001950	AFUA_2G09570	AFUB_025440	CBS139183_04356	NFIA_085060	ALT_4081	g5413	P174DRAFT_416493	AUD_5853	CDV56_103563	CFD26_108071
OG0001951	AFUA_2G09500	AFUB_025370	CBS139183_04349	NFIA_084990	ALT_4088	g5404	P174DRAFT_28434	AUD_5844	CDV56_105720	CFD26_107766
OG0001952	AFUA_2G09290	AFUB_025150	CBS139183_04328	NFIA_084800	ALT_4106	g5385	P174DRAFT_437163	AUD_5825	CDV56_107915	CFD26_106462
OG0001953	AFUA_2G09530	AFUB_025400	CBS139183_04352	NFIA_085020	ALT_4085	g5407	P174DRAFT_437191	AUD_5847	CDV56_104709	CFD26_107933
OG0001954	AFUA_2G09620	AFUB_025480	CBS139183_04361	NFIA_085100	ALT_4077	g5418	P174DRAFT_437202	AUD_5857	CDV56_102422	CFD26_108163
OG0001955	AFUA_2G09550	AFUB_025420	CBS139183_04354	NFIA_085040	ALT_4083	g5410	P174DRAFT_508961	AUD_5850	CDV56_104054	CFD26_108010
OG0001956	AFUA_2G09670	AFUB_025520	CBS139183_04365	NFIA_085140	ALT_4073	g5422	P174DRAFT_500389	AUD_5861	CDV56_100244	CFD26_108298
OG0001957	AFUA_2G09580	AFUB_025450	CBS139183_04357	NFIA_085070	ALT_4080	g5414	P174DRAFT_447361	AUD_5854	CDV56_103272	CFD26_108118
OG0001958	AFUA_2G09590	AFUB_025460	CBS139183_04358	NFIA_085080	ALT_4079	g5415	P174DRAFT_508965	AUD_5855	CDV56_103100	CFD26_108125
OG0001959	AFUA_2G09760	AFUB_025610	CBS139183_04374	NFIA_085220	ALT_4065	g5430	P174DRAFT_437214	AUD_5868	CDV56_102462	CFD26_108439
OG0001961	AFUA_2G09710	AFUB_025560	CBS139183_04369	NFIA_085170	ALT_4070	g5425	P174DRAFT_508972	AUD_5864	CDV56_101158	CFD26_108366
OG0001962	AFUA_2G09930	AFUB_025770	CBS139183_04389	NFIA_085360	ALT_4053	g4881	P174DRAFT_382488	AUD_5881	CDV56_106368	CFD26_108687
OG0001963	AFUA_2G09810	AFUB_025650	CBS139183_04379	NFIA_085260	ALT_4061	g5434	P174DRAFT_500399	AUD_5872	CDV56_103579	CFD26_108501
OG0001964	AFUA_2G09800	AFUB_025640	CBS139183_04378	NFIA_085250	ALT_4062	g5433	P174DRAFT_416513	AUD_5871	CDV56_103206	CFD26_108484
OG0001965	AFUA_2G09830	AFUB_025670	CBS139183_04381	NFIA_085280	ALT_4059	g5436	P174DRAFT_447380	AUD_5874	CDV56_103950	CFD26_108522
OG0001966	AFUA_2G09740	AFUB_025590	CBS139183_04372	NFIA_085200	ALT_4067	g5428	P174DRAFT_437212	AUD_5866	CDV56_101852	CFD26_108408
OG0001968	AFUA_2G09720	AFUB_025570	CBS139183_04370	NFIA_085180	ALT_4069	g5426	P174DRAFT_467876	AUD_5865	CDV56_101462	CFD26_108383
OG0001969	AFUA_2G09840	AFUB_025680	CBS139183_04382	NFIA_085290	ALT_4058	g5437	P174DRAFT_29736	AUD_5875	CDV56_104175	CFD26_108540
OG0001970	AFUA_2G09680	AFUB_025530	CBS139183_04366	NFIA_085150	ALT_4072	g5423	P174DRAFT_456441	AUD_5862	CDV56_100063	CFD26_108315
OG0001971	AFUA_2G09960	AFUB_025800	CBS139183_04394	NFIA_085400	ALT_4051	g4879	P174DRAFT_437235	AUD_5883	CDV56_106814	CFD26_108751
OG0001972	AFUA_2G09820	AFUB_025660	CBS139183_04380	NFIA_085270	ALT_4060	g5435	P174DRAFT_437219	AUD_5873	CDV56_103795	CFD26_108512
OG0001973	AFUA_2G09700	AFUB_025550	CBS139183_04368	NFIA_085160	ALT_4071	g5424	P174DRAFT_416504	AUD_5863	CDV56_100957	CFD26_108351
OG0001974	AFUA_2G09750	AFUB_025600	CBS139183_04373	NFIA_085210	ALT_4066	g5429	P174DRAFT_500395	AUD_5867	CDV56_102356	CFD26_108433
OG0001975	AFUA_2G09790	AFUB_025630	CBS139183_04377	NFIA_085240	ALT_4063	g5432	P174DRAFT_437215	AUD_5870	CDV56_102820	CFD26_108460
OG0001976	AFUA_2G09780	AFUB_025620	CBS139183_04376	NFIA_085230	ALT_4064	g5431	P174DRAFT_456445	AUD_5869	CDV56_102588	CFD26_108450
OG0001977	AFUA_2G10190	AFUB_026000	CBS139183_04416	NFIA_085590	ALT_4032	g4860	P174DRAFT_30713	AUD_5902	CDV56_109143	CFD26_108954
OG0001978	AFUA_2G10060	AFUB_025870	CBS139183_04403	NFIA_085470	ALT_4044	g4872	P174DRAFT_437244	AUD_5890	CDV56_107797	CFD26_108839
OG0001979	AFUA_2G10205	AFUB_026010	CBS139183_04417	NFIA_085600	ALT_4031	g4859	P174DRAFT_467948	AUD_5903	CDV56_109108	CFD26_108966
OG0001980	AFUA_2G10020	AFUB_025840	CBS139183_04400	NFIA_085440	ALT_4047	g4875	P174DRAFT_447393	AUD_5887	CDV56_107626	CFD26_108820
OG0001981	AFUA_2G10150	AFUB_025960	CBS139183_04413	NFIA_085560	ALT_4035	g4863	P174DRAFT_437255	AUD_5899	CDV56_109264	CFD26_108924
OG0001982	AFUA_2G10320	AFUB_026130	CBS139183_04428	NFIA_085720	ALT_4021	g4846	P174DRAFT_437272	AUD_5913	CDV56_108609	CFD26_109041
OG0001983	AFUA_2G10070	AFUB_025880	CBS139183_04405	NFIA_085480	ALT_4043	g4871	P174DRAFT_399801	AUD_5891	CDV56_107901	CFD26_108850
OG0001984	AFUA_2G10080	AFUB_025890	CBS139183_04406	NFIA_085490	ALT_4042	g4870	P174DRAFT_399802	AUD_5892	CDV56_108057	CFD26_108876
OG0001985	AFUA_2G10010	AFUB_025830	CBS139183_04399	NFIA_085430	ALT_4048	g4876	P174DRAFT_437239	AUD_5886	CDV56_107426	CFD26_108804
OG0001986	AFUA_2G10000	AFUB_025820	CBS139183_04398	NFIA_085420	ALT_4049	g4877	P174DRAFT_382493	AUD_5885	CDV56_107200	CFD26_108781
OG0001987	AFUA_2G09990	AFUB_025810	CBS139183_04397	NFIA_085410	ALT_4050	g4878	P174DRAFT_456459	AUD_5884	CDV56_107033	CFD26_108772
OG0001988	AFUA_2G10110	AFUB_025920	CBS139183_04409	NFIA_085520	ALT_4039	g4867	P174DRAFT_500420	AUD_5895	CDV56_108212	CFD26_108899
OG0001989	AFUA_2G10250	AFUB_026060	CBS139183_04422	NFIA_085650	ALT_4027	g4855	P174DRAFT_30818	AUD_5907	CDV56_108998	CFD26_108992
OG0001990	AFUA_2G10120	AFUB_025930	CBS139183_04410	NFIA_085530	ALT_4038	g4866	P174DRAFT_437251	AUD_5896	CDV56_109342	CFD26_108906
OG0001991	AFUA_2G10130	AFUB_025940	CBS139183_04411	NFIA_085540	ALT_4037	g4865	P174DRAFT_437253	AUD_5897	CDV56_109333	CFD26_108912
OG0001992	AFUA_2G10290	AFUB_026100	CBS139183_04425	NFIA_085690	ALT_4024	g4849	P174DRAFT_437269	AUD_5910	CDV56_108771	CFD26_109027
OG0001993	AFUA_2G10300	AFUB_026110	CBS139183_04426	NFIA_085700	ALT_4023	g4848	P174DRAFT_382534	AUD_5911	CDV56_108751	CFD26_109035
OG0001994	AFUA_2G10310	AFUB_026120	CBS139183_04427	NFIA_085710	ALT_4022	g4847	P174DRAFT_437271	AUD_5912	CDV56_108716	CFD26_109038
OG0001995	AFUA_2G10270	AFUB_026080	CBS139183_04423	NFIA_085670	ALT_4026	g4853	P174DRAFT_363196	AUD_5908	CDV56_108854	CFD26_108996
OG0001996	AFUA_2G10140	AFUB_025950	CBS139183_04412	NFIA_085550	ALT_4036	g4864	P174DRAFT_437254	AUD_5898	CDV56_109307	CFD26_108914
OG0001997	AFUA_2G10100	AFUB_025910	CBS139183_04408	NFIA_085510	ALT_4040	g4868	P174DRAFT_30553	AUD_5894	CDV56_108181	CFD26_108894
OG0001998	AFUA_2G10220	AFUB_026020	CBS139183_04418	NFIA_085610	ALT_4030	g4858	P174DRAFT_437260	AUD_5904	CDV56_109089	CFD26_108975
OG0001999	AFUA_2G10090	AFUB_025900	CBS139183_04407	NFIA_085500	ALT_4041	g4869	P174DRAFT_456465	AUD_5893	CDV56_108135	CFD26_108888
OG0002000	AFUA_2G10030	AFUB_025850	CBS139183_04401	NFIA_085450	ALT_4046	g4874	P174DRAFT_437240	AUD_5888	CDV56_107649	CFD26_108823
OG0002001	AFUA_2G10700	AFUB_026480	CBS139183_04460	NFIA_086040	ALT_3991	g6452	P174DRAFT_32333	AUD_5942	CDV56_103366	CFD26_102377
OG0002002	AFUA_2G10600	AFUB_026380	CBS139183_04451	NFIA_085960	ALT_3999	g6460	P174DRAFT_437302	AUD_5934	CDV56_105604	CFD26_102414
OG0002003	AFUA_2G10420	AFUB_026220	CBS139183_04436	NFIA_085800	ALT_4013	g4839	P174DRAFT_437280	AUD_5921	CDV56_108037	CFD26_109080
OG0002004	AFUA_2G10610	AFUB_026390	CBS139183_04452	NFIA_085970	ALT_3998	g6459	P174DRAFT_509024	AUD_5935	CDV56_105317	CFD26_102590
OG0002005	AFUA_2G10450	AFUB_026250	CBS139183_04439	NFIA_085830	ALT_4010	g4836	P174DRAFT_437286	AUD_5924	CDV56_107848	CFD26_102341
OG0002006	AFUA_2G10350	AFUB_026160	CBS139183_04431	NFIA_085750	ALT_4018	g4844	P174DRAFT_427096	AUD_5916	CDV56_108455	CFD26_109060
OG0002007	AFUA_2G10530	AFUB_026320	CBS139183_04445	NFIA_085900	ALT_4004	g4830	P174DRAFT_456495	AUD_5928	CDV56_106984	CFD26_100031
OG0002008	AFUA_2G10510	AFUB_026300	CBS139183_04443	NFIA_085880	ALT_4006	g4832	P174DRAFT_437290	AUD_5926	CDV56_107192	CFD26_100613
OG0002009	AFUA_2G10730	AFUB_026510	CBS139183_04463	NFIA_086070	ALT_3989	g6449	P174DRAFT_447451	AUD_5944	CDV56_102251	CFD26_102920
OG0002010	AFUA_2G10640	AFUB_026420	CBS139183_04454	NFIA_085990	ALT_3996	g6457	P174DRAFT_437307	AUD_5937	CDV56_104804	CFD26_100655
OG0002011	AFUA_2G10660	AFUB_026440	CBS139183_04456	NFIA_086010	ALT_3994	g6455	P174DRAFT_362226	AUD_5938	CDV56_104554	CFD26_101076
OG0002012	AFUA_2G10430	AFUB_026230	CBS139183_04437	NFIA_085810	ALT_4012	g4838	P174DRAFT_509013	AUD_5922	CDV56_107971	CFD26_109082
OG0002013	AFUA_2G10540	AFUB_026330	CBS139183_04446	NFIA_085910	ALT_4003	g6464	P174DRAFT_437293	AUD_5929	CDV56_106920	CFD26_100116
OG0002014	AFUA_2G10560	AFUB_026350	CBS139183_04448	NFIA_085930	ALT_4001	g6462	P174DRAFT_363148	AUD_5931	CDV56_106085	CFD26_101618
OG0002015	AFUA_2G10550	AFUB_026340	CBS139183_04447	NFIA_085920	ALT_4002	g6463	P174DRAFT_361828	AUD_5930	CDV56_106702	CFD26_100518
OG0002016	AFUA_2G10500	AFUB_026290	CBS139183_04442	NFIA_085870	ALT_4007	g4833	P174DRAFT_437289	AUD_5925	CDV56_107243	CFD26_100742
OG0002017	AFUA_2G10380	AFUB_026190	CBS139183_04434	NFIA_085780	ALT_4015	g4841	P174DRAFT_360911	AUD_5919	CDV56_108310	CFD26_109071
OG0002018	AFUA_2G10360	AFUB_026170	CBS139183_04432	NFIA_085760	ALT_4017	g4843	P174DRAFT_437275	AUD_5917	CDV56_108402	CFD26_109063
OG0002019	AFUA_2G10340	AFUB_026150	CBS139183_04430	NFIA_085740	ALT_4019	g4845	P174DRAFT_362757	AUD_5915	CDV56_108490	CFD26_109052
OG0002020	AFUA_2G10520	AFUB_026310	CBS139183_04444	NFIA_085890	ALT_4005	g4831	P174DRAFT_382564	AUD_5927	CDV56_107116	CFD26_100459
OG0002021	AFUA_2G10590	AFUB_026370	CBS139183_04450	NFIA_085950	ALT_4000	g6461	P174DRAFT_416576	AUD_5933	CDV56_105712	CFD26_102116
OG0002022	AFUA_2G10710	AFUB_026490	CBS139183_04461	NFIA_086050	ALT_3990	g6451	P174DRAFT_416585	AUD_5941	CDV56_103166	CFD26_102506
OG0002023	AFUA_2G10440	AFUB_026240	CBS139183_04438	NFIA_085820	ALT_4011	g4837	P174DRAFT_437283	AUD_5923	CDV56_107921	CFD26_102568
OG0002024	AFUA_2G11170	AFUB_026930	CBS139183_04499	NFIA_086460	ALT_3953	g3371	P174DRAFT_382636	AUD_5981	CDV56_102258	CFD26_106904
OG0002025	AFUA_2G11300	AFUB_027060	CBS139183_04512	NFIA_086570	ALT_3942	g3384	P174DRAFT_362680	AUD_5993	CDV56_107935	CFD26_104415
OG0002026	AFUA_2G11240	AFUB_027000	CBS139183_04507	NFIA_086520	ALT_3947	g3379	P174DRAFT_399952	AUD_5988	CDV56_101097	CFD26_105735
OG0002027	AFUA_2G11260	AFUB_027020	CBS139183_04509	NFIA_086540	ALT_3945	g3381	P174DRAFT_500519	AUD_5990	CDV56_101745	CFD26_105471
OG0002028	AFUA_2G10900	AFUB_026690	CBS139183_04478	NFIA_086220	ALT_3975	g6435	P174DRAFT_447468	AUD_5958	CDV56_101989	CFD26_102639
OG0002029	AFUA_2G11010	AFUB_026780	CBS139183_04485	NFIA_086310	ALT_3968	g6428	P174DRAFT_437343	AUD_5966	CDV56_104622	CFD26_100062
OG0002030	AFUA_2G11180	AFUB_026940	CBS139183_04500	NFIA_086470	ALT_3952	g3372	P174DRAFT_447493	AUD_5982	CDV56_100460	CFD26_106476
OG0002031	AFUA_2G11090	AFUB_026850	CBS139183_04491	NFIA_086380	ALT_3961	g3363	P174DRAFT_33240	AUD_5973	CDV56_104341	CFD26_107410
OG0002032	AFUA_2G11140	AFUB_026900	CBS139183_04496	NFIA_086430	ALT_3956	g3368	P174DRAFT_437356	AUD_5978	CDV56_103097	CFD26_107105
OG0002033	AFUA_2G10990	AFUB_026760	CBS139183_04484	NFIA_086290	ALT_3969	g6429	P174DRAFT_437342	AUD_5965	CDV56_104097	CFD26_100694
OG0002034	AFUA_2G10800	AFUB_026580	CBS139183_04469	NFIA_086130	ALT_3984	g6443	P174DRAFT_447457	AUD_5949	CDV56_102313	CFD26_102211
OG0002035	AFUA_2G11120	AFUB_026880	CBS139183_04494	NFIA_086410	ALT_3958	g3366	P174DRAFT_437353	AUD_5976	CDV56_103566	CFD26_107230
OG0002036	AFUA_2G11150	AFUB_026910	CBS139183_04497	NFIA_086440	ALT_3955	g3369	P174DRAFT_437357	AUD_5979	CDV56_102794	CFD26_107038
OG0002037	AFUA_2G11060	AFUB_026820	CBS139183_04490	NFIA_086350	ALT_3964	g3360	P174DRAFT_500499	AUD_5970	CDV56_104863	CFD26_100670
OG0002038	AFUA_2G10750	AFUB_026530	CBS139183_04465	NFIA_086090	ALT_3987	g6447	P174DRAFT_363402	AUD_5946	CDV56_100658	CFD26_103610
OG0002039	AFUA_2G10930	AFUB_026720	CBS139183_04481	NFIA_086250	ALT_3972	g6432	P174DRAFT_437339	AUD_5961	CDV56_103098	CFD26_101961
OG0002040	AFUA_2G10790	AFUB_026570	CBS139183_04468	NFIA_086120	ALT_3985	g6444	P174DRAFT_437323	AUD_5948	CDV56_101372	CFD26_102397
OG0002041	AFUA_2G10880	AFUB_026670	CBS139183_04476	NFIA_086200	ALT_3977	g6437	P174DRAFT_509041	AUD_5956	CDV56_101311	CFD26_103138
OG0002042	AFUA_2G10870	AFUB_026660	CBS139183_04474	NFIA_086190	ALT_3978	g6438	P174DRAFT_437334	AUD_5955	CDV56_101042	CFD26_103304
OG0002043	AFUA_2G11310	AFUB_027070	CBS139183_04513	NFIA_086580	ALT_3941	g3385	P174DRAFT_362020	AUD_5994	CDV56_107808	CFD26_104137
OG0002044	AFUA_2G11190	AFUB_026950	CBS139183_04501	NFIA_086480	ALT_3951	g3373	P174DRAFT_427168	AUD_5983	CDV56_100004	CFD26_106371
OG0002045	AFUA_2G11100	AFUB_026860	CBS139183_04492	NFIA_086390	ALT_3960	g3364	P174DRAFT_437350	AUD_5974	CDV56_104233	CFD26_107387
OG0002046	AFUA_2G11220	AFUB_026980	CBS139183_04505	NFIA_086500	ALT_3949	g3377	P174DRAFT_361919	AUD_5986	CDV56_100515	CFD26_105909
OG0002047	AFUA_2G10890	AFUB_026680	CBS139183_04477	NFIA_086210	ALT_3976	g6436	P174DRAFT_437336	AUD_5957	CDV56_101610	CFD26_102869
OG0002048	AFUA_2G11110	AFUB_026870	CBS139183_04493	NFIA_086400	ALT_3959	g3365	P174DRAFT_33267	AUD_5975	CDV56_103767	CFD26_107281
OG0002049	AFUA_2G10850	AFUB_026630	CBS139183_04472	NFIA_086160	ALT_3981	g6441	P174DRAFT_468119	AUD_5952	CDV56_103526	CFD26_104151
OG0002050	AFUA_2G11230	AFUB_026990	CBS139183_04506	NFIA_086510	ALT_3948	g3378	P174DRAFT_456539	AUD_5987	CDV56_100833	CFD26_105830
OG0002051	AFUA_2G10860	AFUB_026650	CBS139183_04473	NFIA_086180	ALT_3979	g6439	P174DRAFT_363226	AUD_5954	CDV56_100431	CFD26_103516
OG0002052	AFUA_2G10950	AFUB_026730	CBS139183_04482	NFIA_086260	ALT_3971	g6431	P174DRAFT_447472	AUD_5962	CDV56_103267	CFD26_101574
OG0002053	AFUA_2G11290	AFUB_027050	CBS139183_04511	NFIA_086560	ALT_3943	g3383	P174DRAFT_509067	AUD_5992	CDV56_103695	CFD26_104610
OG0002054	AFUA_2G10920	AFUB_026710	CBS139183_04480	NFIA_086240	ALT_3973	g6433	P174DRAFT_416606	AUD_5960	CDV56_102910	CFD26_102100
OG0002055	AFUA_2G11130	AFUB_026890	CBS139183_04495	NFIA_086420	ALT_3957	g3367	P174DRAFT_437355	AUD_5977	CDV56_103325	CFD26_107156
OG0002056	AFUA_2G11070	AFUB_026830	CBS139183_04489	NFIA_086360	ALT_3963	g3361	P174DRAFT_509053	AUD_5971	CDV56_104684	CFD26_107488
OG0002057	AFUA_2G10820	AFUB_026600	CBS139183_04470	NFIA_086140	ALT_3982	g6442	P174DRAFT_437327	AUD_5951	CDV56_102921	CFD26_101485
OG0002058	AFUA_5G05770	AFUB_053320	CBS139183_08252	NFIA_037350	ALT_6372	g7771	P174DRAFT_428293	AUD_1171	CDV56_108971	CFD26_103297
OG0002059	AFUA_5G05850	AFUB_053390	CBS139183_08247	NFIA_037280	ALT_6377	g7765	P174DRAFT_384292	AUD_1176	CDV56_108672	CFD26_104600
OG0002060	AFUA_5G05780	AFUB_053330	CBS139183_08251	NFIA_037340	ALT_6373	g7770	P174DRAFT_428294	AUD_1172	CDV56_108906	CFD26_103666
OG0002061	AFUA_5G05870	AFUB_053410	CBS139183_08245	NFIA_037260	ALT_6379	g9160	P174DRAFT_438596	AUD_1178	CDV56_108335	CFD26_105325
OG0002062	AFUA_5G05860	AFUB_053400	CBS139183_08246	NFIA_037270	ALT_6378	g7764	P174DRAFT_428299	AUD_1177	CDV56_108598	CFD26_104756
OG0002063	AFUA_5G06020	AFUB_053560	CBS139183_08228	NFIA_037110	ALT_6394	g6147	P174DRAFT_417804	AUD_1193	CDV56_106028	CFD26_107323
OG0002064	AFUA_5G05880	AFUB_053420	CBS139183_08244	NFIA_037250	ALT_6380	g9161	P174DRAFT_438597	AUD_1179	CDV56_108281	CFD26_105552
OG0002065	AFUA_5G05820	AFUB_053360	CBS139183_08249	NFIA_037310	ALT_6375	g7768	P174DRAFT_401586	AUD_1174	CDV56_108846	CFD26_104010
OG0002066	AFUA_5G05450	AFUB_053010	CBS139183_08276	NFIA_037610	ALT_6348	g7795	P174DRAFT_448476	AUD_1150	CDV56_100148	CFD26_100442
OG0002067	AFUA_5G05740	AFUB_053290	CBS139183_08254	NFIA_037370	ALT_6370	g7773	P174DRAFT_417781	AUD_1169	CDV56_106743	CFD26_102953
OG0002068	AFUA_5G06010	AFUB_053550	CBS139183_08229	NFIA_037120	ALT_6393	g6146	P174DRAFT_384323	AUD_1192	CDV56_106299	CFD26_107271
OG0002069	AFUA_5G05520	AFUB_053080	CBS139183_08272	NFIA_037520	ALT_6355	g7788	P174DRAFT_384237	AUD_1154	CDV56_102127	CFD26_102194
OG0002070	AFUA_5G05950	AFUB_053490	CBS139183_08237	NFIA_037180	ALT_6387	g9168	P174DRAFT_509953	AUD_1186	CDV56_107729	CFD26_106350
OG0002071	AFUA_5G05990	AFUB_053530	CBS139183_08232	NFIA_037140	ALT_6391	g9171	P174DRAFT_457549	AUD_1190	CDV56_106962	CFD26_106952
OG0002072	AFUA_5G05580	AFUB_053130	CBS139183_08269	NFIA_037470	ALT_6359	g7784	P174DRAFT_438560	AUD_1157	CDV56_104408	CFD26_100647
OG0002073	AFUA_5G05920	AFUB_053460	CBS139183_08240	NFIA_037210	ALT_6384	g9165	P174DRAFT_364798	AUD_1183	CDV56_107896	CFD26_106110
OG0002074	AFUA_5G05630	AFUB_053170	CBS139183_08264	NFIA_037430	ALT_6362	g7781	P174DRAFT_438567	AUD_1160	CDV56_105457	CFD26_100886
OG0002075	AFUA_5G05910	AFUB_053450	CBS139183_08241	NFIA_037220	ALT_6383	g9164	P174DRAFT_438600	AUD_1182	CDV56_107975	CFD26_106004
OG0002076	AFUA_5G05600	AFUB_053150	CBS139183_08267	NFIA_037450	ALT_6361	g7782	P174DRAFT_363707	AUD_1159	CDV56_105068	CFD26_100348
OG0002077	AFUA_5G05930	AFUB_053470	CBS139183_08239	NFIA_037200	ALT_6385	g9166	P174DRAFT_364258	AUD_1184	CDV56_107844	CFD26_106202
OG0002078	AFUA_5G05940	AFUB_053480	CBS139183_08238	NFIA_037190	ALT_6386	g9167	P174DRAFT_448512	AUD_1185	CDV56_107776	CFD26_106309
OG0002079	AFUA_5G06000	AFUB_053540	CBS139183_08230	NFIA_037130	ALT_6392	g9172	P174DRAFT_417802	AUD_1191	CDV56_106404	CFD26_107159
OG0002080	AFUA_5G05830	AFUB_053370	CBS139183_08248	NFIA_037300	ALT_6376	g7767	P174DRAFT_457535	AUD_1175	CDV56_108772	CFD26_104250
OG0002081	AFUA_5G05710	AFUB_053260	CBS139183_08257	NFIA_037400	ALT_6367	g7776	P174DRAFT_438577	AUD_1166	CDV56_106362	CFD26_102346
OG0002082	AFUA_5G05980	AFUB_053520	CBS139183_08234	NFIA_037150	ALT_6390	g9170	P174DRAFT_384316	AUD_1189	CDV56_107059	CFD26_106838
OG0002083	AFUA_5G05490	AFUB_053050	CBS139183_08274	NFIA_037570	ALT_6352	g7791	P174DRAFT_384226	AUD_1152	CDV56_101458	CFD26_103270
OG0002084	AFUA_5G05890	AFUB_053430	CBS139183_08243	NFIA_037240	ALT_6381	g9162	P174DRAFT_509948	AUD_1180	CDV56_108220	CFD26_105700
OG0002085	AFUA_5G05500	AFUB_053060	CBS139183_08273	NFIA_037560	ALT_6353	g7790	P174DRAFT_438550	AUD_1153	CDV56_101784	CFD26_103059
OG0002086	AFUA_5G05590	AFUB_053140	CBS139183_08268	NFIA_037460	ALT_6360	g7783	P174DRAFT_364660	AUD_1158	CDV56_104633	CFD26_100358
OG0002087	AFUA_5G05720	AFUB_053270	CBS139183_08256	NFIA_037390	ALT_6368	g7775	P174DRAFT_438581	AUD_1167	CDV56_106512	CFD26_102571
OG0002088	AFUA_5G05900	AFUB_053440	CBS139183_08242	NFIA_037230	ALT_6382	g9163	P174DRAFT_457540	AUD_1181	CDV56_108081	CFD26_105839
OG0002089	AFUA_5G05680	AFUB_053220	CBS139183_08261	NFIA_037420	ALT_6365	g7778	P174DRAFT_438571	AUD_1163	CDV56_105881	CFD26_101537
OG0002090	AFUA_5G05470	AFUB_053030	CBS139183_08275	NFIA_037590	ALT_6350	g7793	P174DRAFT_363858	AUD_1151	CDV56_100708	CFD26_103496
OG0002091	AFUA_5G05790	AFUB_053340	CBS139183_08250	NFIA_037330	ALT_6374	g7769	P174DRAFT_438589	AUD_1173	CDV56_108886	CFD26_103856
OG0002092	AFUA_5G05560	AFUB_053110	CBS139183_08270	NFIA_037490	ALT_6357	g7785	P174DRAFT_89711	AUD_1156	CDV56_104181	CFD26_100970
OG0002093	AFUA_1G10620	AFUB_010040	CBS139183_07999	NFIA_015030	ALT_8190	g10356	P174DRAFT_512480	AUD_7756	CDV56_100843	CFD26_107604
OG0002094	AFUA_1G10720	AFUB_010140	CBS139183_07990	NFIA_014920	ALT_8180	g9796	P174DRAFT_389472	AUD_7765	CDV56_103066	CFD26_101999
OG0002095	AFUA_1G10670	AFUB_010100	CBS139183_07994	NFIA_014960	ALT_8184	g9800	P174DRAFT_406784	AUD_7761	CDV56_101998	CFD26_102911
OG0002096	AFUA_1G10600	AFUB_010020	CBS139183_08002	NFIA_015050	ALT_8192	g10358	P174DRAFT_441592	AUD_7754	CDV56_102245	CFD26_107418
OG0002097	AFUA_1G10650	AFUB_010080	CBS139183_07996	NFIA_014990	ALT_8186	g9802	P174DRAFT_441586	AUD_7759	CDV56_100291	CFD26_103165
OG0002098	AFUA_1G10700	AFUB_010120	CBS139183_07992	NFIA_014940	ALT_8182	g9798	P174DRAFT_441581	AUD_7763	CDV56_102676	CFD26_102480
OG0002099	AFUA_1G10740	AFUB_010160	CBS139183_07988	NFIA_014900	ALT_8178	g9794	P174DRAFT_441577	AUD_7767	CDV56_101189	CFD26_101487
OG0002100	AFUA_1G10850	AFUB_010270	CBS139183_07977	NFIA_014790	ALT_8168	g10298	P174DRAFT_420837	AUD_7776	CDV56_102216	CFD26_100805
OG0002101	AFUA_1G10830	AFUB_010250	CBS139183_07979	NFIA_014810	ALT_8170	g10300	P174DRAFT_460372	AUD_7774	CDV56_101573	CFD26_101114
OG0002102	AFUA_1G10710	AFUB_010130	CBS139183_07991	NFIA_014930	ALT_8181	g9797	P174DRAFT_441580	AUD_7764	CDV56_102868	CFD26_102312
OG0002103	AFUA_1G10690	AFUB_010110	CBS139183_07993	NFIA_014950	ALT_8183	g9799	P174DRAFT_441583	AUD_7762	CDV56_102296	CFD26_102614
OG0002104	AFUA_1G10840	AFUB_010260	CBS139183_07978	NFIA_014800	ALT_8169	g10299	P174DRAFT_441565	AUD_7775	CDV56_102063	CFD26_100901
OG0002105	AFUA_1G10580	AFUB_010000	CBS139183_08004	NFIA_015070	ALT_8194	g5182	P174DRAFT_420861	AUD_7752	CDV56_104805	CFD26_107318
OG0002106	AFUA_1G10760	AFUB_010180	CBS139183_07986	NFIA_014880	ALT_8176	g9792	P174DRAFT_406765	AUD_7768	CDV56_101735	CFD26_100706
OG0002107	AFUA_1G10860	AFUB_010280	CBS139183_07976	NFIA_014780	ALT_8167	g10297	P174DRAFT_441562	AUD_7777	CDV56_102469	CFD26_100203
OG0002108	AFUA_1G10590	AFUB_010010	CBS139183_08003	NFIA_015060	ALT_8193	g5183	P174DRAFT_441594	AUD_7753	CDV56_105044	CFD26_107376
OG0002109	AFUA_1G10730	AFUB_010150	CBS139183_07989	NFIA_014910	ALT_8179	g9795	P174DRAFT_512471	AUD_7766	CDV56_100738	CFD26_101604
OG0002110	AFUA_1G10610	AFUB_010030	CBS139183_08000	NFIA_015040	ALT_8191	g10357	P174DRAFT_460392	AUD_7755	CDV56_101421	CFD26_107581
OG0002111	AFUA_1G10810	AFUB_010230	CBS139183_07981	NFIA_014830	ALT_8171	g10302	P174DRAFT_441568	AUD_7772	CDV56_101145	CFD26_101562
OG0002112	AFUA_1G10640	AFUB_010060	CBS139183_07997	NFIA_015010	ALT_8188	g10354	P174DRAFT_441587	AUD_7758	CDV56_100132	CFD26_107714
OG0002113	AFUA_1G10560	AFUB_009980	CBS139183_08006	NFIA_015090	ALT_8196	g5180	P174DRAFT_389496	AUD_7750	CDV56_103927	CFD26_107058
OG0002114	AFUA_1G10400	AFUB_009820	CBS139183_08022	NFIA_015270	ALT_8211	g5165	P174DRAFT_389517	AUD_7734	CDV56_101577	CFD26_105465
OG0002115	AFUA_1G10380	AFUB_009800	CBS139183_08024	NFIA_015290	ALT_8213	g5163	P174DRAFT_504080	AUD_7732	CDV56_103517	CFD26_103341
OG0002116	AFUA_1G10320	AFUB_009730	CBS139183_08031	NFIA_015360	ALT_8220	g5156	P174DRAFT_406831	AUD_7725	CDV56_106288	CFD26_101677
OG0002117	AFUA_1G10470	AFUB_009900	CBS139183_08014	NFIA_015170	ALT_8204	g5172	P174DRAFT_441605	AUD_7742	CDV56_101536	CFD26_106419
OG0002118	AFUA_1G10480	AFUB_009910	CBS139183_08013	NFIA_015160	ALT_8203	g5173	P174DRAFT_451212	AUD_7743	CDV56_102032	CFD26_106556
OG0002119	AFUA_1G10525	AFUB_009950	CBS139183_08009	NFIA_015120	ALT_8199	g5177	P174DRAFT_406800	AUD_7747	CDV56_102874	CFD26_106782
OG0002120	AFUA_1G10290	AFUB_009700	CBS139183_08035	NFIA_015380	ALT_8222	g5154	P174DRAFT_179692	AUD_7723	CDV56_106868	CFD26_100628
OG0002121	AFUA_1G10220	AFUB_009630	CBS139183_08040	NFIA_015430	ALT_8226	g5149	P174DRAFT_460425	AUD_7719	CDV56_107859	CFD26_101593
OG0002122	AFUA_1G10550	AFUB_009970	CBS139183_08007	NFIA_015100	ALT_8197	g5179	P174DRAFT_441601	AUD_7749	CDV56_103734	CFD26_107013
OG0002123	AFUA_1G10497	AFUB_009930	CBS139183_08011	NFIA_015140	ALT_8201	g5175	P174DRAFT_451211	AUD_7745	CDV56_102575	CFD26_106697
OG0002124	AFUA_1G10355	AFUB_009770	CBS139183_08027	NFIA_015320	ALT_8216	g5160	P174DRAFT_441621	AUD_7729	CDV56_105802	CFD26_102655
OG0002125	AFUA_1G10230	AFUB_009640	CBS139183_08039	NFIA_015420	ALT_8225	g5150	P174DRAFT_179915	AUD_7720	CDV56_107779	CFD26_101373
OG0002126	AFUA_1G10540	AFUB_009960	CBS139183_08008	NFIA_015110	ALT_8198	g5178	P174DRAFT_512488	AUD_7748	CDV56_103473	CFD26_106932
OG0002127	AFUA_1G10360	AFUB_009780	CBS139183_08026	NFIA_015310	ALT_8215	g5161	P174DRAFT_460414	AUD_7730	CDV56_105535	CFD26_102784
OG0002128	AFUA_1G10450	AFUB_009870	CBS139183_08019	NFIA_015220	ALT_8207	g5169	P174DRAFT_460406	AUD_7739	CDV56_100694	CFD26_106195
OG0002129	AFUA_1G10330	AFUB_009740	CBS139183_08030	NFIA_015350	ALT_8219	g5157	P174DRAFT_512503	AUD_7726	CDV56_106144	CFD26_101995
OG0002130	AFUA_1G10490	AFUB_009920	CBS139183_08012	NFIA_015150	ALT_8202	g5174	P174DRAFT_370728	AUD_7744	CDV56_102394	CFD26_106648
OG0002131	AFUA_1G10310	AFUB_009720	CBS139183_08032	NFIA_015370	ALT_8221	g5155	P174DRAFT_179676	AUD_7724	CDV56_106671	CFD26_101327
OG0002132	AFUA_1G10280	AFUB_009690	CBS139183_08036	NFIA_015390	ALT_8223	g5153	P174DRAFT_406839	AUD_7722	CDV56_107147	CFD26_100367
OG0002133	AFUA_1G10510	AFUB_009940	CBS139183_08010	NFIA_015130	ALT_8200	g5176	P174DRAFT_451210	AUD_7746	CDV56_102715	CFD26_106739
OG0002134	AFUA_1G10350	AFUB_009760	CBS139183_08028	NFIA_015330	ALT_8217	g5159	P174DRAFT_504083	AUD_7728	CDV56_105884	CFD26_102451
OG0002135	AFUA_1G10460	AFUB_009880	CBS139183_08016	NFIA_015190	ALT_8206	g5170	P174DRAFT_441606	AUD_7740	CDV56_101214	CFD26_106342
OG0002136	AFUA_1G10340	AFUB_009750	CBS139183_08029	NFIA_015340	ALT_8218	g5158	P174DRAFT_441624	AUD_7727	CDV56_106033	CFD26_102306
OG0002138	AFUA_1G01910	AFUB_002290	CBS139183_06627	NFIA_022760	ALT_8916	g9341	P174DRAFT_378065	AUD_8949	CDV56_109501	CFD26_103676
OG0002139	AFUA_1G01750	AFUB_002150	CBS139183_06614	NFIA_022890	ALT_8929	g9354	P174DRAFT_307974	AUD_8960	CDV56_102754	CFD26_100771
OG0002140	AFUA_1G01830	AFUB_002230	CBS139183_06620	NFIA_022820	ALT_8922	g9347	P174DRAFT_515818	AUD_8954	CDV56_104342	CFD26_104552
OG0002141	AFUA_1G01870	AFUB_002260	CBS139183_06623	NFIA_022790	ALT_8919	g9344	P174DRAFT_445693	AUD_8952	CDV56_109524	CFD26_104037
OG0002143	AFUA_1G01780	AFUB_002180	CBS139183_06617	NFIA_022860	ALT_8926	g9351	P174DRAFT_424978	AUD_8957	CDV56_103534	CFD26_101570
OG0002144	AFUA_1G01660	AFUB_002060	CBS139183_06605	NFIA_022970	ALT_8936	g9667	P174DRAFT_515831	AUD_8968	CDV56_100603	CFD26_105972
OG0002145	AFUA_1G01700	AFUB_002100	CBS139183_06610	NFIA_022930	ALT_8933	g9358	P174DRAFT_445706	AUD_8964	CDV56_100739	CFD26_106325
OG0002146	AFUA_1G01760	AFUB_002160	CBS139183_06615	NFIA_022880	ALT_8928	g9353	P174DRAFT_424980	AUD_8959	CDV56_103067	CFD26_101099
OG0002147	AFUA_1G01720	AFUB_002120	CBS139183_06611	NFIA_022920	ALT_8932	g9357	P174DRAFT_307999	AUD_8963	CDV56_101337	CFD26_106478
OG0002148	AFUA_1G01850	AFUB_002240	CBS139183_06621	NFIA_022810	ALT_8921	g9346	P174DRAFT_378264	AUD_8953	CDV56_104460	CFD26_104353
OG0002149	AFUA_1G01740	AFUB_002140	CBS139183_06613	NFIA_022900	ALT_8930	g9355	P174DRAFT_413907	AUD_8961	CDV56_102488	CFD26_100539
OG0002150	AFUA_1G01730	AFUB_002130	CBS139183_06612	NFIA_022910	ALT_8931	g9356	P174DRAFT_515825	AUD_8962	CDV56_102036	CFD26_100124
OG0002151	AFUA_1G01890	AFUB_002270	CBS139183_06624	NFIA_022780	ALT_8918	g9343	P174DRAFT_307526	AUD_8951	CDV56_109516	CFD26_103942
OG0002152	AFUA_1G01980	AFUB_002360	CBS139183_06636	NFIA_022670	ALT_8907	g1056	P174DRAFT_464187	AUD_8943	CDV56_109354	CFD26_101203
OG0002153	AFUA_1G02030	AFUB_002410	CBS139183_06641	NFIA_022620	ALT_8902	g1061	P174DRAFT_445678	AUD_8938	CDV56_109240	CFD26_107924
OG0002154	AFUA_1G02100	AFUB_002480	CBS139183_06647	NFIA_022550	ALT_8895	g1068	P174DRAFT_413837	AUD_8931	CDV56_109042	CFD26_107627
OG0002155	AFUA_1G02170	AFUB_002550	CBS139183_06651	NFIA_022480	ALT_8889	g1074	P174DRAFT_464171	AUD_8926	CDV56_108643	CFD26_107121
OG0002156	AFUA_1G01970	AFUB_002350	CBS139183_06635	NFIA_022680	ALT_8908	g1055	P174DRAFT_378511	AUD_8944	CDV56_109369	CFD26_101447
OG0002157	AFUA_1G02255	AFUB_002640	CBS139183_06659	NFIA_022390	ALT_8881	g1083	P174DRAFT_424931	AUD_8919	CDV56_108169	CFD26_106538
OG0002158	AFUA_1G02250	AFUB_002630	CBS139183_06658	NFIA_022400	ALT_8882	g1082	P174DRAFT_378386	AUD_8920	CDV56_108201	CFD26_106582
OG0002159	AFUA_1G02000	AFUB_002380	CBS139183_06638	NFIA_022650	ALT_8905	g1058	P174DRAFT_515804	AUD_8941	CDV56_109321	CFD26_100587
OG0002160	AFUA_1G01950	AFUB_002330	CBS139183_06633	NFIA_022700	ALT_8910	g1053	P174DRAFT_377964	AUD_8946	CDV56_109438	CFD26_102505
OG0002161	AFUA_1G02070	AFUB_002450	CBS139183_06645	NFIA_022580	ALT_8898	g1065	P174DRAFT_396540	AUD_8934	CDV56_109150	CFD26_107781
OG0002162	AFUA_1G02260	AFUB_002650	CBS139183_06660	NFIA_022380	ALT_8880	g1084	P174DRAFT_378484	AUD_8918	CDV56_108118	CFD26_106477
OG0002163	AFUA_1G02190	AFUB_002570	CBS139183_06653	NFIA_022460	ALT_8887	g1076	P174DRAFT_498441	AUD_8924	CDV56_108492	CFD26_106942
OG0002164	AFUA_1G02060	AFUB_002440	CBS139183_06644	NFIA_022590	ALT_8899	g1064	P174DRAFT_378253	AUD_8935	CDV56_109165	CFD26_107803
OG0002165	AFUA_1G01930	AFUB_002310	CBS139183_06629	NFIA_022740	ALT_8914	g1049	P174DRAFT_507435	AUD_8948	CDV56_109485	CFD26_103206
OG0002166	AFUA_1G01940	AFUB_002320	CBS139183_06630	NFIA_022730	ALT_8913	g1050	P174DRAFT_454790	AUD_8947	CDV56_109475	CFD26_103056
OG0002167	AFUA_1G02120	AFUB_002500	CBS139183_06648	NFIA_022530	ALT_8894	g1070	P174DRAFT_378115	AUD_8929	CDV56_108943	CFD26_107524
OG0002168	AFUA_1G02200	AFUB_002580	CBS139183_06654	NFIA_022450	ALT_8886	g1078	P174DRAFT_413820	AUD_8923	CDV56_108432	CFD26_106872
OG0002169	AFUA_1G02010	AFUB_002390	CBS139183_06639	NFIA_022640	ALT_8904	g1059	P174DRAFT_396555	AUD_8940	CDV56_109299	CFD26_100253
OG0002170	AFUA_1G02270	AFUB_002660	CBS139183_06661	NFIA_022370	ALT_8879	g1085	P174DRAFT_396509	AUD_8917	CDV56_108023	CFD26_106365
OG0002171	AFUA_1G02050	AFUB_002430	CBS139183_06643	NFIA_022600	ALT_8900	g1063	P174DRAFT_396541	AUD_8936	CDV56_109195	CFD26_107845
OG0002172	AFUA_1G02150	AFUB_002530	CBS139183_06650	NFIA_022500	ALT_8891	g1073	P174DRAFT_445665	AUD_8927	CDV56_108736	CFD26_107237
OG0002173	AFUA_1G02140	AFUB_002520	CBS139183_06649	NFIA_022510	ALT_8892	g1072	P174DRAFT_445667	AUD_8928	CDV56_108778	CFD26_107291
OG0002174	AFUA_1G01990	AFUB_002370	CBS139183_06637	NFIA_022660	ALT_8906	g1057	P174DRAFT_396561	AUD_8942	CDV56_109344	CFD26_100977
OG0002175	AFUA_1G02080	AFUB_002460	CBS139183_06646	NFIA_022570	ALT_8897	g1066	P174DRAFT_464180	AUD_8933	CDV56_109131	CFD26_107750
OG0002176	AFUA_1G02210	AFUB_002590	CBS139183_06655	NFIA_022440	ALT_8885	g1079	P174DRAFT_396515	AUD_8922	CDV56_108380	CFD26_106815
OG0002177	AFUA_1G02280	AFUB_002670	CBS139183_06662	NFIA_022360	ALT_8878	g1086	P174DRAFT_445655	AUD_8916	CDV56_107918	CFD26_106240
OG0002178	AFUA_1G02440	AFUB_002830	CBS139183_06686	NFIA_022160	ALT_8861	g1103	P174DRAFT_424909	AUD_8899	CDV56_105429	CFD26_103393
OG0002179	AFUA_1G02860	AFUB_003240	CBS139183_06724	NFIA_021770	ALT_8828	g1137	P174DRAFT_498248	AUD_8866	CDV56_101729	CFD26_102519
OG0002180	AFUA_1G02810	AFUB_003190	CBS139183_06719	NFIA_021820	ALT_8833	g1132	P174DRAFT_445598	AUD_8871	CDV56_100519	CFD26_101138
OG0002181	AFUA_1G02630	AFUB_003010	CBS139183_06704	NFIA_021990	ALT_8844	g1119	P174DRAFT_515755	AUD_8882	CDV56_105147	CFD26_104067
OG0002182	AFUA_1G02410	AFUB_002800	CBS139183_06683	NFIA_022190	ALT_8864	g1100	P174DRAFT_396477	AUD_8902	CDV56_105803	CFD26_103786
OG0002183	AFUA_1G02430	AFUB_002820	CBS139183_06685	NFIA_022170	ALT_8862	g1102	P174DRAFT_464146	AUD_8900	CDV56_105551	CFD26_103515
OG0002184	AFUA_1G02340	AFUB_002730	CBS139183_06672	NFIA_022290	ALT_8872	g1092	P174DRAFT_378124	AUD_8909	CDV56_107348	CFD26_105628
OG0002185	AFUA_1G02780	AFUB_003170	CBS139183_06717	NFIA_021840	ALT_8835	g1130	P174DRAFT_396419	AUD_8873	CDV56_101324	CFD26_100538
OG0002186	AFUA_1G02770	AFUB_003160	CBS139183_06716	NFIA_021850	ALT_8836	g1129	P174DRAFT_498292	AUD_8874	CDV56_101663	CFD26_100809
OG0002187	AFUA_1G02320	AFUB_002710	CBS139183_06670	NFIA_022310	ALT_8874	g1090	P174DRAFT_464158	AUD_8911	CDV56_107548	CFD26_105840
OG0002188	AFUA_1G02450	AFUB_002840	CBS139183_06687	NFIA_022150	ALT_8860	g1104	P174DRAFT_464144	AUD_8898	CDV56_105198	CFD26_103142
OG0002189	AFUA_1G02830	AFUB_003210	CBS139183_06721	NFIA_021800	ALT_8831	g1134	P174DRAFT_445595	AUD_8869	CDV56_100213	CFD26_101527
OG0002190	AFUA_1G02710	AFUB_003100	CBS139183_06709	NFIA_021900	ALT_8839	g1125	P174DRAFT_445606	AUD_8877	CDV56_103113	CFD26_102475
OG0002191	AFUA_1G02760	AFUB_003150	CBS139183_06715	NFIA_021860	ALT_8837	g1128	P174DRAFT_424882	AUD_8875	CDV56_102206	CFD26_101273
OG0002192	AFUA_1G02560	AFUB_002940	CBS139183_06696	NFIA_022060	ALT_8851	g1112	P174DRAFT_396464	AUD_8889	CDV56_101143	CFD26_105269
OG0002193	AFUA_1G02610	AFUB_002990	CBS139183_06702	NFIA_022010	ALT_8846	g1117	P174DRAFT_413755	AUD_8884	CDV56_105379	CFD26_104274
OG0002194	AFUA_1G02850	AFUB_003230	CBS139183_06723	NFIA_021780	ALT_8829	g1136	P174DRAFT_445593	AUD_8867	CDV56_101306	CFD26_102192
OG0002195	AFUA_1G02580	AFUB_002960	CBS139183_06698	NFIA_022040	ALT_8849	g1114	P174DRAFT_377930	AUD_8887	CDV56_100198	CFD26_104899
OG0002196	AFUA_1G02490	AFUB_002870	CBS139183_06690	NFIA_022120	ALT_8857	g1107	P174DRAFT_507388	AUD_8895	CDV56_104230	CFD26_102058
OG0002197	AFUA_1G02300	AFUB_002690	CBS139183_06668	NFIA_022330	ALT_8876	g1088	P174DRAFT_378450	AUD_8913	CDV56_107690	CFD26_106002
OG0002198	AFUA_1G02390	AFUB_002780	CBS139183_06681	NFIA_022210	ALT_8866	g1098	P174DRAFT_413786	AUD_8904	CDV56_106137	CFD26_104168
OG0002199	AFUA_1G02570	AFUB_002950	CBS139183_06697	NFIA_022050	ALT_8850	g1113	P174DRAFT_445622	AUD_8888	CDV56_100619	CFD26_105053
OG0002200	AFUA_1G02400	AFUB_002790	CBS139183_06682	NFIA_022200	ALT_8865	g1099	P174DRAFT_435103	AUD_8903	CDV56_105949	CFD26_103957
OG0002201	AFUA_1G02590	AFUB_002970	CBS139183_06700	NFIA_022030	ALT_8848	g1115	P174DRAFT_445620	AUD_8886	CDV56_105844	CFD26_104706
OG0002202	AFUA_1G02420	AFUB_002810	CBS139183_06684	NFIA_022180	ALT_8863	g1101	P174DRAFT_424911	AUD_8901	CDV56_105685	CFD26_103651
OG0002203	AFUA_1G02600	AFUB_002980	CBS139183_06701	NFIA_022020	ALT_8847	g1116	P174DRAFT_378352	AUD_8885	CDV56_105730	CFD26_104588
OG0002204	AFUA_1G02460	AFUB_002850	CBS139183_06688	NFIA_022140	ALT_8859	g1105	P174DRAFT_445635	AUD_8897	CDV56_104865	CFD26_102740
OG0002205	AFUA_1G02720	AFUB_003110	CBS139183_06710	NFIA_021890	ALT_8838	g1126	P174DRAFT_396424	AUD_8876	CDV56_102980	CFD26_102370
OG0002206	AFUA_1G02700	AFUB_003090	CBS139183_06708	NFIA_021910	ALT_8840	g1124	P174DRAFT_445608	AUD_8878	CDV56_103395	CFD26_102705
OG0002207	AFUA_1G02880	AFUB_003260	CBS139183_06727	NFIA_021750	ALT_8826	g1139	P174DRAFT_413709	AUD_8864	CDV56_100429	CFD26_103225
OG0002208	AFUA_1G02500	AFUB_002880	CBS139183_06691	NFIA_022110	ALT_8856	g1108	P174DRAFT_445632	AUD_8894	CDV56_104030	CFD26_101841
OG0002209	AFUA_1G02290	AFUB_002680	CBS139183_06663	NFIA_022350	ALT_8877	g1087	P174DRAFT_445654	AUD_8915	CDV56_107887	CFD26_106183
OG0002210	AFUA_1G02330	AFUB_002720	CBS139183_06671	NFIA_022300	ALT_8873	g1091	P174DRAFT_464157	AUD_8910	CDV56_107468	CFD26_105762
OG0002211	AFUA_1G02510	AFUB_002890	CBS139183_06692	NFIA_022100	ALT_8855	g1109	P174DRAFT_424903	AUD_8893	CDV56_103553	CFD26_101324
OG0002212	AFUA_1G02650	AFUB_003050	CBS139183_06706	NFIA_021950	ALT_8842	g1121	P174DRAFT_454726	AUD_8880	CDV56_104144	CFD26_103239
OG0002213	AFUA_1G02310	AFUB_002700	CBS139183_06669	NFIA_022320	ALT_8875	g1089	P174DRAFT_454758	AUD_8912	CDV56_107630	CFD26_105941
OG0002214	AFUA_1G02640	AFUB_003040	CBS139183_06705	NFIA_021960	ALT_8843	g1120	P174DRAFT_304977	AUD_8881	CDV56_104845	CFD26_103848
OG0002215	AFUA_1G02360	AFUB_002740	CBS139183_06673	NFIA_022270	ALT_8871	g1093	P174DRAFT_413795	AUD_8908	CDV56_106685	CFD26_105438
OG0002216	AFUA_1G02620	AFUB_003000	CBS139183_06703	NFIA_022000	ALT_8845	g1118	P174DRAFT_413751	AUD_8883	CDV56_105326	CFD26_104225
OG0002219	AFUA_5G00510	AFUB_048980	CBS139183_09413	NFIA_042000	ALT_7542	g8727	P174DRAFT_471643	AUD_0599	CDV56_102169	CFD26_106466
OG0002220	AFUA_5G00640	AFUB_049110	CBS139183_09427	NFIA_041850	ALT_5987	g3681	P174DRAFT_364897	AUD_3411	CDV56_103112	CFD26_100436
OG0002221	AFUA_5G00610	AFUB_049080	CBS139183_09423	NFIA_041880	ALT_5984	g3684	P174DRAFT_448142	AUD_3408	CDV56_101909	CFD26_100794
OG0002222	AFUA_5G00500	AFUB_048970	CBS139183_09412	NFIA_042010	ALT_7543	g8728	P174DRAFT_446102	AUD_0600	CDV56_101187	CFD26_106688
OG0002223	AFUA_5G00590	AFUB_049060	CBS139183_09421	NFIA_041900	ALT_5982	g3686	P174DRAFT_383549	AUD_3406	CDV56_101479	CFD26_101240
OG0002224	AFUA_6G06328	AFUB_072220	CBS139183_07308	NFIA_051940	ALT_0824	g925	P174DRAFT_450127	AUD_6658	CDV56_109140	CFD26_101089
OG0002225	AFUA_6G06470	AFUB_072390	CBS139183_07326	NFIA_052120	ALT_0809	g939	P174DRAFT_430073	AUD_6672	CDV56_108450	CFD26_104709
OG0002226	AFUA_6G06430	AFUB_072350	CBS139183_07320	NFIA_052070	ALT_0814	g935	P174DRAFT_440351	AUD_6668	CDV56_108623	CFD26_104186
OG0002227	AFUA_6G06450	AFUB_072370	CBS139183_07323	NFIA_052100	ALT_0811	g937	P174DRAFT_430075	AUD_6670	CDV56_108537	CFD26_104453
OG0002228	AFUA_6G06370	AFUB_072290	CBS139183_07316	NFIA_052000	ALT_0817	g932	P174DRAFT_367860	AUD_6665	CDV56_108875	CFD26_103118
OG0002229	AFUA_6G06340	AFUB_072250	CBS139183_07311	NFIA_051960	ALT_0821	g928	P174DRAFT_459254	AUD_6661	CDV56_109007	CFD26_102153
OG0002230	AFUA_6G06500	AFUB_072420	CBS139183_07330	NFIA_052150	ALT_0806	g943	P174DRAFT_440341	AUD_6675	CDV56_108191	CFD26_105281
OG0002231	AFUA_6G06480	AFUB_072400	CBS139183_07327	NFIA_052130	ALT_0808	g940	P174DRAFT_367572	AUD_6673	CDV56_108353	CFD26_104840
OG0002232	AFUA_6G06360	AFUB_072280	CBS139183_07314	NFIA_051990	ALT_0818	g931	P174DRAFT_430084	AUD_6664	CDV56_108915	CFD26_102966
OG0002233	AFUA_6G06440	AFUB_072360	CBS139183_07321	NFIA_052080	ALT_0813	g936	P174DRAFT_440350	AUD_6669	CDV56_108599	CFD26_104267
OG0002234	AFUA_6G06540	AFUB_072470	CBS139183_07334	NFIA_052190	ALT_0802	g947	P174DRAFT_387357	AUD_6678	CDV56_107495	CFD26_106031
OG0002235	AFUA_6G06335	AFUB_072240	CBS139183_07310	NFIA_051950	ALT_0822	g927	P174DRAFT_419658	AUD_6660	CDV56_109084	CFD26_101391
OG0002236	AFUA_6G06420	AFUB_072340	CBS139183_07319	NFIA_052060	ALT_0815	g934	P174DRAFT_511445	AUD_6667	CDV56_108662	CFD26_104002
OG0002237	AFUA_6G06520	AFUB_072440	CBS139183_07332	NFIA_052170	ALT_0804	g945	P174DRAFT_440339	AUD_6676	CDV56_107992	CFD26_105488
OG0002238	AFUA_6G06400	AFUB_072320	CBS139183_07317	NFIA_052030	ALT_0816	g933	P174DRAFT_503036	AUD_6666	CDV56_108737	CFD26_103314
OG0002239	AFUA_6G06460	AFUB_072380	CBS139183_07324	NFIA_052110	ALT_0810	g938	P174DRAFT_440347	AUD_6671	CDV56_108499	CFD26_104521
OG0002240	AFUA_6G06550	AFUB_072480	CBS139183_07335	NFIA_052200	ALT_0801	g948	P174DRAFT_511430	AUD_6679	CDV56_107169	CFD26_106303
OG0002241	AFUA_6G06350	AFUB_072270	CBS139183_07313	NFIA_051980	ALT_0819	g930	P174DRAFT_430085	AUD_6663	CDV56_108968	CFD26_102562
OG0002242	AFUA_6G06490	AFUB_072410	CBS139183_07329	NFIA_052140	ALT_0807	g942	P174DRAFT_419641	AUD_6674	CDV56_108236	CFD26_105221
OG0002243	AFUA_6G07110	AFUB_073050	CBS139183_07393	NFIA_052760	ALT_0749	g1001	P174DRAFT_511382	AUD_6730	CDV56_102533	CFD26_107526
OG0002244	AFUA_6G07150	AFUB_073090	CBS139183_07396	NFIA_052800	ALT_0746	g1004	P174DRAFT_440258	AUD_6734	CDV56_101687	CFD26_107402
OG0002245	AFUA_6G07020	AFUB_072940	CBS139183_07382	NFIA_052660	ALT_0758	g993	P174DRAFT_459187	AUD_6721	CDV56_106639	CFD26_108016
OG0002246	AFUA_6G06950	AFUB_072880	CBS139183_07376	NFIA_052600	ALT_0764	g987	P174DRAFT_387263	AUD_6715	CDV56_104122	CFD26_108310
OG0002247	AFUA_6G07180	AFUB_073120	CBS139183_07398	NFIA_052830	ALT_0744	g1006	P174DRAFT_440255	AUD_6737	CDV56_100754	CFD26_107255
OG0002248	AFUA_6G06810	AFUB_072740	CBS139183_07361	NFIA_052460	ALT_0777	g973	P174DRAFT_430042	AUD_6701	CDV56_101907	CFD26_104099
OG0002249	AFUA_6G06990	AFUB_072920	CBS139183_07380	NFIA_052630	ALT_0761	g990	P174DRAFT_440278	AUD_6718	CDV56_105394	CFD26_108180
OG0002250	AFUA_6G07130	AFUB_073070	CBS139183_07394	NFIA_052780	ALT_0748	g1002	P174DRAFT_139032	AUD_6732	CDV56_102051	CFD26_107456
OG0002251	AFUA_6G06720	AFUB_072650	CBS139183_07349	NFIA_052370	ALT_0786	g964	P174DRAFT_430051	AUD_6692	CDV56_104732	CFD26_101321
OG0002252	AFUA_6G06840	AFUB_072770	CBS139183_07364	NFIA_052490	ALT_0775	g976	P174DRAFT_430039	AUD_6704	CDV56_101029	CFD26_104608
OG0002253	AFUA_6G07210	AFUB_073150	CBS139183_07402	NFIA_052880	ALT_0741	g1008	P174DRAFT_440253	AUD_6739	CDV56_100075	CFD26_107168
OG0002254	AFUA_6G07050	AFUB_072980	CBS139183_07385	NFIA_052690	ALT_0755	g995	P174DRAFT_482051	AUD_6724	CDV56_107168	CFD26_107868
OG0002255	AFUA_6G06640	AFUB_072570	CBS139183_07342	NFIA_052290	ALT_0793	g957	P174DRAFT_419630	AUD_6685	CDV56_106380	CFD26_106984
OG0002256	AFUA_6G06850	AFUB_072780	CBS139183_07365	NFIA_052500	ALT_0774	g977	P174DRAFT_419611	AUD_6705	CDV56_100562	CFD26_104696
OG0002257	AFUA_6G06900	AFUB_072830	CBS139183_07371	NFIA_052550	ALT_0769	g982	P174DRAFT_387280	AUD_6710	CDV56_103089	CFD26_108414
OG0002258	AFUA_6G06920	AFUB_072850	CBS139183_07373	NFIA_052570	ALT_0767	g984	P174DRAFT_367446	AUD_6712	CDV56_103711	CFD26_108368
OG0002259	AFUA_6G06690	AFUB_072620	CBS139183_07347	NFIA_052340	ALT_0788	g962	P174DRAFT_511417	AUD_6690	CDV56_105357	CFD26_101060
OG0002260	AFUA_6G06630	AFUB_072560	CBS139183_07340	NFIA_052280	ALT_0794	g956	P174DRAFT_367548	AUD_6684	CDV56_106534	CFD26_106900
OG0002261	AFUA_6G07080	AFUB_073020	CBS139183_07390	NFIA_052730	ALT_0752	g998	P174DRAFT_404541	AUD_6727	CDV56_103382	CFD26_107660
OG0002262	AFUA_6G07100	AFUB_073040	CBS139183_07392	NFIA_052750	ALT_0750	g1000	P174DRAFT_440262	AUD_6729	CDV56_102933	CFD26_107590
OG0002263	AFUA_6G07090	AFUB_073030	CBS139183_07391	NFIA_052740	ALT_0751	g999	P174DRAFT_387240	AUD_6728	CDV56_103159	CFD26_107621
OG0002264	AFUA_6G06620	AFUB_072550	CBS139183_07339	NFIA_052270	ALT_0795	g955	P174DRAFT_142130	AUD_6683	CDV56_106605	CFD26_106886
OG0002265	AFUA_6G07220	AFUB_073160	CBS139183_07403	NFIA_052890	ALT_0740	g1009	P174DRAFT_440251	AUD_6740	CDV56_107222	CFD26_107136
OG0002266	AFUA_6G07140	AFUB_073080	CBS139183_07395	NFIA_052790	ALT_0747	g1003	P174DRAFT_440259	AUD_6733	CDV56_101931	CFD26_107435
OG0002267	AFUA_6G06760	AFUB_072690	CBS139183_07354	NFIA_052410	ALT_0782	g968	P174DRAFT_440308	AUD_6696	CDV56_103555	CFD26_103077
OG0002268	AFUA_6G07160	AFUB_073100	CBS139183_07397	NFIA_052810	ALT_0745	g1005	P174DRAFT_404520	AUD_6735	CDV56_101336	CFD26_107346
OG0002269	AFUA_6G06860	AFUB_072790	CBS139183_07366	NFIA_052510	ALT_0773	g978	P174DRAFT_459202	AUD_6706	CDV56_100250	CFD26_104861
OG0002270	AFUA_6G06670	AFUB_072600	CBS139183_07345	NFIA_052320	ALT_0790	g960	P174DRAFT_503013	AUD_6688	CDV56_105829	CFD26_100122
OG0002271	AFUA_6G06880	AFUB_072810	CBS139183_07369	NFIA_052530	ALT_0771	g980	P174DRAFT_404583	AUD_6708	CDV56_102236	CFD26_108458
OG0002272	AFUA_6G06830	AFUB_072760	CBS139183_07363	NFIA_052480	ALT_0776	g975	P174DRAFT_367586	AUD_6703	CDV56_101340	CFD26_104444
OG0002273	AFUA_6G07040	AFUB_072970	CBS139183_07384	NFIA_052680	ALT_0756	g994	P174DRAFT_502982	AUD_6723	CDV56_107088	CFD26_107918
OG0002274	AFUA_6G07060	AFUB_073000	CBS139183_07388	NFIA_052710	ALT_0754	g996	P174DRAFT_450061	AUD_6725	CDV56_104214	CFD26_107786
OG0002275	AFUA_6G06890	AFUB_072820	CBS139183_07370	NFIA_052540	ALT_0770	g981	P174DRAFT_404579	AUD_6709	CDV56_102490	CFD26_108447
OG0002276	AFUA_6G06910	AFUB_072840	CBS139183_07372	NFIA_052560	ALT_0768	g983	P174DRAFT_440290	AUD_6711	CDV56_103347	CFD26_108380
OG0002277	AFUA_6G06740	AFUB_072670	CBS139183_07352	NFIA_052390	ALT_0784	g966	P174DRAFT_440311	AUD_6694	CDV56_104099	CFD26_102363
OG0002278	AFUA_6G06970	AFUB_072900	CBS139183_07378	NFIA_052620	ALT_0762	g989	P174DRAFT_404559	AUD_6717	CDV56_104692	CFD26_108268
OG0002279	AFUA_6G06700	AFUB_072630	CBS139183_07348	NFIA_052350	ALT_0787	g963	P174DRAFT_141680	AUD_6691	CDV56_105261	CFD26_101197
OG0002280	AFUA_6G06960	AFUB_072890	CBS139183_07377	NFIA_052610	ALT_0763	g988	P174DRAFT_511394	AUD_6716	CDV56_104438	CFD26_108292
OG0002281	AFUA_6G07230	AFUB_073170	CBS139183_07404	NFIA_052900	ALT_0739	g1010	P174DRAFT_387211	AUD_6741	CDV56_107105	CFD26_107054
OG0002282	AFUA_6G06650	AFUB_072580	CBS139183_07343	NFIA_052300	ALT_0792	g958	P174DRAFT_387329	AUD_6686	CDV56_106284	CFD26_107026
OG0002283	AFUA_6G06610	AFUB_072540	CBS139183_07337	NFIA_052260	ALT_0796	g954	P174DRAFT_387339	AUD_6682	CDV56_106709	CFD26_106811
OG0002284	AFUA_6G06870	AFUB_072800	CBS139183_07367	NFIA_052520	ALT_0772	g979	P174DRAFT_430036	AUD_6707	CDV56_101613	CFD26_108487
OG0002285	AFUA_6G07200	AFUB_073140	CBS139183_07401	NFIA_052870	ALT_0742	g1007	P174DRAFT_387214	AUD_6738	CDV56_100550	CFD26_107229
OG0002286	AFUA_6G06930	AFUB_072860	CBS139183_07374	NFIA_052580	ALT_0766	g985	P174DRAFT_440287	AUD_6713	CDV56_103814	CFD26_108340
OG0002288	AFUA_1G03080	AFUB_003490	CBS139183_09728	NFIA_021530	ALT_8805	g1159	P174DRAFT_413677	AUD_8843	CDV56_103567	CFD26_104328
OG0002289	AFUA_1G03120	AFUB_003530	CBS139183_09722	NFIA_021470	ALT_8800	g1163	P174DRAFT_396361	AUD_8838	CDV56_104542	CFD26_104622
OG0002290	AFUA_1G03130	AFUB_003540	CBS139183_09721	NFIA_021460	ALT_8799	g1164	P174DRAFT_454678	AUD_8837	CDV56_104700	CFD26_104497
OG0002291	AFUA_1G03100	AFUB_003510	CBS139183_09724	NFIA_021490	ALT_8801	g1162	P174DRAFT_396367	AUD_8839	CDV56_104235	CFD26_104865
OG0002292	AFUA_1G03140	AFUB_003550	CBS139183_09720	NFIA_021450	ALT_8798	g1165	P174DRAFT_515711	AUD_8836	CDV56_104995	CFD26_105792
OG0002293	AFUA_1G03090	AFUB_003500	CBS139183_09726	NFIA_021510	ALT_8803	g1160	P174DRAFT_454682	AUD_8841	CDV56_103848	CFD26_105054
OG0002294	AFUA_1G03070	AFUB_003480	CBS139183_09729	NFIA_021540	ALT_8806	g1158	P174DRAFT_413678	AUD_8844	CDV56_103254	CFD26_104120
OG0002295	AFUA_1G03060	AFUB_003460	CBS139183_09731	NFIA_021560	ALT_8808	g1156	P174DRAFT_445574	AUD_8846	CDV56_102965	CFD26_103947
OG0002296	AFUA_2G02860	AFUB_019940	CBS139183_03848	NFIA_035230	ALT_4569	g2589	P174DRAFT_363074	AUD_9685	CDV56_107094	CFD26_108502
OG0002297	AFUA_2G02850	AFUB_019930	CBS139183_03847	NFIA_035220	ALT_4570	g2588	P174DRAFT_362137	AUD_9684	CDV56_107346	CFD26_108534
OG0002298	AFUA_2G02880	AFUB_019960	CBS139183_03850	NFIA_035250	ALT_4567	g2591	P174DRAFT_381524	AUD_9687	CDV56_106815	CFD26_108462
OG0002299	AFUA_2G02960	AFUB_020020	CBS139183_03855	NFIA_035310	ALT_4561	g2597	P174DRAFT_436596	AUD_9691	CDV56_106212	CFD26_108400
OG0002300	AFUA_2G02770	AFUB_019870	CBS139183_03841	NFIA_035160	ALT_4575	g2582	P174DRAFT_499903	AUD_9679	CDV56_108015	CFD26_108631
OG0002301	AFUA_2G02840	AFUB_019920	CBS139183_03846	NFIA_035210	ALT_4571	g2587	P174DRAFT_499907	AUD_9683	CDV56_107589	CFD26_108567
OG0002302	AFUA_2G03000	AFUB_020060	CBS139183_03858	NFIA_035350	ALT_4558	g2601	P174DRAFT_363207	AUD_9694	CDV56_105205	CFD26_108285
OG0002303	AFUA_2G02780	AFUB_019880	CBS139183_03842	NFIA_035170	ALT_4574	g2583	P174DRAFT_361199	AUD_9680	CDV56_107920	CFD26_108615
OG0002304	AFUA_2G02980	AFUB_020040	CBS139183_03857	NFIA_035330	ALT_4559	g2599	P174DRAFT_363079	AUD_9693	CDV56_105822	CFD26_108346
OG0002305	AFUA_2G02870	AFUB_019950	CBS139183_03849	NFIA_035240	ALT_4568	g2590	P174DRAFT_455954	AUD_9686	CDV56_107008	CFD26_108495
OG0002306	AFUA_2G02750	AFUB_019850	CBS139183_03838	NFIA_035140	ALT_4577	g2580	P174DRAFT_508506	AUD_9677	CDV56_108374	CFD26_108694
OG0002307	AFUA_2G02830	AFUB_019910	CBS139183_03845	NFIA_035200	ALT_4572	g2586	P174DRAFT_508512	AUD_9682	CDV56_107709	CFD26_108585
OG0002308	AFUA_2G02760	AFUB_019860	CBS139183_03839	NFIA_035150	ALT_4576	g2581	P174DRAFT_455945	AUD_9678	CDV56_108302	CFD26_108678
OG0002309	AFUA_2G03010	AFUB_020070	CBS139183_03859	NFIA_035360	ALT_4557	g2602	P174DRAFT_361440	AUD_9695	CDV56_104917	CFD26_108254
OG0002310	AFUA_2G02970	AFUB_020030	CBS139183_03856	NFIA_035320	ALT_4560	g2598	P174DRAFT_363500	AUD_9692	CDV56_106063	CFD26_108381
OG0002311	AFUA_2G02920	AFUB_019990	CBS139183_03852	NFIA_035280	ALT_4564	g2594	P174DRAFT_415963	AUD_9689	CDV56_106549	CFD26_108440
OG0002312	AFUA_2G03270	AFUB_020340	CBS139183_03881	NFIA_035620	ALT_4535	g6375	P174DRAFT_436634	AUD_9716	CDV56_107016	CFD26_106828
OG0002313	AFUA_2G03070	AFUB_020130	CBS139183_03863	NFIA_035420	ALT_4551	g2608	P174DRAFT_381560	AUD_9699	CDV56_102460	CFD26_108011
OG0002314	AFUA_2G03170	AFUB_020240	CBS139183_03872	NFIA_035530	ALT_4542	g6366	P174DRAFT_362271	AUD_9708	CDV56_107881	CFD26_107401
OG0002315	AFUA_2G03180	AFUB_020250	CBS139183_03873	NFIA_035540	ALT_4541	g6367	P174DRAFT_381590	AUD_9709	CDV56_107756	CFD26_107309
OG0002316	AFUA_2G03220	AFUB_020290	CBS139183_03877	NFIA_035570	ALT_4539	g6371	P174DRAFT_398905	AUD_9712	CDV56_107465	CFD26_107116
OG0002317	AFUA_2G03110	AFUB_020170	CBS139183_03866	NFIA_035460	ALT_4547	g2612	P174DRAFT_436615	AUD_9702	CDV56_100252	CFD26_107780
OG0002318	AFUA_2G03160	AFUB_020230	CBS139183_03871	NFIA_035520	ALT_4543	g6365	P174DRAFT_362902	AUD_9707	CDV56_108048	CFD26_107495
OG0002319	AFUA_2G03280	AFUB_020350	CBS139183_03882	NFIA_035630	ALT_4534	g6376	P174DRAFT_455990	AUD_9717	CDV56_106613	CFD26_106570
OG0002320	AFUA_2G03320	AFUB_020390	CBS139183_03886	NFIA_035670	ALT_4530	g6380	P174DRAFT_362272	AUD_9721	CDV56_105776	CFD26_106108
OG0002321	AFUA_2G03040	AFUB_020100	CBS139183_03861	NFIA_035390	ALT_4554	g2605	P174DRAFT_361493	AUD_9697	CDV56_103797	CFD26_108131
OG0002322	AFUA_2G03260	AFUB_020330	CBS139183_03880	NFIA_035610	ALT_4536	g6374	P174DRAFT_360982	AUD_9715	CDV56_107151	CFD26_106910
OG0002323	AFUA_2G03300	AFUB_020370	CBS139183_03884	NFIA_035650	ALT_4532	g6378	P174DRAFT_398921	AUD_9719	CDV56_106194	CFD26_106324
OG0002324	AFUA_2G03350	AFUB_020420	CBS139183_03887	NFIA_035700	ALT_4528	g6382	P174DRAFT_446901	AUD_9722	CDV56_105332	CFD26_105807
OG0002325	AFUA_2G03030	AFUB_020090	CBS139183_03860	NFIA_035380	ALT_4555	g2604	P174DRAFT_446871	AUD_9696	CDV56_103923	CFD26_108147
OG0002326	AFUA_2G03080	AFUB_020140	CBS139183_03864	NFIA_035430	ALT_4550	g2609	P174DRAFT_455970	AUD_9700	CDV56_101836	CFD26_107943
OG0002327	AFUA_2G03120	AFUB_020180	CBS139183_03867	NFIA_035470	ALT_4546	g6361	P174DRAFT_361395	AUD_9703	CDV56_100101	CFD26_107737
OG0002328	AFUA_2G03310	AFUB_020380	CBS139183_03885	NFIA_035660	ALT_4531	g6379	P174DRAFT_436640	AUD_9720	CDV56_106023	CFD26_106206
OG0002329	AFUA_2G03060	AFUB_020120	CBS139183_03862	NFIA_035410	ALT_4552	g2607	P174DRAFT_415976	AUD_9698	CDV56_102713	CFD26_108036
OG0002330	AFUA_2G03250	AFUB_020320	CBS139183_03879	NFIA_035600	ALT_4537	g6373	P174DRAFT_362574	AUD_9714	CDV56_107239	CFD26_106968
OG0002331	AFUA_2G03155	AFUB_020220	CBS139183_03870	NFIA_035510	ALT_4544	g6364	P174DRAFT_381583	AUD_9706	CDV56_108079	CFD26_107515
OG0002332	AFUA_2G03150	AFUB_020210	CBS139183_03869	NFIA_035500	ALT_4545	g6363	P174DRAFT_446882	AUD_9705	CDV56_101586	CFD26_107550
OG0002333	AFUA_2G03370	AFUB_020440	CBS139183_03889	NFIA_035720	ALT_4526	g6384	P174DRAFT_436645	AUD_9724	CDV56_102738	CFD26_105384
OG0002334	AFUA_2G03640	AFUB_020720	CBS139183_03912	NFIA_036000	ALT_4504	g3340	P174DRAFT_508580	AUD_9747	CDV56_103792	CFD26_108892
OG0002335	AFUA_2G03440	AFUB_020510	CBS139183_03896	NFIA_035790	ALT_4520	g6390	P174DRAFT_416014	AUD_9730	CDV56_100235	CFD26_104312
OG0002336	AFUA_2G03520	AFUB_020630	CBS139183_03904	NFIA_035910	ALT_4512	g3348	P174DRAFT_10874	AUD_9738	CDV56_100283	CFD26_101274
OG0002337	AFUA_2G03360	AFUB_020430	CBS139183_03888	NFIA_035710	ALT_4527	g6383	P174DRAFT_416006	AUD_9723	CDV56_104878	CFD26_105515
OG0002338	AFUA_2G03650	AFUB_020730	CBS139183_03914	NFIA_036010	ALT_4503	g3339	P174DRAFT_436678	AUD_9748	CDV56_104380	CFD26_108911
OG0002339	AFUA_2G03420	AFUB_020490	CBS139183_03894	NFIA_035770	ALT_4522	g6388	P174DRAFT_508563	AUD_9728	CDV56_101358	CFD26_104751
OG0002340	AFUA_2G03400	AFUB_020470	CBS139183_03892	NFIA_035750	ALT_4524	g6386	P174DRAFT_436648	AUD_9726	CDV56_101843	CFD26_104986
OG0002341	AFUA_2G03460	AFUB_020530	CBS139183_03898	NFIA_035810	ALT_4518	g3354	P174DRAFT_436656	AUD_9732	CDV56_100795	CFD26_103794
OG0002342	AFUA_2G03580	AFUB_020660	CBS139183_03907	NFIA_035940	ALT_4509	g3345	P174DRAFT_436669	AUD_9741	CDV56_102429	CFD26_108849
OG0002343	AFUA_2G03480	AFUB_020550	CBS139183_03900	NFIA_035830	ALT_4516	g3352	P174DRAFT_416018	AUD_9734	CDV56_100701	CFD26_103490
OG0002344	AFUA_2G03680	AFUB_020750	CBS139183_03917	NFIA_036030	ALT_4501	g3337	P174DRAFT_11071	AUD_9750	CDV56_104718	CFD26_108927
OG0002345	AFUA_2G03450	AFUB_020520	CBS139183_03897	NFIA_035800	ALT_4519	g3355	P174DRAFT_456009	AUD_9731	CDV56_100086	CFD26_104085
OG0002346	AFUA_2G03510	AFUB_020580	CBS139183_03903	NFIA_035860	ALT_4513	g3349	P174DRAFT_508571	AUD_9737	CDV56_101537	CFD26_102295
OG0002347	AFUA_2G03430	AFUB_020500	CBS139183_03895	NFIA_035780	ALT_4521	g6389	P174DRAFT_426579	AUD_9729	CDV56_100935	CFD26_104569
OG0002348	AFUA_2G03410	AFUB_020480	CBS139183_03893	NFIA_035760	ALT_4523	g6387	P174DRAFT_381645	AUD_9727	CDV56_101696	CFD26_104903
OG0002349	AFUA_2G03390	AFUB_020460	CBS139183_03890	NFIA_035740	ALT_4525	g6385	P174DRAFT_398941	AUD_9725	CDV56_102120	CFD26_105119
OG0002350	AFUA_2G03690	AFUB_020760	CBS139183_03918	NFIA_036040	ALT_4500	g3336	P174DRAFT_456028	AUD_9751	CDV56_104992	CFD26_108935
OG0002351	AFUA_2G03630	AFUB_020710	CBS139183_03911	NFIA_035990	ALT_4505	g3341	P174DRAFT_436674	AUD_9746	CDV56_103542	CFD26_108881
OG0002352	AFUA_2G03610	AFUB_020690	CBS139183_03909	NFIA_035970	ALT_4507	g3343	P174DRAFT_436673	AUD_9744	CDV56_102742	CFD26_108859
OG0002353	AFUA_2G03830	AFUB_020900	CBS139183_03931	NFIA_080630	ALT_4487	g3323	P174DRAFT_436700	AUD_9764	CDV56_104040	CFD26_109028
OG0002354	AFUA_2G03710	AFUB_020780	CBS139183_03920	NFIA_036060	ALT_4498	g3334	P174DRAFT_456030	AUD_9753	CDV56_106043	CFD26_108959
OG0002355	AFUA_2G03930	AFUB_021000	CBS139183_03941	NFIA_080740	ALT_4477	g3313	P174DRAFT_399044	AUD_9773	CDV56_105786	CFD26_109094
OG0002356	AFUA_2G03720	AFUB_020790	CBS139183_03921	NFIA_080530	ALT_4497	g3333	P174DRAFT_426603	AUD_9754	CDV56_105878	CFD26_108974
OG0002357	AFUA_2G03820	AFUB_020890	CBS139183_03930	NFIA_080620	ALT_4488	g3324	P174DRAFT_499988	AUD_9763	CDV56_104409	CFD26_109018
OG0002358	AFUA_2G03780	AFUB_020850	CBS139183_03927	NFIA_080590	ALT_4491	g3327	P174DRAFT_446940	AUD_9760	CDV56_105017	CFD26_109005
OG0002359	AFUA_2G03750	AFUB_020820	CBS139183_03924	NFIA_080560	ALT_4494	g3330	P174DRAFT_446937	AUD_9757	CDV56_105366	CFD26_108986
OG0002360	AFUA_2G03980	AFUB_021050	CBS139183_03948	NFIA_080790	ALT_4473	g3308	P174DRAFT_12126	AUD_9777	CDV56_104532	CFD26_109106
OG0002361	AFUA_2G03890	AFUB_020960	CBS139183_03937	NFIA_080690	ALT_4481	g3317	P174DRAFT_499995	AUD_9770	CDV56_101906	CFD26_109065
OG0002362	AFUA_2G03790	AFUB_020860	CBS139183_03928	NFIA_080600	ALT_4490	g3326	P174DRAFT_361249	AUD_9761	CDV56_104748	CFD26_109009
OG0002363	AFUA_2G03770	AFUB_020840	CBS139183_03926	NFIA_080580	ALT_4492	g3328	P174DRAFT_456037	AUD_9759	CDV56_105140	CFD26_109001
OG0002364	AFUA_2G03870	AFUB_020940	CBS139183_03935	NFIA_080670	ALT_4483	g3319	P174DRAFT_416053	AUD_9768	CDV56_102323	CFD26_109059
OG0002365	AFUA_2G03810	AFUB_020880	CBS139183_03929	NFIA_080610	ALT_4489	g3325	P174DRAFT_436698	AUD_9762	CDV56_104572	CFD26_109013
OG0002366	AFUA_2G03760	AFUB_020830	CBS139183_03925	NFIA_080570	ALT_4493	g3329	P174DRAFT_436693	AUD_9758	CDV56_105273	CFD26_108994
OG0002367	AFUA_2G03740	AFUB_020810	CBS139183_03923	NFIA_080550	ALT_4495	g3331	P174DRAFT_381698	AUD_9756	CDV56_105636	CFD26_108982
OG0002368	AFUA_2G03920	AFUB_020990	CBS139183_03940	NFIA_080730	ALT_4478	g3314	P174DRAFT_426622	AUD_9772	CDV56_100247	CFD26_109081
OG0002369	AFUA_2G03840	AFUB_020910	CBS139183_03932	NFIA_080640	ALT_4486	g3322	P174DRAFT_436701	AUD_9765	CDV56_103815	CFD26_109032
OG0002370	AFUA_2G03850	AFUB_020920	CBS139183_03933	NFIA_080650	ALT_4485	g3321	P174DRAFT_456044	AUD_9766	CDV56_102842	CFD26_109049
OG0002371	AFUA_2G03730	AFUB_020800	CBS139183_03922	NFIA_080540	ALT_4496	g3332	P174DRAFT_381697	AUD_9755	CDV56_105758	CFD26_108979
OG0002372	AFUA_2G03880	AFUB_020950	CBS139183_03936	NFIA_080680	ALT_4482	g3318	P174DRAFT_499994	AUD_9769	CDV56_102163	CFD26_109061
OG0002373	AFUA_2G04230	AFUB_021300	CBS139183_03973	NFIA_081020	ALT_4451	g909	P174DRAFT_436759	AUD_9799	CDV56_106521	CFD26_109166
OG0002374	AFUA_2G04210	AFUB_021280	CBS139183_03971	NFIA_081000	ALT_4453	g907	P174DRAFT_436756	AUD_9797	CDV56_106328	CFD26_109163
OG0002375	AFUA_2G03990	AFUB_021060	CBS139183_03949	NFIA_080800	ALT_4472	g3307	P174DRAFT_456060	AUD_9778	CDV56_104324	CFD26_109111
OG0002376	AFUA_2G04020	AFUB_021090	CBS139183_03953	NFIA_080830	ALT_4469	g3304	P174DRAFT_456063	AUD_9781	CDV56_102904	CFD26_109118
OG0002377	AFUA_2G04170	AFUB_021240	CBS139183_03968	NFIA_080960	ALT_4456	g904	P174DRAFT_363397	AUD_9794	CDV56_104736	CFD26_109150
OG0002378	AFUA_2G04140	AFUB_021210	CBS139183_03965	NFIA_080940	ALT_4458	g902	P174DRAFT_381788	AUD_9791	CDV56_102551	CFD26_109141
OG0002379	AFUA_2G04120	AFUB_021190	CBS139183_03963	NFIA_080920	ALT_4460	g900	P174DRAFT_381784	AUD_9789	CDV56_102173	CFD26_109138
OG0002380	AFUA_2G04050	AFUB_021120	CBS139183_03956	NFIA_080860	ALT_4466	g3301	P174DRAFT_399073	AUD_9784	CDV56_101815	CFD26_109124
OG0002381	AFUA_2G04190	AFUB_021260	CBS139183_03969	NFIA_080980	ALT_4455	g905	P174DRAFT_362620	AUD_9795	CDV56_105456	CFD26_109154
OG0002382	AFUA_2G04240	AFUB_021310	CBS139183_03974	NFIA_081030	ALT_4450	g910	P174DRAFT_436760	AUD_9800	CDV56_106618	CFD26_109167
OG0002383	AFUA_2G04150	AFUB_021220	CBS139183_03966	NFIA_080950	ALT_4457	g903	P174DRAFT_13079	AUD_9792	CDV56_103147	CFD26_109143
OG0002384	AFUA_2G04030	AFUB_021100	CBS139183_03954	NFIA_080840	ALT_4468	g3303	P174DRAFT_426635	AUD_9782	CDV56_102225	CFD26_109121
OG0002385	AFUA_2G04090	AFUB_021160	CBS139183_03960	NFIA_080900	ALT_4462	g898	P174DRAFT_436736	AUD_9787	CDV56_100685	CFD26_109133
OG0002386	AFUA_2G04200	AFUB_021270	CBS139183_03970	NFIA_080990	ALT_4454	g906	P174DRAFT_466634	AUD_9796	CDV56_106198	CFD26_109160
OG0002387	AFUA_2G04220	AFUB_021290	CBS139183_03972	NFIA_081010	ALT_4452	g908	P174DRAFT_14175	AUD_9798	CDV56_106387	CFD26_109164
OG0002388	AFUA_2G04000	AFUB_021070	CBS139183_03951	NFIA_080810	ALT_4471	g3306	P174DRAFT_362104	AUD_9779	CDV56_103965	CFD26_109115
OG0002390	AFUA_2G04130	AFUB_021200	CBS139183_03964	NFIA_080930	ALT_4459	g901	P174DRAFT_500019	AUD_9790	CDV56_102333	CFD26_109140
OG0002391	AFUA_2G04280	AFUB_021340	CBS139183_03980	NFIA_081060	ALT_4447	g913	P174DRAFT_436762	AUD_9803	CDV56_106978	CFD26_109172
OG0002392	AFUA_2G04300	AFUB_021360	CBS139183_03983	NFIA_081080	ALT_4445	g915	P174DRAFT_466686	AUD_9807	CDV56_107165	CFD26_100377
OG0002393	AFUA_2G04450	AFUB_021480	CBS139183_03999	NFIA_081210	ALT_4433	g10062	P174DRAFT_447002	AUD_9818	CDV56_101840	CFD26_103976
OG0002394	AFUA_2G04430	AFUB_021460	CBS139183_03995	NFIA_081190	ALT_4435	g10060	P174DRAFT_436776	AUD_9816	CDV56_102745	CFD26_103574
OG0002395	AFUA_2G04360	AFUB_021410	CBS139183_03989	NFIA_081130	ALT_4440	g920	P174DRAFT_456093	AUD_9811	CDV56_107755	CFD26_101808
OG0002396	AFUA_2G04262	AFUB_021320	CBS139183_03978	NFIA_081040	ALT_4449	g911	P174DRAFT_436761	AUD_9801	CDV56_106727	CFD26_109168
OG0002397	AFUA_2G04470	AFUB_021500	CBS139183_04001	NFIA_081230	ALT_4431	g10064	P174DRAFT_508655	AUD_9820	CDV56_101016	CFD26_104562
OG0002398	AFUA_2G04270	AFUB_021330	CBS139183_03979	NFIA_081050	ALT_4448	g912	P174DRAFT_381814	AUD_9802	CDV56_106898	CFD26_109170
OG0002400	AFUA_2G04600	AFUB_021650	CBS139183_04010	NFIA_081410	ALT_4420	g4126	P174DRAFT_15140	AUD_9829	CDV56_102968	CFD26_108263
OG0002401	AFUA_2G04570	AFUB_021620	CBS139183_04008	NFIA_081320	ALT_4422	g4124	P174DRAFT_361685	AUD_9827	CDV56_102500	CFD26_108296
OG0002402	AFUA_2G04400	AFUB_021440	CBS139183_03993	NFIA_081160	ALT_4437	g924	P174DRAFT_426669	AUD_9814	CDV56_100763	CFD26_102811
OG0002403	AFUA_2G04650	AFUB_021690	CBS139183_04014	NFIA_081370	ALT_4416	g4130	P174DRAFT_381868	AUD_9833	CDV56_104002	CFD26_108121
OG0002404	AFUA_2G04630	AFUB_021680	CBS139183_04013	NFIA_081380	ALT_4417	g4129	P174DRAFT_508668	AUD_9832	CDV56_103661	CFD26_108194
OG0002405	AFUA_2G04350	AFUB_021400	CBS139183_03988	NFIA_081120	ALT_4441	g919	P174DRAFT_416102	AUD_9810	CDV56_107608	CFD26_101401
OG0002406	AFUA_2G04550	AFUB_021600	CBS139183_04007	NFIA_081300	ALT_4424	g4122	P174DRAFT_508661	AUD_9826	CDV56_100972	CFD26_108335
OG0002407	AFUA_2G04440	AFUB_021470	CBS139183_03998	NFIA_081200	ALT_4434	g10061	P174DRAFT_399135	AUD_9817	CDV56_102495	CFD26_103812
OG0002408	AFUA_2G04680	AFUB_021710	CBS139183_04015	NFIA_081350	ALT_4414	g4132	P174DRAFT_416132	AUD_9834	CDV56_104763	CFD26_108078
OG0002410	AFUA_2G04310	AFUB_021370	CBS139183_03985	NFIA_081090	ALT_4444	g916	P174DRAFT_436765	AUD_9808	CDV56_107258	CFD26_100526
OG0002411	AFUA_2G04490	AFUB_021520	CBS139183_04003	NFIA_081250	ALT_4429	g10066	P174DRAFT_508657	AUD_9822	CDV56_100494	CFD26_104760
OG0002412	AFUA_2G04480	AFUB_021510	CBS139183_04002	NFIA_081240	ALT_4430	g10065	P174DRAFT_456104	AUD_9821	CDV56_100822	CFD26_104669
OG0002413	AFUA_2G05070	AFUB_022100	CBS139183_04052	NFIA_081780	ALT_4380	g4165	P174DRAFT_436845	AUD_9866	CDV56_108573	CFD26_103564
OG0002414	AFUA_2G05100	AFUB_022130	CBS139183_04056	NFIA_081820	ALT_4376	g4169	P174DRAFT_508705	AUD_9870	CDV56_106704	CFD26_102912
OG0002415	AFUA_2G04800	AFUB_021840	CBS139183_04029	NFIA_081540	ALT_4403	g4143	P174DRAFT_436817	AUD_9845	CDV56_105452	CFD26_107203
OG0002416	AFUA_2G04950	AFUB_021980	CBS139183_04040	NFIA_081680	ALT_4390	g4155	P174DRAFT_381919	AUD_9856	CDV56_107596	CFD26_105693
OG0002417	AFUA_2G04920	AFUB_021950	CBS139183_04037	NFIA_081650	ALT_4393	g4153	P174DRAFT_447043	AUD_9853	CDV56_107211	CFD26_106083
OG0002418	AFUA_2G04770	AFUB_021810	CBS139183_04026	NFIA_081510	ALT_4406	g4140	P174DRAFT_361568	AUD_9842	CDV56_104406	CFD26_107445
OG0002419	AFUA_2G04790	AFUB_021830	CBS139183_04028	NFIA_081530	ALT_4404	g4142	P174DRAFT_508680	AUD_9844	CDV56_105010	CFD26_107244
OG0002420	AFUA_2G04900	AFUB_021930	CBS139183_04035	NFIA_081630	ALT_4395	g4151	P174DRAFT_508689	AUD_9851	CDV56_106433	CFD26_106353
OG0002421	AFUA_2G04700	AFUB_021730	CBS139183_04019	NFIA_081430	ALT_4412	g4134	P174DRAFT_436807	AUD_9836	CDV56_105588	CFD26_107897
OG0002422	AFUA_2G04970	AFUB_022000	CBS139183_04042	NFIA_081700	ALT_4388	g4157	P174DRAFT_15992	AUD_9858	CDV56_107866	CFD26_105245
OG0002423	AFUA_2G05140	AFUB_022170	CBS139183_04064	NFIA_081880	ALT_4371	g4174	P174DRAFT_17594	AUD_9876	CDV56_100042	CFD26_101424
OG0002424	AFUA_2G04740	AFUB_021760	CBS139183_04022	NFIA_081460	ALT_4409	g4137	P174DRAFT_508675	AUD_9839	CDV56_106378	CFD26_107738
OG0002425	AFUA_2G05020	AFUB_022040	CBS139183_04047	NFIA_081740	ALT_4384	g4161	P174DRAFT_508699	AUD_9862	CDV56_108166	CFD26_104423
OG0002426	AFUA_2G05080	AFUB_022109	CBS139183_04053	NFIA_081790	ALT_4379	g4166	P174DRAFT_436846	AUD_9867	CDV56_106889	CFD26_103219
OG0002427	AFUA_2G05000	AFUB_022020	CBS139183_04044	NFIA_081720	ALT_4386	g4159	P174DRAFT_399229	AUD_9860	CDV56_108011	CFD26_104993
OG0002428	AFUA_2G04830	AFUB_021860	CBS139183_04031	NFIA_081560	ALT_4401	g4145	P174DRAFT_399194	AUD_9847	CDV56_105736	CFD26_107049
OG0002430	AFUA_2G05030	AFUB_022060	CBS139183_04048	NFIA_081750	ALT_4383	g4162	P174DRAFT_456150	AUD_9863	CDV56_108362	CFD26_104234
OG0002431	AFUA_2G05120	AFUB_022160	CBS139183_04059	NFIA_081850	ALT_4373	g4172	P174DRAFT_436853	AUD_9874	CDV56_102454	CFD26_100492
OG0002432	AFUA_2G04750	AFUB_021770	CBS139183_04023	NFIA_081470	ALT_4408	g4138	P174DRAFT_436811	AUD_9840	CDV56_102992	CFD26_107695
OG0002433	AFUA_2G04980	AFUB_022010	CBS139183_04043	NFIA_081710	ALT_4387	g4158	P174DRAFT_436835	AUD_9859	CDV56_107942	CFD26_105139
OG0002434	AFUA_2G04780	AFUB_021820	CBS139183_04027	NFIA_081520	ALT_4405	g4141	P174DRAFT_362949	AUD_9843	CDV56_104768	CFD26_107371
OG0002435	AFUA_2G04940	AFUB_021970	CBS139183_04039	NFIA_081670	ALT_4391	g4154	P174DRAFT_15885	AUD_9855	CDV56_107486	CFD26_105791
OG0002436	AFUA_2G04820	AFUB_021850	CBS139183_04030	NFIA_081550	ALT_4402	g4144	P174DRAFT_456132	AUD_9846	CDV56_105525	CFD26_107129
OG0002437	AFUA_2G04720	AFUB_021750	CBS139183_04021	NFIA_081450	ALT_4410	g4136	P174DRAFT_381877	AUD_9838	CDV56_106098	CFD26_107794
OG0002438	AFUA_2G04910	AFUB_021940	CBS139183_04036	NFIA_081640	ALT_4394	g4152	P174DRAFT_436830	AUD_9852	CDV56_107129	CFD26_106302
OG0002439	AFUA_2G04690	AFUB_021720	CBS139183_04018	NFIA_081420	ALT_4413	g4133	P174DRAFT_363200	AUD_9835	CDV56_105276	CFD26_107992
OG0002440	AFUA_2G05040	AFUB_022070	CBS139183_04049	NFIA_081760	ALT_4382	g4163	P174DRAFT_416165	AUD_9864	CDV56_108399	CFD26_104046
OG0002441	AFUA_2G05010	AFUB_022030	CBS139183_04045	NFIA_081730	ALT_4385	g4160	P174DRAFT_362828	AUD_9861	CDV56_108083	CFD26_104838
OG0002442	AFUA_2G05090	AFUB_022120	CBS139183_04055	NFIA_081810	ALT_4377	g4168	P174DRAFT_436849	AUD_9869	CDV56_106774	CFD26_103025
OG0002443	AFUA_2G04760	AFUB_021800	CBS139183_04024	NFIA_081500	ALT_4407	g4139	P174DRAFT_361499	AUD_9841	CDV56_103551	CFD26_107575
OG0002444	AFUA_2G04860	AFUB_021890	CBS139183_04033	NFIA_081590	ALT_4399	g4147	P174DRAFT_447037	AUD_9849	CDV56_106040	CFD26_106824
OG0002445	AFUA_2G05085	AFUB_022110	CBS139183_04054	NFIA_081800	ALT_4378	g4167	P174DRAFT_399244	AUD_9868	CDV56_106829	CFD26_103125
OG0002446	AFUA_2G05110	AFUB_022140	CBS139183_04057	NFIA_081830	ALT_4375	g4170	P174DRAFT_500099	AUD_9871	CDV56_106669	CFD26_102804
OG0002447	AFUA_2G04840	AFUB_021870	CBS139183_04032	NFIA_081570	ALT_4400	g4146	P174DRAFT_381898	AUD_9848	CDV56_105929	CFD26_106995
OG0002448	AFUA_7G03700	AFUB_089230	CBS139183_09826	NFIA_024650	ALT_2943	g9260	P174DRAFT_376314	AUD_5662	CDV56_104592	CFD26_100084
OG0002449	AFUA_7G03710	AFUB_089240	CBS139183_09827	NFIA_024660	ALT_2944	g9259	P174DRAFT_433975	AUD_5661	CDV56_104201	CFD26_103157
OG0002450	AFUA_7G03680	AFUB_089210	CBS139183_09825	NFIA_024630	ALT_2942	g9261	P174DRAFT_276654	AUD_5663	CDV56_104948	CFD26_100664
OG0002451	AFUA_8G00700	AFUB_085870	CBS139183_05772	NFIA_094130	ALT_9591	g9306	P174DRAFT_412723	AUD_5200	CDV56_104058	CFD26_106134
OG0002452	AFUA_8G00710	AFUB_085860	CBS139183_05773	NFIA_094140	ALT_9590	g9307	P174DRAFT_445041	AUD_5201	CDV56_104430	CFD26_106227
OG0002453	AFUA_8G00770	AFUB_085800	CBS139183_05777	NFIA_094200	ALT_9588	g7161	P174DRAFT_496149	AUD_5205	CDV56_106241	CFD26_100393
OG0002454	AFUA_8G00680	AFUB_085890	CBS139183_05771	NFIA_094120	ALT_9592	g9305	P174DRAFT_395421	AUD_5199	CDV56_103678	CFD26_105962
OG0002455	AFUA_8G00610	AFUB_085960	CBS139183_05764	NFIA_094080	ALT_9619	g2109	P174DRAFT_434425	AUD_5192	CDV56_102470	CFD26_104181
OG0002456	AFUA_8G01030	AFUB_085560	CBS139183_05806	NFIA_094470	ALT_9562	g7132	P174DRAFT_515258	AUD_5227	CDV56_108610	CFD26_106193
OG0002457	AFUA_8G01150	AFUB_085450	CBS139183_05819	NFIA_094620	ALT_9551	g7120	P174DRAFT_515267	AUD_5173	CDV56_105718	CFD26_107132
OG0002458	AFUA_8G00820	AFUB_085750	CBS139183_05783	NFIA_094270	ALT_9581	g7155	P174DRAFT_454187	AUD_5211	CDV56_107193	CFD26_102833
OG0002459	AFUA_8G00900	AFUB_085680	CBS139183_05791	NFIA_094330	ALT_9574	g7147	P174DRAFT_395458	AUD_5217	CDV56_107807	CFD26_104030
OG0002460	AFUA_8G00920	AFUB_085660	CBS139183_05793	NFIA_094350	ALT_9572	g7145	P174DRAFT_434452	AUD_5219	CDV56_107914	CFD26_104259
OG0002461	AFUA_8G00840	AFUB_085730	CBS139183_05785	NFIA_094290	ALT_9579	g7153	P174DRAFT_377790	AUD_5213	CDV56_107413	CFD26_103284
OG0002462	AFUA_8G01010	AFUB_085580	CBS139183_05804	NFIA_094450	ALT_9564	g7134	P174DRAFT_424240	AUD_5225	CDV56_108526	CFD26_106037
OG0002463	AFUA_8G00910	AFUB_085670	CBS139183_05792	NFIA_094340	ALT_9573	g7146	P174DRAFT_454193	AUD_5218	CDV56_107869	CFD26_104143
OG0002464	AFUA_8G00930	AFUB_085650	CBS139183_05794	NFIA_094360	ALT_9571	g7144	P174DRAFT_412759	AUD_5220	CDV56_107979	CFD26_104391
OG0002465	AFUA_8G00962	AFUB_085620	CBS139183_05801	NFIA_094420	ALT_9566	g7137	P174DRAFT_288693	AUD_5222	CDV56_108268	CFD26_105565
OG0002466	AFUA_8G00850	AFUB_085720	CBS139183_05786	NFIA_094300	ALT_9578	g7152	P174DRAFT_445054	AUD_5214	CDV56_107504	CFD26_103443
OG0002468	AFUA_8G01120	AFUB_085480	CBS139183_05815	NFIA_094560	ALT_9555	g7123	P174DRAFT_506883	AUD_5178	CDV56_104525	CFD26_106731
OG0002469	AFUA_8G00780	AFUB_085790	CBS139183_05781	NFIA_094240	ALT_9584	g7157	P174DRAFT_424219	AUD_5209	CDV56_106640	CFD26_101763
OG0002470	AFUA_8G00830	AFUB_085740	CBS139183_05784	NFIA_094280	ALT_9580	g7154	P174DRAFT_434445	AUD_5212	CDV56_107315	CFD26_103088
OG0002471	AFUA_8G01700	AFUB_084890	CBS139183_05881	NFIA_095280	ALT_9489	g8702	P174DRAFT_445109	AUD_5086	CDV56_104483	CFD26_104466
OG0002474	AFUA_8G01340	AFUB_085270	CBS139183_05837	NFIA_094810	ALT_9534	g9036	P174DRAFT_515281	AUD_5157	CDV56_109161	CFD26_107998
OG0002475	AFUA_8G01710	AFUB_084880	CBS139183_05882	NFIA_095290	ALT_9488	g8703	P174DRAFT_445110	AUD_5085	CDV56_104762	CFD26_104688
OG0002479	AFUA_8G01670	AFUB_084930	CBS139183_05879	NFIA_095260	ALT_9491	g8700	P174DRAFT_445108	AUD_5088	CDV56_103651	CFD26_100211
OG0002480	AFUA_8G01530	AFUB_085080	CBS139183_05858	NFIA_095040	ALT_9517	g4364	P174DRAFT_506916	AUD_5135	CDV56_109606	CFD26_105156
OG0002481	AFUA_8G01720	AFUB_084870	CBS139183_05883	NFIA_095300	ALT_9487	g8704	P174DRAFT_424325	AUD_5084	CDV56_105070	CFD26_104819
OG0002482	AFUA_8G01510	AFUB_085100	CBS139183_05856	NFIA_095010	ALT_9519	g4362	P174DRAFT_412832	AUD_5137	CDV56_109590	CFD26_104590
OG0002483	AFUA_8G01260	AFUB_085360	CBS139183_05828	NFIA_094710	ALT_9542	g9026	P174DRAFT_288974	AUD_5163	CDV56_106759	CFD26_107329
OG0002485	AFUA_8G01730	AFUB_084860	CBS139183_05887	NFIA_095320	ALT_9484	g8705	P174DRAFT_445112	AUD_5081	CDV56_105645	CFD26_100690
OG0002486	AFUA_8G01310	AFUB_085300	CBS139183_05834	NFIA_094780	ALT_9536	g9033	P174DRAFT_424271	AUD_5159	CDV56_108921	CFD26_107862
OG0002487	AFUA_8G01430	AFUB_085180	CBS139183_05849	NFIA_094940	ALT_9526	g4356	P174DRAFT_454233	AUD_5146	CDV56_109414	CFD26_101125
OG0002488	AFUA_8G01520	AFUB_085090	CBS139183_05857	NFIA_095020	ALT_9518	g4363	P174DRAFT_454238	AUD_5136	CDV56_109596	CFD26_104766
OG0002489	AFUA_6G10580	AFUB_076620	CBS139183_10032	NFIA_056350	ALT_0416	g5699	P174DRAFT_368245	AUD_7127	CDV56_103439	CFD26_106613
OG0002490	AFUA_6G10560	AFUB_076610	CBS139183_10031	NFIA_056340	ALT_0417	g5700	P174DRAFT_439908	AUD_7126	CDV56_103697	CFD26_106525
OG0002491	AFUA_6G10590	AFUB_076630	CBS139183_10033	NFIA_056360	ALT_0415	g5698	P174DRAFT_502668	AUD_7128	CDV56_104866	CFD26_106671
OG0002492	AFUA_6G10550	AFUB_076600	CBS139183_10029	NFIA_056330	ALT_0418	g5701	P174DRAFT_129910	AUD_7125	CDV56_103960	CFD26_106397
OG0002493	AFUA_4G01560	AFUB_102050	CBS139183_09149	NFIA_043640	ALT_7465	g10391	P174DRAFT_414766	AUD_0694	CDV56_104119	CFD26_105292
OG0002494	AFUA_6G14520	AFUB_000250	CBS139183_09131	NFIA_043910	ALT_1960	g8361	P174DRAFT_361255	AUD_9397	CDV56_104103	CFD26_107960
OG0002495	AFUA_4G01350	AFUB_101830	CBS139183_09129	NFIA_043940	ALT_7456	g2275	P174DRAFT_446121	AUD_0688	CDV56_106027	CFD26_106373
OG0002496	AFUA_3G01170	AFUB_047230	CBS139183_09777	NFIA_002060	ALT_2574	g317	P174DRAFT_396930	AUD_0117	CDV56_105424	CFD26_102332
OG0002497	AFUA_3G01220	AFUB_047160	CBS139183_09785	NFIA_002160	ALT_2566	g325	P174DRAFT_464459	AUD_0128	CDV56_106990	CFD26_104074
OG0002498	AFUA_3G01250	AFUB_047130	CBS139183_09788	NFIA_002190	ALT_2563	g328	P174DRAFT_435432	AUD_0131	CDV56_107257	CFD26_104584
OG0002500	AFUA_1G10940	AFUB_010360	CBS139183_09843	NFIA_014690	ALT_8159	g7875	P174DRAFT_451172	AUD_7785	CDV56_103725	CFD26_102697
OG0002501	AFUA_1G10990	AFUB_010410	CBS139183_09847	NFIA_014640	ALT_8155	g7879	P174DRAFT_406730	AUD_7790	CDV56_103054	CFD26_103907
OG0002502	AFUA_1G10950	AFUB_010370	CBS139183_09844	NFIA_014680	ALT_8158	g7876	P174DRAFT_420827	AUD_7786	CDV56_104006	CFD26_103175
OG0002503	AFUA_1G10930	AFUB_010350	CBS139183_09842	NFIA_014700	ALT_8160	g10200	P174DRAFT_406741	AUD_7784	CDV56_103181	CFD26_102219
OG0002504	AFUA_1G10960	AFUB_010380	CBS139183_09845	NFIA_014670	ALT_8157	g7877	P174DRAFT_441552	AUD_7787	CDV56_103865	CFD26_103299
OG0002505	AFUA_1G10920	AFUB_010340	CBS139183_09840	NFIA_014720	ALT_8161	g10201	P174DRAFT_389444	AUD_7783	CDV56_102890	CFD26_101971
OG0002506	AFUA_4G05880	AFUB_062970	CBS139183_05172	NFIA_110280	ALT_5095	g2926	P174DRAFT_461655	AUD_2907	CDV56_107712	CFD26_106724
OG0002507	AFUA_4G05830	AFUB_062900	CBS139183_05165	NFIA_110340	ALT_5090	g2921	P174DRAFT_432546	AUD_2912	CDV56_108262	CFD26_100146
OG0002508	AFUA_4G05920	AFUB_063020	CBS139183_05175	NFIA_110230	ALT_5099	g2930	P174DRAFT_452435	AUD_2904	CDV56_107406	CFD26_106470
OG0002509	AFUA_4G06010	AFUB_063120	CBS139183_05182	NFIA_110140	ALT_5106	g2938	P174DRAFT_513618	AUD_2898	CDV56_106606	CFD26_105812
OG0002510	AFUA_4G05980	AFUB_063080	CBS139183_05180	NFIA_110170	ALT_5103	g2935	P174DRAFT_452430	AUD_2900	CDV56_106866	CFD26_106021
OG0002511	AFUA_4G05940	AFUB_063040	CBS139183_05177	NFIA_110210	ALT_5101	g2932	P174DRAFT_409285	AUD_2902	CDV56_107202	CFD26_106312
OG0002512	AFUA_4G06100	AFUB_063220	CBS139183_05190	NFIA_110040	ALT_5114	g2947	P174DRAFT_373183	AUD_2889	CDV56_103306	CFD26_103340
OG0002513	AFUA_4G05860	AFUB_062950	CBS139183_05170	NFIA_110300	ALT_5093	g2924	P174DRAFT_443097	AUD_2909	CDV56_107879	CFD26_101646
OG0002514	AFUA_4G06085	AFUB_063200	CBS139183_05188	NFIA_110060	ALT_5112	g2945	P174DRAFT_391941	AUD_2891	CDV56_103668	CFD26_102991
OG0002515	AFUA_4G05900	AFUB_062990	CBS139183_05173	NFIA_110260	ALT_5096	g2927	P174DRAFT_513630	AUD_2906	CDV56_107594	CFD26_106632
OG0002516	AFUA_4G05850	AFUB_062930	CBS139183_05168	NFIA_110320	ALT_5092	g2923	P174DRAFT_461659	AUD_2910	CDV56_107983	CFD26_101289
OG0002517	AFUA_4G06070	AFUB_063180	CBS139183_05186	NFIA_110080	ALT_5110	g2943	P174DRAFT_371994	AUD_2893	CDV56_104282	CFD26_102454
OG0002518	AFUA_4G06080	AFUB_063190	CBS139183_05187	NFIA_110070	ALT_5111	g2944	P174DRAFT_391945	AUD_2892	CDV56_104072	CFD26_102748
OG0002519	AFUA_4G06060	AFUB_063170	CBS139183_05185	NFIA_110090	ALT_5109	g2942	P174DRAFT_422208	AUD_2894	CDV56_104985	CFD26_104455
OG0002520	AFUA_4G05840	AFUB_062920	CBS139183_05167	NFIA_110330	ALT_5091	g2922	P174DRAFT_461660	AUD_2911	CDV56_108058	CFD26_100561
OG0002521	AFUA_4G06000	AFUB_063110	CBS139183_05181	NFIA_110150	ALT_5105	g2937	P174DRAFT_443083	AUD_2899	CDV56_106693	CFD26_105866
OG0002522	AFUA_4G06020	AFUB_063130	CBS139183_05183	NFIA_110130	ALT_5107	g2939	P174DRAFT_224427	AUD_2897	CDV56_106224	CFD26_105534
OG0002523	AFUA_4G05870	AFUB_062960	CBS139183_05171	NFIA_110290	ALT_5094	g2925	P174DRAFT_224635	AUD_2908	CDV56_107836	CFD26_101777
OG0002524	AFUA_4G05930	AFUB_063030	CBS139183_05176	NFIA_110220	ALT_5100	g2931	P174DRAFT_225166	AUD_2903	CDV56_107332	CFD26_106410
OG0002525	AFUA_4G06120	AFUB_063240	CBS139183_05191	NFIA_110020	ALT_5115	g2949	P174DRAFT_422201	AUD_2887	CDV56_102755	CFD26_103691
OG0002526	AFUA_4G06090	AFUB_063210	CBS139183_05189	NFIA_110050	ALT_5113	g2946	P174DRAFT_391938	AUD_2890	CDV56_103498	CFD26_103177
OG0002527	AFUA_4G05970	AFUB_063070	CBS139183_05179	NFIA_110180	ALT_5102	g2934	P174DRAFT_409277	AUD_2901	CDV56_107055	CFD26_106164
OG0002528	AFUA_4G06260	AFUB_063380	CBS139183_05204	NFIA_109880	ALT_5125	g2961	P174DRAFT_422188	AUD_2875	CDV56_104261	CFD26_106313
OG0002529	AFUA_4G06360	AFUB_063480	CBS139183_05213	NFIA_109790	ALT_5133	g2969	P174DRAFT_422180	AUD_2867	CDV56_102253	CFD26_106941
OG0002530	AFUA_4G06340	AFUB_063460	CBS139183_05211	NFIA_109810	ALT_5131	g2967	P174DRAFT_461606	AUD_2869	CDV56_102707	CFD26_106839
OG0002531	AFUA_4G06400	AFUB_063520	CBS139183_05217	NFIA_109750	ALT_5136	g2972	P174DRAFT_443027	AUD_2863	CDV56_100219	CFD26_107215
OG0002532	AFUA_4G06170	AFUB_063290	CBS139183_05195	NFIA_109970	ALT_5119	g2954	P174DRAFT_443061	AUD_2883	CDV56_106195	CFD26_105130
OG0002533	AFUA_4G06280	AFUB_063400	CBS139183_05205	NFIA_109870	ALT_5126	g2962	P174DRAFT_513589	AUD_2874	CDV56_103943	CFD26_106382
OG0002534	AFUA_4G06240	AFUB_063360	CBS139183_05202	NFIA_109900	ALT_5123	g2959	P174DRAFT_452403	AUD_2877	CDV56_104614	CFD26_106157
OG0002535	AFUA_4G06210	AFUB_063330	CBS139183_05199	NFIA_109930	ALT_5122	g2956	P174DRAFT_443055	AUD_2880	CDV56_105241	CFD26_105844
OG0002536	AFUA_4G06520	AFUB_063600	CBS139183_05226	NFIA_109670	ALT_5143	g2979	P174DRAFT_461594	AUD_2857	CDV56_103081	CFD26_107723
OG0002537	AFUA_4G06490	AFUB_063570	CBS139183_05223	NFIA_109700	ALT_5141	g2977	P174DRAFT_391873	AUD_2858	CDV56_104455	CFD26_107615
OG0002538	AFUA_4G06330	AFUB_063450	CBS139183_05210	NFIA_109820	ALT_5130	g2966	P174DRAFT_443037	AUD_2870	CDV56_102863	CFD26_106787
OG0002539	AFUA_4G06250	AFUB_063370	CBS139183_05203	NFIA_109890	ALT_5124	g2960	P174DRAFT_443047	AUD_2876	CDV56_104392	CFD26_106192
OG0002540	AFUA_4G06460	AFUB_063550	CBS139183_05220	NFIA_109720	ALT_5139	g2975	P174DRAFT_422174	AUD_2860	CDV56_105426	CFD26_107405
OG0002541	AFUA_4G06370	AFUB_063490	CBS139183_05215	NFIA_109780	ALT_5134	g2970	P174DRAFT_513581	AUD_2866	CDV56_102060	CFD26_106988
OG0002542	AFUA_4G06530	AFUB_063610	CBS139183_05229	NFIA_109650	ALT_5145	g2982	P174DRAFT_391862	AUD_2853	CDV56_104049	CFD26_107827
OG0002543	AFUA_4G06480	AFUB_063560	CBS139183_05222	NFIA_109710	ALT_5140	g2976	P174DRAFT_461598	AUD_2859	CDV56_104984	CFD26_107494
OG0002544	AFUA_4G06350	AFUB_063470	CBS139183_05212	NFIA_109800	ALT_5132	g2968	P174DRAFT_443035	AUD_2868	CDV56_102368	CFD26_106887
OG0002545	AFUA_4G06290	AFUB_063410	CBS139183_05206	NFIA_109860	ALT_5127	g2963	P174DRAFT_443044	AUD_2873	CDV56_103704	CFD26_106498
OG0002546	AFUA_4G06420	AFUB_063540	CBS139183_05219	NFIA_109730	ALT_5138	g2974	P174DRAFT_452388	AUD_2861	CDV56_105666	CFD26_107286
OG0002547	AFUA_4G06300	AFUB_063420	CBS139183_05207	NFIA_109850	ALT_5128	g2964	P174DRAFT_443039	AUD_2872	CDV56_103461	CFD26_106594
OG0002548	AFUA_4G06310	AFUB_063430	CBS139183_05208	NFIA_109840	ALT_5129	g2965	P174DRAFT_372252	AUD_2871	CDV56_103335	CFD26_106656
OG0002549	AFUA_4G06540	AFUB_063620	CBS139183_05231	NFIA_109640	ALT_5146	g2983	P174DRAFT_443015	AUD_2852	CDV56_103703	CFD26_107871
OG0002550	AFUA_4G06740	AFUB_063810	CBS139183_05248	NFIA_109490	ALT_5160	g9621	P174DRAFT_452365	AUD_2838	CDV56_105713	CFD26_108452
OG0002551	AFUA_4G06620	AFUB_063700	CBS139183_05239	NFIA_109570	ALT_5152	g2990	P174DRAFT_443003	AUD_2846	CDV56_107051	CFD26_108193
OG0002552	AFUA_4G06820	AFUB_063890	CBS139183_05255	NFIA_109420	ALT_5166	g9615	P174DRAFT_442983	AUD_2832	CDV56_103731	CFD26_108580
OG0002553	AFUA_4G06560	AFUB_063640	CBS139183_05233	NFIA_109620	ALT_5148	g2985	P174DRAFT_443011	AUD_2850	CDV56_103314	CFD26_107940
OG0002554	AFUA_4G06750	AFUB_063820	CBS139183_05249	NFIA_109480	ALT_5161	g9620	P174DRAFT_513556	AUD_2837	CDV56_105079	CFD26_108464
OG0002555	AFUA_4G06850	AFUB_063920	CBS139183_05258	NFIA_109390	ALT_5169	g9612	P174DRAFT_513549	AUD_2829	CDV56_102986	CFD26_108614
OG0002556	AFUA_4G06790	AFUB_063860	CBS139183_05253	NFIA_109440	ALT_5164	g9617	P174DRAFT_422146	AUD_2834	CDV56_104510	CFD26_108547
OG0002557	AFUA_4G06780	AFUB_063850	CBS139183_05252	NFIA_109450	ALT_5163	g9618	P174DRAFT_461574	AUD_2835	CDV56_104646	CFD26_108530
OG0002558	AFUA_4G06570	AFUB_063650	CBS139183_05234	NFIA_109610	ALT_5149	g2986	P174DRAFT_461588	AUD_2849	CDV56_102048	CFD26_107983
OG0002559	AFUA_4G06690	AFUB_063760	CBS139183_05244	NFIA_109530	ALT_5156	g10546	P174DRAFT_505153	AUD_2842	CDV56_106210	CFD26_108379
OG0002560	AFUA_4G06730	AFUB_063800	CBS139183_05247	NFIA_109500	ALT_5159	g9622	P174DRAFT_409144	AUD_2839	CDV56_105858	CFD26_108432
OG0002561	AFUA_4G06800	AFUB_063870	CBS139183_05254	NFIA_109430	ALT_5165	g9616	P174DRAFT_442985	AUD_2833	CDV56_104337	CFD26_108552
OG0002562	AFUA_4G06600	AFUB_063680	CBS139183_05237	NFIA_109590	ALT_5151	g2988	P174DRAFT_505159	AUD_2848	CDV56_107762	CFD26_108153
OG0002563	AFUA_4G06840	AFUB_063910	CBS139183_05257	NFIA_109400	ALT_5168	g9613	P174DRAFT_489787	AUD_2830	CDV56_103244	CFD26_108603
OG0002564	AFUA_4G06870	AFUB_063940	CBS139183_05262	NFIA_109370	ALT_5171	g9610	P174DRAFT_221834	AUD_2827	CDV56_102582	CFD26_108637
OG0002565	AFUA_4G06880	AFUB_063950	CBS139183_05263	NFIA_109360	ALT_5172	g9609	P174DRAFT_461566	AUD_2826	CDV56_102218	CFD26_108649
OG0002566	AFUA_4G06550	AFUB_063630	CBS139183_05232	NFIA_109630	ALT_5147	g2984	P174DRAFT_443012	AUD_2851	CDV56_103500	CFD26_107908
OG0002567	AFUA_4G06770	AFUB_063840	CBS139183_05250	NFIA_109460	ALT_5162	g9619	P174DRAFT_432462	AUD_2836	CDV56_104942	CFD26_108510
OG0002569	AFUA_4G06830	AFUB_063900	CBS139183_05256	NFIA_109410	ALT_5167	g9614	P174DRAFT_461571	AUD_2831	CDV56_103571	CFD26_108592
OG0002570	AFUA_4G06860	AFUB_063930	CBS139183_05259	NFIA_109380	ALT_5170	g9611	P174DRAFT_452355	AUD_2828	CDV56_102912	CFD26_108624
OG0002571	AFUA_4G07040	AFUB_064130	CBS139183_05279	NFIA_109180	ALT_5187	g7518	P174DRAFT_442956	AUD_2809	CDV56_104786	CFD26_108861
OG0002572	AFUA_4G07110	AFUB_064200	CBS139183_05285	NFIA_109110	ALT_5194	g7525	P174DRAFT_452331	AUD_2803	CDV56_106481	CFD26_108937
OG0002573	AFUA_4G07130	AFUB_064220	CBS139183_05287	NFIA_109090	ALT_5196	g7527	P174DRAFT_373259	AUD_2801	CDV56_106632	CFD26_108945
OG0002574	AFUA_4G07170	AFUB_064260	CBS139183_05291	NFIA_109050	ALT_5200	g7531	P174DRAFT_372652	AUD_2797	CDV56_107217	CFD26_108973
OG0002575	AFUA_4G07090	AFUB_064180	CBS139183_05283	NFIA_109130	ALT_5192	g7523	P174DRAFT_422116	AUD_2805	CDV56_106111	CFD26_108922
OG0002576	AFUA_4G07020	AFUB_064100	CBS139183_05277	NFIA_109210	ALT_5185	g7516	P174DRAFT_422123	AUD_2811	CDV56_104003	CFD26_108838
OG0002577	AFUA_4G07030	AFUB_064120	CBS139183_05278	NFIA_109190	ALT_5186	g7517	P174DRAFT_221031	AUD_2810	CDV56_104493	CFD26_108853
OG0002578	AFUA_4G06910	AFUB_063980	CBS139183_05267	NFIA_109330	ALT_5175	g7507	P174DRAFT_442968	AUD_2823	CDV56_100248	CFD26_108719
OG0002579	AFUA_4G07060	AFUB_064150	CBS139183_05281	NFIA_109160	ALT_5189	g7520	P174DRAFT_461548	AUD_2807	CDV56_105100	CFD26_108877
OG0002580	AFUA_4G06970	AFUB_064040	CBS139183_05272	NFIA_109270	ALT_5180	g7512	P174DRAFT_442962	AUD_2817	CDV56_101914	CFD26_108766
OG0002581	AFUA_4G07120	AFUB_064210	CBS139183_05286	NFIA_109100	ALT_5195	g7526	P174DRAFT_372705	AUD_2802	CDV56_106563	CFD26_108941
OG0002582	AFUA_4G07100	AFUB_064190	CBS139183_05284	NFIA_109120	ALT_5193	g7524	P174DRAFT_409070	AUD_2804	CDV56_106319	CFD26_108930
OG0002583	AFUA_4G07050	AFUB_064140	CBS139183_05280	NFIA_109170	ALT_5188	g7519	P174DRAFT_220428	AUD_2808	CDV56_104936	CFD26_108870
OG0002584	AFUA_4G06980	AFUB_064050	CBS139183_05273	NFIA_109260	ALT_5181	g7513	P174DRAFT_452343	AUD_2816	CDV56_102497	CFD26_108782
OG0002585	AFUA_4G07080	AFUB_064170	CBS139183_05282	NFIA_109140	ALT_5191	g7522	P174DRAFT_373361	AUD_2806	CDV56_105566	CFD26_108902
OG0002586	AFUA_4G07140	AFUB_064230	CBS139183_05288	NFIA_109080	ALT_5197	g7528	P174DRAFT_391761	AUD_2800	CDV56_106721	CFD26_108950
OG0002587	AFUA_4G07010	AFUB_064090	CBS139183_05276	NFIA_109220	ALT_5184	g7515	P174DRAFT_442960	AUD_2812	CDV56_103556	CFD26_108819
OG0002588	AFUA_4G06950	AFUB_064020	CBS139183_05271	NFIA_109290	ALT_5179	g7511	P174DRAFT_422130	AUD_2819	CDV56_101531	CFD26_108752
OG0002589	AFUA_4G07190	AFUB_064280	CBS139183_05293	NFIA_109030	ALT_5202	g7532	P174DRAFT_442943	AUD_2795	CDV56_107410	CFD26_108984
OG0002590	AFUA_4G07150	AFUB_064240	CBS139183_05289	NFIA_109070	ALT_5198	g7529	P174DRAFT_422110	AUD_2799	CDV56_106986	CFD26_108958
OG0002591	AFUA_4G07710	AFUB_064810	CBS139183_05344	NFIA_108470	ALT_5250	g3781	P174DRAFT_442890	AUD_2747	CDV56_106677	CFD26_108221
OG0002592	AFUA_4G07370	AFUB_064460	CBS139183_05312	NFIA_108850	ALT_5219	g3812	P174DRAFT_442928	AUD_2778	CDV56_108132	CFD26_108812
OG0002593	AFUA_4G07310	AFUB_064400	CBS139183_05307	NFIA_108910	ALT_5214	g3817	P174DRAFT_461527	AUD_2783	CDV56_108548	CFD26_108867
OG0002594	AFUA_4G07770	AFUB_064870	CBS139183_05352	NFIA_108400	ALT_5257	g3775	P174DRAFT_442882	AUD_2740	CDV56_105611	CFD26_108066
OG0002595	AFUA_4G07660	AFUB_064750	CBS139183_05340	NFIA_108530	ALT_5246	g3784	P174DRAFT_432376	AUD_2750	CDV56_103405	CFD26_108438
OG0002596	AFUA_4G07540	AFUB_064630	CBS139183_05327	NFIA_108660	ALT_5233	g3798	P174DRAFT_452294	AUD_2764	CDV56_106225	CFD26_108638
OG0002597	AFUA_4G07430	AFUB_064520	CBS139183_05318	NFIA_108790	ALT_5225	g3806	P174DRAFT_461516	AUD_2772	CDV56_107668	CFD26_108748
OG0002598	AFUA_4G07570	AFUB_064660	CBS139183_05330	NFIA_108630	ALT_5236	g3795	P174DRAFT_452291	AUD_2761	CDV56_105542	CFD26_108584
OG0002600	AFUA_4G07280	AFUB_064370	CBS139183_05302	NFIA_108940	ALT_5211	g10275	P174DRAFT_371470	AUD_2786	CDV56_108314	CFD26_108898
OG0002601	AFUA_4G07200	AFUB_064290	CBS139183_05294	NFIA_109020	ALT_5203	g7533	P174DRAFT_442942	AUD_2794	CDV56_107475	CFD26_108989
OG0002602	AFUA_4G07260	AFUB_064350	CBS139183_05300	NFIA_108960	ALT_5209	g10273	P174DRAFT_461530	AUD_2788	CDV56_108028	CFD26_108923
OG0002603	AFUA_4G07340	AFUB_064430	CBS139183_05310	NFIA_108880	ALT_5217	g3814	P174DRAFT_461525	AUD_2780	CDV56_108329	CFD26_108840
OG0002604	AFUA_4G07580	AFUB_064670	CBS139183_05331	NFIA_108620	ALT_5237	g3794	P174DRAFT_461503	AUD_2760	CDV56_105368	CFD26_108569
OG0002605	AFUA_4G07670	AFUB_064760	CBS139183_05341	NFIA_108520	ALT_5247	g3783	P174DRAFT_442895	AUD_2749	CDV56_102844	CFD26_108399
OG0002606	AFUA_4G07740	AFUB_064840	CBS139183_05349	NFIA_108430	ALT_5254	g3777	P174DRAFT_505062	AUD_2743	CDV56_106214	CFD26_108137
OG0002607	AFUA_4G07250	AFUB_064340	CBS139183_05299	NFIA_108970	ALT_5208	g10272	P174DRAFT_452321	AUD_2789	CDV56_107964	CFD26_108934
OG0002608	AFUA_4G07590	AFUB_064680	CBS139183_05332	NFIA_108610	ALT_5238	g3793	P174DRAFT_461502	AUD_2759	CDV56_105168	CFD26_108558
OG0002609	AFUA_4G07220	AFUB_064310	CBS139183_05296	NFIA_109000	ALT_5205	g7535	P174DRAFT_442939	AUD_2792	CDV56_107695	CFD26_109004
OG0002610	AFUA_4G07520	AFUB_064610	CBS139183_05325	NFIA_108690	ALT_5231	g3800	P174DRAFT_513494	AUD_2766	CDV56_106655	CFD26_108668
OG0002611	AFUA_4G07390	AFUB_064480	CBS139183_05314	NFIA_108830	ALT_5221	g3810	P174DRAFT_452308	AUD_2776	CDV56_108021	CFD26_108798
OG0002612	AFUA_4G07650	AFUB_064740	CBS139183_05339	NFIA_108540	ALT_5245	g3785	P174DRAFT_442896	AUD_2751	CDV56_103824	CFD26_108469
OG0002613	AFUA_4G07490	AFUB_064580	CBS139183_05323	NFIA_108720	ALT_5228	g3803	P174DRAFT_505087	AUD_2769	CDV56_106996	CFD26_108699
OG0002614	AFUA_4G07210	AFUB_064300	CBS139183_05295	NFIA_109010	ALT_5204	g7534	P174DRAFT_391747	AUD_2793	CDV56_107614	CFD26_109000
OG0002615	AFUA_4G07400	AFUB_064490	CBS139183_05315	NFIA_108820	ALT_5222	g3809	P174DRAFT_461519	AUD_2775	CDV56_107898	CFD26_108720
OG0002616	AFUA_4G07600	AFUB_064690	CBS139183_05333	NFIA_108600	ALT_5239	g3792	P174DRAFT_422067	AUD_2758	CDV56_105099	CFD26_108554
OG0002617	AFUA_4G07380	AFUB_064470	CBS139183_05313	NFIA_108840	ALT_5220	g3811	P174DRAFT_442927	AUD_2777	CDV56_108061	CFD26_108806
OG0002618	AFUA_4G07270	AFUB_064360	CBS139183_05301	NFIA_108950	ALT_5210	g10274	P174DRAFT_461529	AUD_2787	CDV56_108152	CFD26_108916
OG0002619	AFUA_4G07300	AFUB_064390	CBS139183_05305	NFIA_108920	ALT_5213	g3818	P174DRAFT_422096	AUD_2784	CDV56_108645	CFD26_108884
OG0002620	AFUA_4G07610	AFUB_064700	CBS139183_05336	NFIA_108580	ALT_5242	g3789	P174DRAFT_505075	AUD_2755	CDV56_104559	CFD26_108511
OG0002621	AFUA_4G07420	AFUB_064510	CBS139183_05317	NFIA_108800	ALT_5224	g3807	P174DRAFT_409014	AUD_2773	CDV56_107748	CFD26_108743
OG0002622	AFUA_4G07550	AFUB_064640	CBS139183_05328	NFIA_108650	ALT_5234	g3797	P174DRAFT_442910	AUD_2763	CDV56_106101	CFD26_108623
OG0002623	AFUA_4G07360	AFUB_064450	CBS139183_05311	NFIA_108860	ALT_5218	g3813	P174DRAFT_442929	AUD_2779	CDV56_108245	CFD26_108827
OG0002624	AFUA_4G07560	AFUB_064650	CBS139183_05329	NFIA_108640	ALT_5235	g3796	P174DRAFT_442907	AUD_2762	CDV56_105710	CFD26_108596
OG0002625	AFUA_4G07530	AFUB_064620	CBS139183_05326	NFIA_108680	ALT_5232	g3799	P174DRAFT_442912	AUD_2765	CDV56_106482	CFD26_108654
OG0002626	AFUA_4G07500	AFUB_064590	CBS139183_05324	NFIA_108710	ALT_5229	g3802	P174DRAFT_513496	AUD_2768	CDV56_106838	CFD26_108683
OG0002627	AFUA_4G07320	AFUB_064410	CBS139183_05308	NFIA_108900	ALT_5215	g3816	P174DRAFT_442932	AUD_2782	CDV56_108525	CFD26_108865
OG0002628	AFUA_4G07460	AFUB_064560	CBS139183_05319	NFIA_108760	ALT_5226	g3805	P174DRAFT_409006	AUD_2771	CDV56_107323	CFD26_108775
OG0002629	AFUA_4G07730	AFUB_064830	CBS139183_05348	NFIA_108440	ALT_5253	g3778	P174DRAFT_218736	AUD_2744	CDV56_106314	CFD26_108171
OG0002630	AFUA_4G07760	AFUB_064860	CBS139183_05351	NFIA_108410	ALT_5256	g3776	P174DRAFT_461486	AUD_2741	CDV56_105957	CFD26_108117
OG0002631	AFUA_6G09260	AFUB_075230	CBS139183_09498	NFIA_054940	ALT_0543	g2202	P174DRAFT_449857	AUD_6931	CDV56_104385	CFD26_100772
OG0002632	AFUA_6G09180	AFUB_075160	CBS139183_09506	NFIA_054870	ALT_0550	g6095	P174DRAFT_368083	AUD_6924	CDV56_107177	CFD26_103149
OG0002633	AFUA_6G09190	AFUB_075170	CBS139183_09505	NFIA_054880	ALT_0549	g6096	P174DRAFT_440025	AUD_6925	CDV56_107326	CFD26_102855
OG0002634	AFUA_6G09160	AFUB_075130	CBS139183_09511	NFIA_054840	ALT_0553	g6092	P174DRAFT_132975	AUD_6921	CDV56_106901	CFD26_103689
OG0002635	AFUA_6G09220	AFUB_075200	CBS139183_09502	NFIA_054910	ALT_0546	g6099	P174DRAFT_449860	AUD_6928	CDV56_107582	CFD26_102156
OG0002636	AFUA_6G09165	AFUB_075140	CBS139183_09509	NFIA_054850	ALT_0552	g6093	P174DRAFT_386886	AUD_6922	CDV56_107021	CFD26_103538
OG0002637	AFUA_6G09250	AFUB_075220	CBS139183_09499	NFIA_054930	ALT_0544	g2203	P174DRAFT_419379	AUD_6930	CDV56_104783	CFD26_101035
OG0002638	AFUA_6G09200	AFUB_075180	CBS139183_09504	NFIA_054890	ALT_0548	g6097	P174DRAFT_404171	AUD_6926	CDV56_107453	CFD26_102727
OG0002639	AFUA_6G09210	AFUB_075190	CBS139183_09503	NFIA_054900	ALT_0547	g6098	P174DRAFT_386871	AUD_6927	CDV56_107506	CFD26_102586
OG0002640	AFUA_6G09120	AFUB_075090	CBS139183_09515	NFIA_054800	ALT_0557	g6088	P174DRAFT_449870	AUD_6918	CDV56_106550	CFD26_104188
OG0002641	AFUA_6G09150	AFUB_075120	CBS139183_09512	NFIA_054830	ALT_0554	g6091	P174DRAFT_386891	AUD_6920	CDV56_106822	CFD26_103841
OG0002642	AFUA_1G02920	AFUB_003300	CBS139183_09887	NFIA_021710	ALT_8822	g1143	P174DRAFT_507353	AUD_8860	CDV56_101488	CFD26_103772
OG0002643	AFUA_1G02900	AFUB_003280	CBS139183_09889	NFIA_021730	ALT_8824	g1141	P174DRAFT_464105	AUD_8862	CDV56_100810	CFD26_103431
OG0002644	AFUA_1G02970	AFUB_003350	CBS139183_09883	NFIA_021670	ALT_8818	g1146	P174DRAFT_435053	AUD_8856	CDV56_102485	CFD26_100499
OG0002645	AFUA_1G02910	AFUB_003290	CBS139183_09888	NFIA_021720	ALT_8823	g1142	P174DRAFT_378274	AUD_8861	CDV56_101262	CFD26_103632
OG0002646	AFUA_1G02940	AFUB_003320	CBS139183_09885	NFIA_021690	ALT_8820	g1145	P174DRAFT_413700	AUD_8858	CDV56_102303	CFD26_104201
OG0002647	AFUA_1G02930	AFUB_003310	CBS139183_09886	NFIA_021700	ALT_8821	g1144	P174DRAFT_304324	AUD_8859	CDV56_102122	CFD26_104086
OG0002648	AFUA_2G00360	AFUB_017410	CBS139183_03583	NFIA_032520	ALT_4825	g8357	P174DRAFT_381090	AUD_9394	CDV56_104741	CFD26_108074
OG0002650	AFUA_2G00310	AFUB_017370	CBS139183_03581	NFIA_032480	ALT_4829	g8354	P174DRAFT_426255	AUD_9391	CDV56_105478	CFD26_108248
OG0002651	AFUA_2G00250	AFUB_017330	CBS139183_03577	NFIA_032440	ALT_4833	g8350	P174DRAFT_436339	AUD_9387	CDV56_105965	CFD26_108331
OG0002652	AFUA_2G00220	AFUB_017300	CBS139183_03574	NFIA_032410	ALT_4836	g8347	P174DRAFT_436335	AUD_9384	CDV56_106330	CFD26_108376
OG0002654	AFUA_2G00260	AFUB_017340	CBS139183_03578	NFIA_032450	ALT_4832	g8351	P174DRAFT_436340	AUD_9388	CDV56_105833	CFD26_108317
OG0002655	AFUA_2G00520	AFUB_017580	CBS139183_03606	NFIA_032710	ALT_4804	g5591	P174DRAFT_361799	AUD_9427	CDV56_101629	CFD26_107434
OG0002656	AFUA_2G00490	AFUB_017550	CBS139183_03602	NFIA_032680	ALT_4807	g5595	P174DRAFT_508309	AUD_9420	CDV56_102740	CFD26_107585
OG0002659	AFUA_2G00580	AFUB_017640	CBS139183_03611	NFIA_032770	ALT_4798	g5586	P174DRAFT_455727	AUD_9442	CDV56_104473	CFD26_107250
OG0002660	AFUA_2G00620	AFUB_017670	CBS139183_03614	NFIA_032800	ALT_4795	g5583	P174DRAFT_465520	AUD_9445	CDV56_103416	CFD26_107044
OG0002661	AFUA_2G00370	AFUB_017420	CBS139183_03585	NFIA_032540	ALT_4824	g8358	P174DRAFT_436347	AUD_9395	CDV56_104495	CFD26_108040
OG0002662	AFUA_2G00410	AFUB_017460	CBS139183_03590	NFIA_032590	ALT_4818	g10173	P174DRAFT_361936	AUD_9405	CDV56_103611	CFD26_107906
OG0002663	AFUA_2G00450	AFUB_017510	CBS139183_03601	NFIA_032670	ALT_4809	g10539	P174DRAFT_415707	AUD_9419	CDV56_103263	CFD26_107668
OG0002664	AFUA_2G00630	AFUB_017690	CBS139183_03617	NFIA_032870	ALT_4792	g5582	P174DRAFT_446650	AUD_9449	CDV56_102819	CFD26_106884
OG0002665	AFUA_2G01010	AFUB_018100	CBS139183_03654	NFIA_033320	ALT_4746	g10458	P174DRAFT_436389	AUD_9501	CDV56_100377	CFD26_100284
OG0002666	AFUA_2G00810	AFUB_017890	CBS139183_03635	NFIA_033100	ALT_4768	g5560	P174DRAFT_465672	AUD_9479	CDV56_102152	CFD26_103097
OG0002667	AFUA_2G00720	AFUB_017800	CBS139183_03626	NFIA_032990	ALT_4780	g5571	P174DRAFT_508328	AUD_9468	CDV56_101193	CFD26_105435
OG0002668	AFUA_2G00900	AFUB_017980	CBS139183_03642	NFIA_033180	ALT_4758	g5551	P174DRAFT_415762	AUD_9487	CDV56_101754	CFD26_101566
OG0002670	AFUA_2G00830	AFUB_017910	CBS139183_03638	NFIA_033130	ALT_4763	g5557	P174DRAFT_436379	AUD_9482	CDV56_101374	CFD26_102413
OG0002671	AFUA_2G00790	AFUB_017870	CBS139183_03633	NFIA_033070	ALT_4773	g5564	P174DRAFT_381168	AUD_9476	CDV56_103638	CFD26_103844
OG0002672	AFUA_2G00970	AFUB_018060	CBS139183_03650	NFIA_033280	ALT_4749	g10455	P174DRAFT_426339	AUD_9498	CDV56_103511	CFD26_109031
OG0002673	AFUA_2G00760	AFUB_017840	CBS139183_03630	NFIA_033040	ALT_4776	g5567	P174DRAFT_499715	AUD_9473	CDV56_104393	CFD26_104888
OG0002674	AFUA_2G00820	AFUB_017900	CBS139183_03637	NFIA_033120	ALT_4764	g5558	P174DRAFT_508338	AUD_9481	CDV56_101588	CFD26_102714
OG0002675	AFUA_2G01040	AFUB_018120	CBS139183_03656	NFIA_033340	ALT_4744	g10584	P174DRAFT_508354	AUD_9503	CDV56_100205	CFD26_100162
OG0002676	AFUA_2G01050	AFUB_018130	CBS139183_03657	NFIA_033350	ALT_4743	g8148	P174DRAFT_436394	AUD_9504	CDV56_100721	CFD26_100519
OG0002677	AFUA_2G00660	AFUB_017740	CBS139183_03623	NFIA_032940	ALT_4785	g5574	P174DRAFT_436371	AUD_9464	CDV56_102791	CFD26_106176
OG0002678	AFUA_2G01000	AFUB_018090	CBS139183_03653	NFIA_033310	ALT_4747	g10457	P174DRAFT_499735	AUD_9500	CDV56_101205	CFD26_100878
OG0002679	AFUA_2G00890	AFUB_017970	CBS139183_03641	NFIA_033170	ALT_4759	g5552	P174DRAFT_436381	AUD_9486	CDV56_100152	CFD26_101888
OG0002680	AFUA_2G00740	AFUB_017820	CBS139183_03628	NFIA_033010	ALT_4778	g5569	P174DRAFT_361863	AUD_9470	CDV56_100788	CFD26_105279
OG0002681	AFUA_2G00750	AFUB_017830	CBS139183_03629	NFIA_033020	ALT_4777	g5568	P174DRAFT_508330	AUD_9471	CDV56_100516	CFD26_105191
OG0002682	AFUA_2G01350	AFUB_018430	CBS139183_03687	NFIA_033640	ALT_4715	g10492	P174DRAFT_436424	AUD_9530	CDV56_107812	CFD26_104953
OG0002683	AFUA_2G01180	AFUB_018260	CBS139183_03672	NFIA_033480	ALT_4730	g8134	P174DRAFT_398518	AUD_9516	CDV56_104961	CFD26_105079
OG0002684	AFUA_2G01130	AFUB_018210	CBS139183_03666	NFIA_033430	ALT_4735	g8139	P174DRAFT_455790	AUD_9511	CDV56_103746	CFD26_103790
OG0002685	AFUA_2G01100	AFUB_018180	CBS139183_03663	NFIA_033400	ALT_4738	g8142	P174DRAFT_381201	AUD_9509	CDV56_103213	CFD26_103391
OG0002686	AFUA_2G01170	AFUB_018250	CBS139183_03671	NFIA_033470	ALT_4731	g8135	P174DRAFT_398517	AUD_9515	CDV56_104730	CFD26_104481
OG0002687	AFUA_2G01330	AFUB_018410	CBS139183_03686	NFIA_033630	ALT_4716	g10493	P174DRAFT_361879	AUD_9529	CDV56_107743	CFD26_104827
OG0002688	AFUA_2G01060	AFUB_018140	CBS139183_03658	NFIA_033360	ALT_4742	g8147	P174DRAFT_426343	AUD_9505	CDV56_101186	CFD26_100813
OG0002689	AFUA_2G01070	AFUB_018150	CBS139183_03659	NFIA_033370	ALT_4741	g8146	P174DRAFT_508356	AUD_9506	CDV56_101748	CFD26_101269
OG0002690	AFUA_2G01300	AFUB_018380	CBS139183_03683	NFIA_033600	ALT_4719	g8122	P174DRAFT_436418	AUD_9526	CDV56_107436	CFD26_104345
OG0002691	AFUA_2G01210	AFUB_018290	CBS139183_03675	NFIA_033510	ALT_4728	g8131	P174DRAFT_436410	AUD_9518	CDV56_105689	CFD26_100865
OG0002692	AFUA_2G01250	AFUB_018330	CBS139183_03678	NFIA_033550	ALT_4724	g8127	P174DRAFT_363388	AUD_9521	CDV56_106279	CFD26_101851
OG0002693	AFUA_2G01140	AFUB_018220	CBS139183_03667	NFIA_033440	ALT_4734	g8138	P174DRAFT_436398	AUD_9512	CDV56_103873	CFD26_103885
OG0002694	AFUA_2G01080	AFUB_018160	CBS139183_03660	NFIA_033380	ALT_4740	g8145	P174DRAFT_1438	AUD_9507	CDV56_101984	CFD26_101478
OG0002695	AFUA_2G01150	AFUB_018230	CBS139183_03668	NFIA_033450	ALT_4733	g8137	P174DRAFT_436402	AUD_9513	CDV56_104190	CFD26_104101
OG0002696	AFUA_2G01310	AFUB_018390	CBS139183_03684	NFIA_033610	ALT_4718	g10495	P174DRAFT_436420	AUD_9527	CDV56_107476	CFD26_104418
OG0002697	AFUA_2G01370	AFUB_018450	CBS139183_03691	NFIA_033670	ALT_4713	g7504	P174DRAFT_508380	AUD_9532	CDV56_108711	CFD26_107218
OG0002698	AFUA_2G01090	AFUB_018170	CBS139183_03662	NFIA_033390	ALT_4739	g8144	P174DRAFT_426346	AUD_9508	CDV56_102576	CFD26_101865
OG0002699	AFUA_2G01200	AFUB_018280	CBS139183_03674	NFIA_033500	ALT_4729	g8132	P174DRAFT_436409	AUD_9517	CDV56_105430	CFD26_100481
OG0002700	AFUA_2G01280	AFUB_018360	CBS139183_03681	NFIA_033580	ALT_4721	g8124	P174DRAFT_455804	AUD_9524	CDV56_106933	CFD26_103369
OG0002701	AFUA_2G01110	AFUB_018190	CBS139183_03664	NFIA_033410	ALT_4737	g8141	P174DRAFT_508360	AUD_9510	CDV56_103365	CFD26_103493
OG0002702	AFUA_2G01730	AFUB_018800	CBS139183_03731	NFIA_034050	ALT_4679	g10364	P174DRAFT_508412	AUD_9569	CDV56_102114	CFD26_102551
OG0002703	AFUA_2G01520	AFUB_018600	CBS139183_03704	NFIA_033810	ALT_4701	g7491	P174DRAFT_415818	AUD_9544	CDV56_107640	CFD26_105984
OG0002704	AFUA_2G01580	AFUB_018650	CBS139183_03709	NFIA_033860	ALT_4697	g7487	P174DRAFT_361069	AUD_9548	CDV56_107045	CFD26_105231
OG0002705	AFUA_2G01710	AFUB_018780	CBS139183_03729	NFIA_034030	ALT_4681	g7471	P174DRAFT_381311	AUD_9567	CDV56_102322	CFD26_102941
OG0002706	AFUA_2G01590	AFUB_018660	CBS139183_03710	NFIA_033870	ALT_4696	g7486	P174DRAFT_436450	AUD_9549	CDV56_106964	CFD26_105126
OG0002707	AFUA_2G01640	AFUB_018710	CBS139183_03720	NFIA_033950	ALT_4687	g7478	P174DRAFT_436455	AUD_9557	CDV56_105556	CFD26_105641
OG0002708	AFUA_2G01530	AFUB_018610	CBS139183_03705	NFIA_033820	ALT_4700	g7490	P174DRAFT_446726	AUD_9545	CDV56_107549	CFD26_105874
OG0002709	AFUA_2G01670	AFUB_018740	CBS139183_03723	NFIA_033980	ALT_4685	g7475	P174DRAFT_455840	AUD_9560	CDV56_104949	CFD26_105222
OG0002710	AFUA_2G01480	AFUB_018560	CBS139183_03699	NFIA_033770	ALT_4704	g7495	P174DRAFT_499772	AUD_9540	CDV56_108172	CFD26_106601
OG0002711	AFUA_2G01740	AFUB_018810	CBS139183_03732	NFIA_034060	ALT_4678	g10363	P174DRAFT_455847	AUD_9570	CDV56_101930	CFD26_102403
OG0002712	AFUA_2G01630	AFUB_018700	CBS139183_03719	NFIA_033940	ALT_4688	g7479	P174DRAFT_436454	AUD_9556	CDV56_105697	CFD26_105738
OG0002713	AFUA_2G01650	AFUB_018720	CBS139183_03721	NFIA_033960	ALT_4686	g7477	P174DRAFT_362299	AUD_9558	CDV56_105470	CFD26_105581
OG0002714	AFUA_2G01460	AFUB_018540	CBS139183_03698	NFIA_033760	ALT_4705	g7496	P174DRAFT_398566	AUD_9539	CDV56_108193	CFD26_106637
OG0002715	AFUA_2G01690	AFUB_018760	CBS139183_03727	NFIA_034010	ALT_4683	g7473	P174DRAFT_446744	AUD_9565	CDV56_103485	CFD26_103544
OG0002716	AFUA_2G01700	AFUB_018770	CBS139183_03728	NFIA_034020	ALT_4682	g7472	P174DRAFT_398614	AUD_9566	CDV56_103105	CFD26_103273
OG0002717	AFUA_2G01540	AFUB_018620	CBS139183_03707	NFIA_033830	ALT_4699	g7489	P174DRAFT_398574	AUD_9546	CDV56_107431	CFD26_105758
OG0002718	AFUA_2G01610	AFUB_018680	CBS139183_03716	NFIA_033920	ALT_4690	g7481	P174DRAFT_455835	AUD_9554	CDV56_106103	CFD26_104129
OG0002719	AFUA_2G01600	AFUB_018670	CBS139183_03714	NFIA_033900	ALT_4692	g7483	P174DRAFT_455833	AUD_9552	CDV56_106335	CFD26_104344
OG0002720	AFUA_2G01500	AFUB_018580	CBS139183_03701	NFIA_033790	ALT_4703	g7493	P174DRAFT_436437	AUD_9542	CDV56_107855	CFD26_106355
OG0002721	AFUA_2G01750	AFUB_018820	CBS139183_03733	NFIA_034070	ALT_4677	g10362	P174DRAFT_381320	AUD_9571	CDV56_101589	CFD26_102162
OG0002722	AFUA_2G01550	AFUB_018630	CBS139183_03708	NFIA_033840	ALT_4698	g7488	P174DRAFT_426389	AUD_9547	CDV56_107232	CFD26_105459
OG0002723	AFUA_2G01910	AFUB_019000	CBS139183_03751	NFIA_034280	ALT_4660	g8519	P174DRAFT_381346	AUD_9596	CDV56_105584	CFD26_102764
OG0002724	AFUA_2G02370	AFUB_019460	CBS139183_03766	NFIA_034740	ALT_4614	g2541	P174DRAFT_381432	AUD_9640	CDV56_106471	CFD26_105502
OG0002725	AFUA_2G01850	AFUB_018920	CBS139183_03743	NFIA_034200	ALT_4666	g8512	P174DRAFT_436477	AUD_9590	CDV56_106710	CFD26_104285
OG0002726	AFUA_2G02420	AFUB_019510	CBS139183_03762	NFIA_034780	ALT_4610	g2545	P174DRAFT_455912	AUD_9644	CDV56_105475	CFD26_106118
OG0002727	AFUA_2G01860	AFUB_018940	CBS139183_03744	NFIA_034220	ALT_4665	g8514	P174DRAFT_436478	AUD_9591	CDV56_106528	CFD26_104066
OG0002728	AFUA_2G02360	AFUB_019450	CBS139183_03767	NFIA_034730	ALT_4615	g2540	P174DRAFT_446809	AUD_9639	CDV56_106573	CFD26_105198
OG0002729	AFUA_2G02380	AFUB_019470	CBS139183_03765	NFIA_034750	ALT_4613	g2542	P174DRAFT_361554	AUD_9641	CDV56_106331	CFD26_105586
OG0002730	AFUA_2G02320	AFUB_019410	CBS139183_03770	NFIA_034700	ALT_4618	g9084	P174DRAFT_508466	AUD_9636	CDV56_107098	CFD26_104747
OG0002731	AFUA_2G01900	AFUB_018990	CBS139183_03750	NFIA_034270	ALT_4661	g8518	P174DRAFT_436483	AUD_9595	CDV56_105912	CFD26_103200
OG0002732	AFUA_2G01830	AFUB_018900	CBS139183_03742	NFIA_034180	ALT_4667	g8510	P174DRAFT_436475	AUD_9588	CDV56_107327	CFD26_105250
OG0002733	AFUA_2G02460	AFUB_019550	CBS139183_03754	NFIA_034840	ALT_4603	g2553	P174DRAFT_362736	AUD_9650	CDV56_104484	CFD26_108983
OG0002734	AFUA_2G02290	AFUB_019380	CBS139183_03772	NFIA_034670	ALT_4621	g9081	P174DRAFT_436530	AUD_9634	CDV56_107396	CFD26_104299
OG0002735	AFUA_2G01790	AFUB_018860	CBS139183_03739	NFIA_034140	ALT_4670	g10491	P174DRAFT_455853	AUD_9584	CDV56_101318	CFD26_100438
OG0002736	AFUA_2G01880	AFUB_018970	CBS139183_03747	NFIA_034250	ALT_4663	g8516	P174DRAFT_415859	AUD_9593	CDV56_106151	CFD26_103492
OG0002737	AFUA_2G02400	AFUB_019490	CBS139183_03763	NFIA_034770	ALT_4611	g2544	P174DRAFT_499864	AUD_9643	CDV56_105743	CFD26_106029
OG0002738	AFUA_2G02390	AFUB_019480	CBS139183_03764	NFIA_034760	ALT_4612	g2543	P174DRAFT_381440	AUD_9642	CDV56_105903	CFD26_105931
OG0002739	AFUA_2G02440	AFUB_019530	CBS139183_03759	NFIA_034800	ALT_4608	g2547	P174DRAFT_415915	AUD_9646	CDV56_105087	CFD26_106394
OG0002740	AFUA_2G02450	AFUB_019540	CBS139183_03758	NFIA_034810	ALT_4607	g2548	P174DRAFT_508476	AUD_9647	CDV56_104874	CFD26_106454
OG0002741	AFUA_2G02470	AFUB_019560	CBS139183_03752	NFIA_034860	ALT_4605	g2551	P174DRAFT_5299	AUD_9652	CDV56_103897	CFD26_108972
OG0002742	AFUA_2G01820	AFUB_018890	CBS139183_03741	NFIA_034170	ALT_4668	g8509	P174DRAFT_426418	AUD_9587	CDV56_107474	CFD26_105440
OG0002743	AFUA_2G01870	AFUB_018960	CBS139183_03745	NFIA_034240	ALT_4664	g8515	P174DRAFT_436479	AUD_9592	CDV56_106311	CFD26_103682
OG0002744	AFUA_2G01890	AFUB_018980	CBS139183_03748	NFIA_034260	ALT_4662	g8517	P174DRAFT_4028	AUD_9594	CDV56_106091	CFD26_103414
OG0002745	AFUA_2G02350	AFUB_019440	CBS139183_03768	NFIA_034720	ALT_4616	g9086	P174DRAFT_5097	AUD_9638	CDV56_106848	CFD26_104990
OG0002746	AFUA_2G02280	AFUB_019370	CBS139183_03773	NFIA_034660	ALT_4622	g9080	P174DRAFT_398713	AUD_9633	CDV56_107518	CFD26_104212
OG0002747	AFUA_2G02430	AFUB_019520	CBS139183_03761	NFIA_034790	ALT_4609	g2546	P174DRAFT_436544	AUD_9645	CDV56_105346	CFD26_106260
OG0002748	AFUA_2G02340	AFUB_019430	CBS139183_03769	NFIA_034710	ALT_4617	g9085	P174DRAFT_362485	AUD_9637	CDV56_107032	CFD26_104909
OG0002749	AFUA_2G02000	AFUB_019080	CBS139183_03804	NFIA_034370	ALT_4651	g8528	P174DRAFT_381357	AUD_9605	CDV56_103376	CFD26_100588
OG0002750	AFUA_2G02180	AFUB_019270	CBS139183_03783	NFIA_034560	ALT_4631	g9071	P174DRAFT_415890	AUD_9624	CDV56_108456	CFD26_101620
OG0002751	AFUA_2G01980	AFUB_019060	CBS139183_03806	NFIA_034350	ALT_4653	g8526	P174DRAFT_398658	AUD_9603	CDV56_103681	CFD26_100943
OG0002752	AFUA_2G02670	AFUB_019770	CBS139183_03831	NFIA_035070	ALT_4584	g2573	P174DRAFT_446843	AUD_9670	CDV56_108852	CFD26_108783
OG0002753	AFUA_2G02030	AFUB_019110	CBS139183_03801	NFIA_034400	ALT_4648	g8531	P174DRAFT_398666	AUD_9608	CDV56_102680	CFD26_103748
OG0002754	AFUA_2G02250	AFUB_019330	CBS139183_03777	NFIA_034620	ALT_4625	g9077	P174DRAFT_436528	AUD_9630	CDV56_107834	CFD26_103549
OG0002755	AFUA_2G02520	AFUB_019620	CBS139183_03818	NFIA_034920	ALT_4598	g2559	P174DRAFT_5570	AUD_9657	CDV56_100398	CFD26_108925
OG0002756	AFUA_2G02190	AFUB_019280	CBS139183_03782	NFIA_034570	ALT_4630	g9072	P174DRAFT_362809	AUD_9625	CDV56_108214	CFD26_102379
OG0002757	AFUA_2G02160	AFUB_019240	CBS139183_03786	NFIA_034530	ALT_4634	g9068	P174DRAFT_361659	AUD_9621	CDV56_108676	CFD26_100511
OG0002758	AFUA_2G02100	AFUB_019180	CBS139183_03793	NFIA_034470	ALT_4640	g10421	P174DRAFT_436510	AUD_9615	CDV56_108959	CFD26_101436
OG0002759	AFUA_2G02480	AFUB_019570	CBS139183_03814	NFIA_034870	ALT_4606	g2550	P174DRAFT_362495	AUD_9653	CDV56_103753	CFD26_108969
OG0002760	AFUA_2G02560	AFUB_019660	CBS139183_03821	NFIA_034960	ALT_4595	g2562	P174DRAFT_381472	AUD_9660	CDV56_109160	CFD26_108883
OG0002761	AFUA_2G02050	AFUB_019130	CBS139183_03799	NFIA_034420	ALT_4646	g8533	P174DRAFT_446780	AUD_9610	CDV56_102055	CFD26_103373
OG0002762	AFUA_2G02165	AFUB_019250	CBS139183_03785	NFIA_034540	ALT_4633	g9069	P174DRAFT_436519	AUD_9622	CDV56_108638	CFD26_100814
OG0002763	AFUA_2G02260	AFUB_019340	CBS139183_03776	NFIA_034630	ALT_4624	g9078	P174DRAFT_398707	AUD_9631	CDV56_107606	CFD26_103927
OG0002764	AFUA_2G02720	AFUB_019820	CBS139183_03836	NFIA_035120	ALT_4579	g2578	P174DRAFT_415948	AUD_9675	CDV56_108602	CFD26_108731
OG0002765	AFUA_2G02230	AFUB_019310	CBS139183_03779	NFIA_034600	ALT_4627	g9075	P174DRAFT_415894	AUD_9628	CDV56_107934	CFD26_103366
OG0002766	AFUA_2G02490	AFUB_019590	CBS139183_03815	NFIA_034890	ALT_4601	g2555	P174DRAFT_436551	AUD_9654	CDV56_102443	CFD26_108957
OG0002767	AFUA_2G02710	AFUB_019810	CBS139183_03835	NFIA_035110	ALT_4580	g2577	P174DRAFT_508503	AUD_9674	CDV56_108650	CFD26_108740
OG0002768	AFUA_2G02120	AFUB_019200	CBS139183_03790	NFIA_034490	ALT_4638	g10423	P174DRAFT_415884	AUD_9617	CDV56_108831	CFD26_100435
OG0002769	AFUA_2G02530	AFUB_019630	CBS139183_03819	NFIA_034930	ALT_4597	g2560	P174DRAFT_363436	AUD_9658	CDV56_109217	CFD26_108910
OG0002770	AFUA_2G02060	AFUB_019140	CBS139183_03798	NFIA_034430	ALT_4645	g8534	P174DRAFT_436504	AUD_9611	CDV56_101890	CFD26_103258
OG0002771	AFUA_2G02140	AFUB_019220	CBS139183_03788	NFIA_034510	ALT_4636	g10425	P174DRAFT_436516	AUD_9619	CDV56_108764	CFD26_100027
OG0002772	AFUA_2G02630	AFUB_019730	CBS139183_03828	NFIA_035030	ALT_4588	g2569	P174DRAFT_361488	AUD_9667	CDV56_108993	CFD26_108825
OG0002773	AFUA_2G02590	AFUB_019690	CBS139183_03824	NFIA_034990	ALT_4592	g2565	P174DRAFT_508491	AUD_9663	CDV56_109097	CFD26_108854
OG0002774	AFUA_2G02600	AFUB_019700	CBS139183_03825	NFIA_035000	ALT_4591	g2566	P174DRAFT_436566	AUD_9664	CDV56_109074	CFD26_108847
OG0002775	AFUA_2G02680	AFUB_019780	CBS139183_03832	NFIA_035080	ALT_4583	g2574	P174DRAFT_436573	AUD_9671	CDV56_108795	CFD26_108770
OG0002776	AFUA_2G02240	AFUB_019320	CBS139183_03778	NFIA_034610	ALT_4626	g9076	P174DRAFT_4905	AUD_9629	CDV56_107892	CFD26_103450
OG0002777	AFUA_2G02220	AFUB_019300	CBS139183_03780	NFIA_034590	ALT_4628	g9074	P174DRAFT_363258	AUD_9627	CDV56_107991	CFD26_102899
OG0002778	AFUA_2G01970	AFUB_019050	CBS139183_03807	NFIA_034340	ALT_4654	g8525	P174DRAFT_455869	AUD_9602	CDV56_103966	CFD26_101292
OG0002779	AFUA_2G01940	AFUB_019020	CBS139183_03810	NFIA_034310	ALT_4657	g8522	P174DRAFT_436488	AUD_9599	CDV56_104821	CFD26_102216
OG0002780	AFUA_2G02210	AFUB_019290	CBS139183_03781	NFIA_034580	ALT_4629	g9073	P174DRAFT_446794	AUD_9626	CDV56_108175	CFD26_102688
OG0002781	AFUA_2G02730	AFUB_019830	CBS139183_03837	NFIA_035130	ALT_4578	g2579	P174DRAFT_508505	AUD_9676	CDV56_108493	CFD26_108714
OG0002782	AFUA_2G02170	AFUB_019260	CBS139183_03784	NFIA_034550	ALT_4632	g9070	P174DRAFT_499841	AUD_9623	CDV56_108516	CFD26_100986
OG0002783	AFUA_2G02510	AFUB_019610	CBS139183_03817	NFIA_034910	ALT_4599	g2558	P174DRAFT_436557	AUD_9656	CDV56_101558	CFD26_108944
OG0002784	AFUA_2G02070	AFUB_019150	CBS139183_03797	NFIA_034440	ALT_4644	g8535	P174DRAFT_436505	AUD_9612	CDV56_101528	CFD26_103027
OG0002785	AFUA_2G02080	AFUB_019160	CBS139183_03796	NFIA_034450	ALT_4643	g8536	P174DRAFT_415879	AUD_9613	CDV56_101035	CFD26_102728
OG0002786	AFUA_2G02010	AFUB_019090	CBS139183_03803	NFIA_034380	ALT_4650	g8529	P174DRAFT_436496	AUD_9606	CDV56_103137	CFD26_100360
OG0002787	AFUA_2G02500	AFUB_019600	CBS139183_03816	NFIA_034900	ALT_4600	g2557	P174DRAFT_499876	AUD_9655	CDV56_102311	CFD26_108956
OG0002788	AFUA_2G02660	AFUB_019760	CBS139183_03830	NFIA_035060	ALT_4585	g2572	P174DRAFT_398796	AUD_9669	CDV56_108870	CFD26_108789
OG0002789	AFUA_2G01920	AFUB_019010	CBS139183_03813	NFIA_034290	ALT_4659	g8520	P174DRAFT_436485	AUD_9597	CDV56_105399	CFD26_102541
OG0002790	AFUA_2G02570	AFUB_019670	CBS139183_03822	NFIA_034970	ALT_4594	g2563	P174DRAFT_446833	AUD_9661	CDV56_109138	CFD26_108873
OG0002791	AFUA_2G02040	AFUB_019120	CBS139183_03800	NFIA_034410	ALT_4647	g8532	P174DRAFT_508440	AUD_9609	CDV56_102307	CFD26_103508
OG0002792	AFUA_2G02020	AFUB_019100	CBS139183_03802	NFIA_034390	ALT_4649	g8530	P174DRAFT_446777	AUD_9607	CDV56_102903	CFD26_100033
OG0002793	AFUA_2G02150	AFUB_019230	CBS139183_03787	NFIA_034520	ALT_4635	g9067	P174DRAFT_455885	AUD_9620	CDV56_108729	CFD26_100406
OG0002794	AFUA_2G02620	AFUB_019720	CBS139183_03827	NFIA_035020	ALT_4589	g2568	P174DRAFT_436569	AUD_9666	CDV56_109013	CFD26_108831
OG0002795	AFUA_2G02550	AFUB_019650	CBS139183_03820	NFIA_034950	ALT_4596	g2561	P174DRAFT_381469	AUD_9659	CDV56_109199	CFD26_108897
OG0002796	AFUA_2G02700	AFUB_019800	CBS139183_03834	NFIA_035100	ALT_4581	g2576	P174DRAFT_455940	AUD_9673	CDV56_108668	CFD26_108742
OG0002797	AFUA_2G01990	AFUB_019070	CBS139183_03805	NFIA_034360	ALT_4652	g8527	P174DRAFT_426435	AUD_9604	CDV56_103600	CFD26_100849
OG0002799	AFUA_5G09590	AFUB_057140	CBS139183_09657	NFIA_077720	ALT_6774	g5465	P174DRAFT_510300	AUD_1538	CDV56_105469	CFD26_105853
OG0002800	AFUA_5G09570	AFUB_057120	CBS139183_09659	NFIA_077740	ALT_6772	g5467	P174DRAFT_439031	AUD_1536	CDV56_105072	CFD26_105569
OG0002801	AFUA_5G09610	AFUB_057160	CBS139183_09655	NFIA_077700	ALT_6776	g5463	P174DRAFT_439034	AUD_1540	CDV56_105751	CFD26_106023
OG0002802	AFUA_5G09700	AFUB_057250	CBS139183_09645	NFIA_077610	ALT_6785	g5454	P174DRAFT_365696	AUD_1549	CDV56_102584	CFD26_107070
OG0002803	AFUA_5G09510	AFUB_057060	CBS139183_09665	NFIA_077810	ALT_6767	g5473	P174DRAFT_418192	AUD_1530	CDV56_103698	CFD26_104668
OG0002804	AFUA_5G09670	AFUB_057220	CBS139183_09649	NFIA_077640	ALT_6782	g5457	P174DRAFT_439042	AUD_1546	CDV56_101296	CFD26_106750
OG0002805	AFUA_5G09630	AFUB_057180	CBS139183_09653	NFIA_077680	ALT_6778	g5461	P174DRAFT_501854	AUD_1542	CDV56_106095	CFD26_106228
OG0002806	AFUA_5G09560	AFUB_057110	CBS139183_09660	NFIA_077750	ALT_6771	g5468	P174DRAFT_439030	AUD_1535	CDV56_104952	CFD26_105503
OG0002807	AFUA_5G09660	AFUB_057210	CBS139183_09650	NFIA_077650	ALT_6781	g5458	P174DRAFT_439041	AUD_1545	CDV56_100885	CFD26_106664
OG0002808	AFUA_5G09710	AFUB_057260	CBS139183_09644	NFIA_077600	ALT_6786	g5453	P174DRAFT_385063	AUD_1550	CDV56_102693	CFD26_107102
OG0002809	AFUA_5G09620	AFUB_057170	CBS139183_09654	NFIA_077690	ALT_6777	g5462	P174DRAFT_439035	AUD_1541	CDV56_105962	CFD26_106145
OG0002810	AFUA_5G09650	AFUB_057200	CBS139183_09651	NFIA_077660	ALT_6780	g5459	P174DRAFT_439040	AUD_1544	CDV56_100630	CFD26_106604
OG0002811	AFUA_5G09550	AFUB_057100	CBS139183_09661	NFIA_077760	ALT_6770	g5469	P174DRAFT_439029	AUD_1534	CDV56_104775	CFD26_105389
OG0002812	AFUA_5G09520	AFUB_057070	CBS139183_09664	NFIA_077790	ALT_6768	g5472	P174DRAFT_439027	AUD_1531	CDV56_103948	CFD26_104914
OG0002813	AFUA_5G09640	AFUB_057190	CBS139183_09652	NFIA_077670	ALT_6779	g5460	P174DRAFT_364061	AUD_1543	CDV56_100108	CFD26_106510
OG0002814	AFUA_5G09580	AFUB_057130	CBS139183_09658	NFIA_077730	ALT_6773	g5466	P174DRAFT_402332	AUD_1537	CDV56_105361	CFD26_105782
OG0002815	AFUA_5G09540	AFUB_057090	CBS139183_09662	NFIA_077770	ALT_6769	g5470	P174DRAFT_457910	AUD_1533	CDV56_104587	CFD26_105253
OG0002817	AFUA_3G00280	AFUB_048170	CBS139183_08831	NFIA_000810	ALT_2659	g2424	P174DRAFT_445786	AUD_0020	CDV56_108572	CFD26_103238
OG0002818	AFUA_3G00270	AFUB_048180	CBS139183_08832	NFIA_000800	ALT_2658	g2425	P174DRAFT_54377	AUD_0019	CDV56_100475	CFD26_102962
OG0002819	AFUA_3G00470	AFUB_047990	CBS139183_08813	NFIA_001010	ALT_2678	g2404	P174DRAFT_464341	AUD_0035	CDV56_102144	CFD26_102099
OG0002820	AFUA_3G00370	AFUB_048080	CBS139183_08822	NFIA_000900	ALT_2669	g2414	P174DRAFT_464333	AUD_0028	CDV56_107987	CFD26_104507
OG0002821	AFUA_3G00420	AFUB_048040	CBS139183_08817	NFIA_000960	ALT_2672	g2410	P174DRAFT_435302	AUD_0031	CDV56_104060	CFD26_105513
OG0002822	AFUA_3G00500	AFUB_047950	CBS139183_08809	NFIA_001060	ALT_2683	g2400	P174DRAFT_414098	AUD_0038	CDV56_101342	CFD26_103166
OG0002823	AFUA_3G00440	AFUB_048020	CBS139183_08815	NFIA_000980	ALT_2674	g2406	P174DRAFT_464338	AUD_0033	CDV56_102937	CFD26_101509
OG0002825	AFUA_3G00360	AFUB_048090	CBS139183_08823	NFIA_000890	ALT_2668	g2415	P174DRAFT_425111	AUD_0027	CDV56_108228	CFD26_104362
OG0002826	AFUA_3G00350	AFUB_048100	CBS139183_08824	NFIA_000880	ALT_2667	g2416	P174DRAFT_425110	AUD_0026	CDV56_108252	CFD26_104321
OG0002827	AFUA_3G00520	AFUB_047930	CBS139183_08806	NFIA_001090	ALT_2686	g2397	P174DRAFT_445809	AUD_0045	CDV56_109523	CFD26_103804
OG0002828	AFUA_4G07780	AFUB_064880	CBS139183_02952	NFIA_108390	ALT_5258	g3774	P174DRAFT_442881	AUD_2739	CDV56_105431	CFD26_108037
OG0002829	AFUA_4G07835	AFUB_064930	CBS139183_02957	NFIA_108340	ALT_5263	g3769	P174DRAFT_371789	AUD_2734	CDV56_104038	CFD26_107870
OG0002830	AFUA_4G07860	AFUB_064970	CBS139183_02963	NFIA_108310	ALT_5268	g3764	P174DRAFT_422035	AUD_2730	CDV56_103444	CFD26_107779
OG0002831	AFUA_4G07890	AFUB_065000	CBS139183_02967	NFIA_108280	ALT_5271	g3761	P174DRAFT_513466	AUD_2727	CDV56_102688	CFD26_107674
OG0002832	AFUA_4G08050	AFUB_065150	CBS139183_02980	NFIA_108150	ALT_5284	g10148	P174DRAFT_408911	AUD_2714	CDV56_109128	CFD26_106794
OG0002833	AFUA_4G08080	AFUB_065180	CBS139183_02983	NFIA_108120	ALT_5287	g10145	P174DRAFT_408902	AUD_2711	CDV56_109037	CFD26_106626
OG0002834	AFUA_4G08140	AFUB_065240	CBS139183_02989	NFIA_108060	ALT_5293	g6045	P174DRAFT_442844	AUD_2705	CDV56_108839	CFD26_105999
OG0002835	AFUA_4G07800	AFUB_064900	CBS139183_02954	NFIA_108370	ALT_5260	g3772	P174DRAFT_218460	AUD_2737	CDV56_105037	CFD26_107963
OG0002836	AFUA_4G07930	AFUB_065040	CBS139183_02971	NFIA_108250	ALT_5274	g3758	P174DRAFT_432348	AUD_2724	CDV56_101430	CFD26_107491
OG0002837	AFUA_4G08070	AFUB_065170	CBS139183_02982	NFIA_108130	ALT_5286	g10146	P174DRAFT_442853	AUD_2712	CDV56_109075	CFD26_106708
OG0002838	AFUA_4G07970	AFUB_065080	CBS139183_02974	NFIA_108220	ALT_5278	g3754	P174DRAFT_391626	AUD_2721	CDV56_100016	CFD26_107341
OG0002839	AFUA_4G07990	AFUB_065100	CBS139183_02976	NFIA_108200	ALT_5280	g3752	P174DRAFT_452249	AUD_2719	CDV56_109276	CFD26_107282
OG0002840	AFUA_4G07845	AFUB_064950	CBS139183_02960	NFIA_108330	ALT_5266	g3766	P174DRAFT_372897	AUD_2732	CDV56_103913	CFD26_107839
OG0002841	AFUA_4G07910	AFUB_065020	CBS139183_02969	NFIA_108260	ALT_5273	g3759	P174DRAFT_372934	AUD_2725	CDV56_101772	CFD26_107547
OG0002842	AFUA_4G07940	AFUB_065050	CBS139183_02972	NFIA_108240	ALT_5275	g3757	P174DRAFT_432347	AUD_2723	CDV56_101180	CFD26_107459
OG0002843	AFUA_4G08090	AFUB_065190	CBS139183_02984	NFIA_108110	ALT_5288	g10144	P174DRAFT_442851	AUD_2710	CDV56_108997	CFD26_106521
OG0002844	AFUA_4G07880	AFUB_064990	CBS139183_02966	NFIA_108290	ALT_5270	g3762	P174DRAFT_422032	AUD_2728	CDV56_102931	CFD26_107709
OG0002845	AFUA_4G08110	AFUB_065210	CBS139183_02986	NFIA_108090	ALT_5291	g10142	P174DRAFT_372726	AUD_2708	CDV56_108911	CFD26_106198
OG0002846	AFUA_4G08020	AFUB_065120	CBS139183_02977	NFIA_108180	ALT_5281	g3751	P174DRAFT_442859	AUD_2717	CDV56_109208	CFD26_107092
OG0002847	AFUA_4G08030	AFUB_065130	CBS139183_02978	NFIA_108170	ALT_5282	g3750	P174DRAFT_442857	AUD_2716	CDV56_109177	CFD26_107014
OG0002848	AFUA_4G07950	AFUB_065060	CBS139183_02973	NFIA_108230	ALT_5276	g3756	P174DRAFT_442864	AUD_2722	CDV56_100801	CFD26_107409
OG0002849	AFUA_4G07820	AFUB_064920	CBS139183_02956	NFIA_108350	ALT_5262	g3770	P174DRAFT_372243	AUD_2735	CDV56_104219	CFD26_107898
OG0002850	AFUA_4G08040	AFUB_065140	CBS139183_02979	NFIA_108160	ALT_5283	g10149	P174DRAFT_373099	AUD_2715	CDV56_109159	CFD26_106958
OG0002851	AFUA_4G07790	AFUB_064890	CBS139183_02953	NFIA_108380	ALT_5259	g3773	P174DRAFT_461483	AUD_2738	CDV56_105213	CFD26_108001
OG0002852	AFUA_4G08130	AFUB_065230	CBS139183_02988	NFIA_108070	ALT_5292	g10140	P174DRAFT_505030	AUD_2706	CDV56_108882	CFD26_106128
OG0002853	AFUA_4G08520	AFUB_065620	CBS139183_03026	NFIA_107650	ALT_5330	g6006	P174DRAFT_408832	AUD_2668	CDV56_104631	CFD26_102220
OG0002854	AFUA_4G08550	AFUB_065640	CBS139183_03028	NFIA_107630	ALT_5332	g6004	P174DRAFT_408826	AUD_2666	CDV56_104224	CFD26_102693
OG0002855	AFUA_4G08350	AFUB_065460	CBS139183_03012	NFIA_107810	ALT_5316	g6021	P174DRAFT_391553	AUD_2682	CDV56_107352	CFD26_102749
OG0002856	AFUA_4G08330	AFUB_065440	CBS139183_03010	NFIA_107830	ALT_5314	g6023	P174DRAFT_408857	AUD_2684	CDV56_107496	CFD26_103057
OG0002857	AFUA_4G08270	AFUB_065370	CBS139183_03004	NFIA_107900	ALT_5307	g6030	P174DRAFT_505018	AUD_2689	CDV56_108087	CFD26_104322
OG0002858	AFUA_4G08500	AFUB_065600	CBS139183_03024	NFIA_107670	ALT_5328	g6008	P174DRAFT_461422	AUD_2671	CDV56_105104	CFD26_101400
OG0002859	AFUA_4G08250	AFUB_065350	CBS139183_03002	NFIA_107920	ALT_5305	g6032	P174DRAFT_513435	AUD_2691	CDV56_108202	CFD26_104577
OG0002860	AFUA_4G08560	AFUB_065650	CBS139183_03029	NFIA_107620	ALT_5333	g6003	P174DRAFT_408824	AUD_2665	CDV56_103931	CFD26_102937
OG0002861	AFUA_4G08200	AFUB_065300	CBS139183_02998	NFIA_107980	ALT_5301	g6037	P174DRAFT_452229	AUD_2697	CDV56_108539	CFD26_105215
OG0002862	AFUA_4G08480	AFUB_065580	CBS139183_03021	NFIA_107690	ALT_5326	g6010	P174DRAFT_442810	AUD_2673	CDV56_105693	CFD26_100470
OG0002863	AFUA_4G08290	AFUB_065390	CBS139183_03006	NFIA_107880	ALT_5309	g6028	P174DRAFT_391561	AUD_2687	CDV56_107994	CFD26_104034
OG0002864	AFUA_4G08490	AFUB_065590	CBS139183_03023	NFIA_107680	ALT_5327	g6009	P174DRAFT_442808	AUD_2672	CDV56_105445	CFD26_101065
OG0002865	AFUA_4G08570	AFUB_065660	CBS139183_03030	NFIA_107610	ALT_5334	g6002	P174DRAFT_489385	AUD_2664	CDV56_103615	CFD26_103127
OG0002866	AFUA_4G08180	AFUB_065280	CBS139183_02996	NFIA_108000	ALT_5299	g6039	P174DRAFT_408889	AUD_2699	CDV56_108646	CFD26_105479
OG0002867	AFUA_4G08340	AFUB_065450	CBS139183_03011	NFIA_107820	ALT_5315	g6022	P174DRAFT_452214	AUD_2683	CDV56_107409	CFD26_102860
OG0002868	AFUA_4G08280	AFUB_065380	CBS139183_03005	NFIA_107890	ALT_5308	g6029	P174DRAFT_442835	AUD_2688	CDV56_108040	CFD26_104217
OG0002869	AFUA_4G08420	AFUB_065530	CBS139183_03017	NFIA_107740	ALT_5322	g6014	P174DRAFT_442814	AUD_2677	CDV56_106623	CFD26_101310
OG0002870	AFUA_4G08380	AFUB_065490	CBS139183_03014	NFIA_107780	ALT_5319	g6018	P174DRAFT_421983	AUD_2680	CDV56_107092	CFD26_102228
OG0002871	AFUA_4G08190	AFUB_065290	CBS139183_02997	NFIA_107990	ALT_5300	g6038	P174DRAFT_408884	AUD_2698	CDV56_108584	CFD26_105328
OG0002872	AFUA_4G08260	AFUB_065360	CBS139183_03003	NFIA_107910	ALT_5306	g6031	P174DRAFT_391570	AUD_2690	CDV56_108167	CFD26_104472
OG0002873	AFUA_4G08300	AFUB_065410	CBS139183_03007	NFIA_107860	ALT_5311	g6026	P174DRAFT_421990	AUD_2686	CDV56_107800	CFD26_103687
OG0002874	AFUA_4G08460	AFUB_065560	CBS139183_03019	NFIA_107710	ALT_5324	g6012	P174DRAFT_461426	AUD_2675	CDV56_106114	CFD26_100388
OG0002875	AFUA_4G08510	AFUB_065610	CBS139183_03025	NFIA_107660	ALT_5329	g6007	P174DRAFT_489413	AUD_2670	CDV56_104879	CFD26_101830
OG0002876	AFUA_4G08530	AFUB_065630	CBS139183_03027	NFIA_107640	ALT_5331	g6005	P174DRAFT_442805	AUD_2667	CDV56_104403	CFD26_102423
OG0002877	AFUA_4G08440	AFUB_065540	CBS139183_03018	NFIA_107730	ALT_5323	g6013	P174DRAFT_461428	AUD_2676	CDV56_106239	CFD26_100619
OG0002878	AFUA_4G08470	AFUB_065570	CBS139183_03020	NFIA_107700	ALT_5325	g6011	P174DRAFT_513416	AUD_2674	CDV56_105999	CFD26_100218
OG0002879	AFUA_4G08320	AFUB_065430	CBS139183_03009	NFIA_107840	ALT_5313	g6024	P174DRAFT_442828	AUD_2685	CDV56_107637	CFD26_103358
OG0002880	AFUA_4G08410	AFUB_065520	CBS139183_03016	NFIA_107750	ALT_5321	g6015	P174DRAFT_442817	AUD_2678	CDV56_106716	CFD26_101516
OG0002881	AFUA_4G08370	AFUB_065480	CBS139183_03013	NFIA_107790	ALT_5318	g6019	P174DRAFT_461433	AUD_2681	CDV56_107198	CFD26_102445
OG0002882	AFUA_4G08210	AFUB_065310	CBS139183_02999	NFIA_107970	ALT_5302	g6036	P174DRAFT_391580	AUD_2696	CDV56_108508	CFD26_105180
OG0002883	AFUA_4G08910	AFUB_066020	CBS139183_03069	NFIA_107250	ALT_5367	g7218	P174DRAFT_442765	AUD_2629	CDV56_104583	CFD26_103859
OG0002884	AFUA_4G08620	AFUB_065710	CBS139183_03039	NFIA_107560	ALT_5339	g5997	P174DRAFT_513404	AUD_2659	CDV56_100805	CFD26_104778
OG0002886	AFUA_4G08830	AFUB_065930	CBS139183_03062	NFIA_107330	ALT_5360	g7225	P174DRAFT_513390	AUD_2636	CDV56_105853	CFD26_102025
OG0002887	AFUA_4G08590	AFUB_065680	CBS139183_03033	NFIA_107590	ALT_5336	g6000	P174DRAFT_442800	AUD_2662	CDV56_102734	CFD26_103758
OG0002888	AFUA_4G08610	AFUB_065700	CBS139183_03035	NFIA_107570	ALT_5338	g5998	P174DRAFT_372604	AUD_2660	CDV56_101799	CFD26_104300
OG0002889	AFUA_4G08870	AFUB_065970	CBS139183_03066	NFIA_107300	ALT_5363	g7222	P174DRAFT_442768	AUD_2633	CDV56_105148	CFD26_103316
OG0002890	AFUA_4G08790	AFUB_065890	CBS139183_03059	NFIA_107370	ALT_5357	g7228	P174DRAFT_442773	AUD_2639	CDV56_106771	CFD26_100894
OG0002891	AFUA_4G08760	AFUB_065860	CBS139183_03056	NFIA_107400	ALT_5354	g7231	P174DRAFT_442776	AUD_2642	CDV56_107208	CFD26_101959
OG0002892	AFUA_4G08730	AFUB_065830	CBS139183_03053	NFIA_107430	ALT_5351	g7233	P174DRAFT_216131	AUD_2645	CDV56_107795	CFD26_101026
OG0002893	AFUA_4G08770	AFUB_065870	CBS139183_03057	NFIA_107390	ALT_5355	g7230	P174DRAFT_216062	AUD_2641	CDV56_107024	CFD26_102226
OG0002894	AFUA_4G08780	AFUB_065880	CBS139183_03058	NFIA_107380	ALT_5356	g7229	P174DRAFT_421940	AUD_2640	CDV56_106903	CFD26_102628
OG0002895	AFUA_4G08900	AFUB_066010	CBS139183_03068	NFIA_107260	ALT_5366	g7219	P174DRAFT_391473	AUD_2630	CDV56_104751	CFD26_103742
OG0002896	AFUA_4G08890	AFUB_065990	CBS139183_03067	NFIA_107280	ALT_5365	g7220	P174DRAFT_432259	AUD_2631	CDV56_104929	CFD26_103567
OG0002897	AFUA_4G08800	AFUB_065900	CBS139183_03060	NFIA_107360	ALT_5358	g7227	P174DRAFT_513392	AUD_2638	CDV56_106522	CFD26_101030
OG0002898	AFUA_4G08820	AFUB_065920	CBS139183_03061	NFIA_107340	ALT_5359	g7226	P174DRAFT_452170	AUD_2637	CDV56_106303	CFD26_101738
OG0002899	AFUA_4G08580	AFUB_065670	CBS139183_03031	NFIA_107600	ALT_5335	g6001	P174DRAFT_421965	AUD_2663	CDV56_103393	CFD26_103442
OG0002900	AFUA_4G08750	AFUB_065850	CBS139183_03055	NFIA_107410	ALT_5353	g7232	P174DRAFT_442777	AUD_2643	CDV56_107308	CFD26_101861
OG0002901	AFUA_4G08640	AFUB_065740	CBS139183_03041	NFIA_107530	ALT_5341	g5994	P174DRAFT_452188	AUD_2656	CDV56_101265	CFD26_100369
OG0002902	AFUA_4G08850	AFUB_065950	CBS139183_03064	NFIA_107320	ALT_5361	g7224	P174DRAFT_372620	AUD_2634	CDV56_105651	CFD26_102756
OG0002903	AFUA_4G08940	AFUB_066050	CBS139183_03072	NFIA_107220	ALT_5370	g7215	P174DRAFT_442761	AUD_2626	CDV56_103905	CFD26_104438
OG0002904	AFUA_4G08990	AFUB_066090	CBS139183_03076	NFIA_107180	ALT_5374	g7211	P174DRAFT_408759	AUD_2622	CDV56_100872	CFD26_105169
OG0002905	AFUA_4G09120	AFUB_066220	CBS139183_03088	NFIA_107050	ALT_5387	g9050	P174DRAFT_215108	AUD_2610	CDV56_107781	CFD26_102809
OG0002906	AFUA_4G09010	AFUB_066110	CBS139183_03079	NFIA_107160	ALT_5376	g7209	P174DRAFT_513377	AUD_2620	CDV56_100158	CFD26_105396
OG0002907	AFUA_4G08960	AFUB_066060	CBS139183_03073	NFIA_107210	ALT_5371	g7214	P174DRAFT_373609	AUD_2625	CDV56_103474	CFD26_104656
OG0002908	AFUA_4G08980	AFUB_066080	CBS139183_03075	NFIA_107190	ALT_5373	g7212	P174DRAFT_461385	AUD_2623	CDV56_101523	CFD26_105009
OG0002909	AFUA_4G09200	AFUB_066300	CBS139183_03096	NFIA_106970	ALT_5395	g9042	P174DRAFT_432230	AUD_2601	CDV56_102536	CFD26_105099
OG0002910	AFUA_4G09000	AFUB_066100	CBS139183_03077	NFIA_107170	ALT_5375	g7210	P174DRAFT_442754	AUD_2621	CDV56_100705	CFD26_105340
OG0002911	AFUA_4G08920	AFUB_066030	CBS139183_03070	NFIA_107240	ALT_5368	g7217	P174DRAFT_408769	AUD_2628	CDV56_104311	CFD26_104042
OG0002912	AFUA_4G09060	AFUB_066160	CBS139183_03082	NFIA_107110	ALT_5381	g7204	P174DRAFT_372411	AUD_2616	CDV56_100529	CFD26_100392
OG0002913	AFUA_4G09030	AFUB_066130	CBS139183_03080	NFIA_107140	ALT_5378	g7207	P174DRAFT_391448	AUD_2618	CDV56_102290	CFD26_101786
OG0002914	AFUA_4G09090	AFUB_066190	CBS139183_03085	NFIA_107080	ALT_5384	g9053	P174DRAFT_408736	AUD_2613	CDV56_108062	CFD26_102130
OG0002915	AFUA_4G09080	AFUB_066180	CBS139183_03084	NFIA_107090	ALT_5383	g10559	P174DRAFT_215332	AUD_2614	CDV56_108421	CFD26_100347
OG0002916	AFUA_4G09050	AFUB_066150	CBS139183_03081	NFIA_107120	ALT_5380	g7205	P174DRAFT_215497	AUD_2617	CDV56_101249	CFD26_100931
OG0002917	AFUA_4G09130	AFUB_066230	CBS139183_03089	NFIA_107040	ALT_5388	g9049	P174DRAFT_452144	AUD_2609	CDV56_107673	CFD26_103061
OG0002918	AFUA_4G08930	AFUB_066040	CBS139183_03071	NFIA_107230	ALT_5369	g7216	P174DRAFT_442762	AUD_2627	CDV56_104029	CFD26_104249
OG0002919	AFUA_4G09100	AFUB_066200	CBS139183_03086	NFIA_107070	ALT_5385	g9052	P174DRAFT_421910	AUD_2612	CDV56_108014	CFD26_102352
OG0002920	AFUA_4G09330	AFUB_066460	CBS139183_03114	NFIA_106680	ALT_5422	g7190	P174DRAFT_432213	AUD_2566	CDV56_104372	CFD26_100098
OG0002921	AFUA_4G09320	AFUB_066450	CBS139183_03113	NFIA_106690	ALT_5421	g7191	P174DRAFT_391408	AUD_2567	CDV56_104671	CFD26_100563
OG0002922	AFUA_4G09210	AFUB_066310	CBS139183_03097	NFIA_106960	ALT_5396	g9041	P174DRAFT_504939	AUD_2600	CDV56_102244	CFD26_105252
OG0002923	AFUA_4G09370	AFUB_066490	CBS139183_03118	NFIA_106650	ALT_5425	g7187	P174DRAFT_421878	AUD_2563	CDV56_103547	CFD26_101862
OG0002924	AFUA_4G09300	AFUB_066430	CBS139183_03111	NFIA_106710	ALT_5419	g7193	P174DRAFT_442726	AUD_2569	CDV56_105045	CFD26_101086
OG0002925	AFUA_4G09310	AFUB_066440	CBS139183_03112	NFIA_106700	ALT_5420	g7192	P174DRAFT_452125	AUD_2568	CDV56_104977	CFD26_100981
OG0002926	AFUA_4G09410	AFUB_066540	CBS139183_03123	NFIA_106600	ALT_5428	g7178	P174DRAFT_504923	AUD_2560	CDV56_101912	CFD26_100700
OG0002927	AFUA_4G09250	AFUB_066370	CBS139183_03103	NFIA_106880	ALT_5400	g8270	P174DRAFT_513357	AUD_2592	CDV56_105620	CFD26_100828
OG0002928	AFUA_4G09500	AFUB_066620	CBS139183_03131	NFIA_106510	ALT_5436	g7170	P174DRAFT_391395	AUD_2554	CDV56_101002	CFD26_102110
OG0002929	AFUA_4G09510	AFUB_066630	CBS139183_03133	NFIA_106490	ALT_5437	g7168	P174DRAFT_461335	AUD_2552	CDV56_101341	CFD26_102540
OG0002930	AFUA_4G09550	AFUB_066670	CBS139183_03136	NFIA_106450	ALT_5440	g7164	P174DRAFT_442704	AUD_2548	CDV56_100336	CFD26_103349
OG0002931	AFUA_4G09600	AFUB_066710	CBS139183_03140	NFIA_106410	ALT_5444	g4931	P174DRAFT_504910	AUD_2545	CDV56_101918	CFD26_102121
OG0002932	AFUA_4G09880	AFUB_066990	CBS139183_03164	NFIA_106170	ALT_5466	g4954	P174DRAFT_452078	AUD_2521	CDV56_107104	CFD26_103604
OG0002933	AFUA_4G09650	AFUB_066760	CBS139183_03146	NFIA_106360	ALT_5449	g4936	P174DRAFT_372655	AUD_2540	CDV56_103106	CFD26_101140
OG0002934	AFUA_4G09760	AFUB_066870	CBS139183_03153	NFIA_106280	ALT_5456	g4943	P174DRAFT_513321	AUD_2532	CDV56_105614	CFD26_101561
OG0002935	AFUA_4G09660	AFUB_066770	CBS139183_03147	NFIA_106350	ALT_5450	g4937	P174DRAFT_442695	AUD_2539	CDV56_103432	CFD26_100503
OG0002936	AFUA_4G09610	AFUB_066720	CBS139183_03141	NFIA_106400	ALT_5445	g4932	P174DRAFT_373506	AUD_2544	CDV56_102377	CFD26_101988
OG0002937	AFUA_4G10010	AFUB_067120	CBS139183_03178	NFIA_106040	ALT_5477	g4967	P174DRAFT_442658	AUD_2510	CDV56_108320	CFD26_105566
OG0002938	AFUA_4G09970	AFUB_067080	CBS139183_03174	NFIA_106080	ALT_5474	g4963	P174DRAFT_504878	AUD_2513	CDV56_108029	CFD26_104987
OG0002939	AFUA_4G09750	AFUB_066860	CBS139183_03152	NFIA_106290	ALT_5455	g4942	P174DRAFT_442684	AUD_2533	CDV56_105511	CFD26_101785
OG0002940	AFUA_4G09840	AFUB_066950	CBS139183_03160	NFIA_106210	ALT_5463	g4950	P174DRAFT_442674	AUD_2525	CDV56_106705	CFD26_102949
OG0002941	AFUA_4G09820	AFUB_066930	CBS139183_03158	NFIA_106230	ALT_5461	g4948	P174DRAFT_372419	AUD_2527	CDV56_106490	CFD26_102612
OG0002942	AFUA_4G09910	AFUB_067020	CBS139183_03167	NFIA_106140	ALT_5469	g4957	P174DRAFT_461303	AUD_2518	CDV56_107458	CFD26_104187
OG0002943	AFUA_4G09630	AFUB_066740	CBS139183_03143	NFIA_106380	ALT_5447	g4934	P174DRAFT_408674	AUD_2542	CDV56_102660	CFD26_101547
OG0002944	AFUA_4G09580	AFUB_066690	CBS139183_03138	NFIA_106430	ALT_5442	g4929	P174DRAFT_432190	AUD_2547	CDV56_101026	CFD26_102934
OG0002945	AFUA_4G09800	AFUB_066910	CBS139183_03156	NFIA_106250	ALT_5459	g4946	P174DRAFT_372953	AUD_2529	CDV56_106325	CFD26_102361
OG0002946	AFUA_4G09740	AFUB_066850	CBS139183_03151	NFIA_106300	ALT_5454	g4941	P174DRAFT_391359	AUD_2534	CDV56_105175	CFD26_101908
OG0002947	AFUA_4G09850	AFUB_066960	CBS139183_03161	NFIA_106200	ALT_5464	g4951	P174DRAFT_452081	AUD_2524	CDV56_106857	CFD26_103204
OG0002948	AFUA_4G09590	AFUB_066700	CBS139183_03139	NFIA_106420	ALT_5443	g4930	P174DRAFT_214175	AUD_2546	CDV56_101631	CFD26_102617
OG0002949	AFUA_4G09670	AFUB_066780	CBS139183_03148	NFIA_106340	ALT_5451	g4938	P174DRAFT_461320	AUD_2538	CDV56_103560	CFD26_100625
OG0002950	AFUA_4G09960	AFUB_067070	CBS139183_03172	NFIA_106090	ALT_5473	g4962	P174DRAFT_373342	AUD_2514	CDV56_107893	CFD26_104734
OG0002951	AFUA_4G10000	AFUB_067110	CBS139183_03176	NFIA_106050	ALT_5476	g4966	P174DRAFT_504876	AUD_2511	CDV56_108239	CFD26_105403
OG0002952	AFUA_4G09950	AFUB_067060	CBS139183_03171	NFIA_106100	ALT_5472	g4961	P174DRAFT_442666	AUD_2515	CDV56_107825	CFD26_104576
OG0002953	AFUA_4G09830	AFUB_066940	CBS139183_03159	NFIA_106220	ALT_5462	g4949	P174DRAFT_452083	AUD_2526	CDV56_106596	CFD26_102773
OG0002954	AFUA_4G09980	AFUB_067090	CBS139183_03175	NFIA_106070	ALT_5475	g4964	P174DRAFT_371976	AUD_2512	CDV56_108110	CFD26_105148
OG0002955	AFUA_4G09770	AFUB_066880	CBS139183_03154	NFIA_106270	ALT_5457	g4944	P174DRAFT_461313	AUD_2531	CDV56_105780	CFD26_101314
OG0002956	AFUA_4G10020	AFUB_067130	CBS139183_03179	NFIA_106030	ALT_5478	g4968	P174DRAFT_442656	AUD_2509	CDV56_108376	CFD26_105679
OG0002957	AFUA_4G09810	AFUB_066920	CBS139183_03157	NFIA_106240	ALT_5460	g4947	P174DRAFT_391346	AUD_2528	CDV56_106391	CFD26_102471
OG0002958	AFUA_4G09790	AFUB_066900	CBS139183_03155	NFIA_106260	ALT_5458	g4945	P174DRAFT_461312	AUD_2530	CDV56_106175	CFD26_102113
OG0002959	AFUA_4G09940	AFUB_067050	CBS139183_03170	NFIA_106110	ALT_5471	g4960	P174DRAFT_408626	AUD_2516	CDV56_107761	CFD26_104484
OG0002960	AFUA_4G09620	AFUB_066730	CBS139183_03142	NFIA_106390	ALT_5446	g4933	P174DRAFT_461325	AUD_2543	CDV56_102448	CFD26_101847
OG0002961	AFUA_4G10180	AFUB_067300	CBS139183_03198	NFIA_105870	ALT_5494	g4984	P174DRAFT_373569	AUD_2493	CDV56_109316	CFD26_107576
OG0002962	AFUA_4G10100	AFUB_067210	CBS139183_03187	NFIA_105950	ALT_5486	g4976	P174DRAFT_432143	AUD_2501	CDV56_108827	CFD26_106528
OG0002963	AFUA_4G10030	AFUB_067140	CBS139183_03180	NFIA_106020	ALT_5479	g4969	P174DRAFT_408602	AUD_2508	CDV56_108408	CFD26_105753
OG0002964	AFUA_4G10220	AFUB_067340	CBS139183_03203	NFIA_105830	ALT_5499	g10229	P174DRAFT_461274	AUD_2489	CDV56_109445	CFD26_107928
OG0002965	AFUA_4G10280	AFUB_067390	CBS139183_03207	NFIA_105780	ALT_5504	g5844	P174DRAFT_373526	AUD_2485	CDV56_103386	CFD26_103987
OG0002966	AFUA_4G10200	AFUB_067320	CBS139183_03200	NFIA_105850	ALT_5496	g10232	P174DRAFT_372432	AUD_2491	CDV56_109351	CFD26_107665
OG0002967	AFUA_4G10120	AFUB_067240	CBS139183_03191	NFIA_105930	ALT_5488	g4978	P174DRAFT_421806	AUD_2499	CDV56_109113	CFD26_107165
OG0002968	AFUA_4G10290	AFUB_067400	CBS139183_03209	NFIA_105770	ALT_5505	g5845	P174DRAFT_210982	AUD_2484	CDV56_103099	CFD26_103776
OG0002969	AFUA_4G10260	AFUB_067370	CBS139183_03205	NFIA_105800	ALT_5502	g5842	P174DRAFT_513280	AUD_2487	CDV56_103952	CFD26_104374
OG0002970	AFUA_4G10090	AFUB_067200	CBS139183_03186	NFIA_105960	ALT_5485	g4975	P174DRAFT_372808	AUD_2502	CDV56_108748	CFD26_106363
OG0002971	AFUA_4G10050	AFUB_067160	CBS139183_03182	NFIA_106000	ALT_5481	g4971	P174DRAFT_461291	AUD_2506	CDV56_108532	CFD26_105970
OG0002972	AFUA_4G10170	AFUB_067290	CBS139183_03197	NFIA_105880	ALT_5493	g4983	P174DRAFT_442629	AUD_2494	CDV56_109282	CFD26_107510
OG0002973	AFUA_4G10190	AFUB_067310	CBS139183_03199	NFIA_105860	ALT_5495	g4985	P174DRAFT_421799	AUD_2492	CDV56_109338	CFD26_107614
OG0002974	AFUA_4G10230	AFUB_067350	CBS139183_03204	NFIA_105820	ALT_5500	g10228	P174DRAFT_452045	AUD_2488	CDV56_109464	CFD26_107972
OG0002975	AFUA_4G10060	AFUB_067170	CBS139183_03183	NFIA_105990	ALT_5482	g4972	P174DRAFT_408595	AUD_2505	CDV56_108576	CFD26_106032
OG0002976	AFUA_4G10040	AFUB_067150	CBS139183_03181	NFIA_106010	ALT_5480	g4970	P174DRAFT_504872	AUD_2507	CDV56_108461	CFD26_105843
OG0002977	AFUA_4G10080	AFUB_067190	CBS139183_03185	NFIA_105970	ALT_5484	g4974	P174DRAFT_371853	AUD_2503	CDV56_108674	CFD26_106237
OG0002978	AFUA_4G10330	AFUB_067430	CBS139183_03211	NFIA_105740	ALT_5507	g5847	P174DRAFT_461267	AUD_2483	CDV56_102126	CFD26_103156
OG0002979	AFUA_4G10270	AFUB_067380	CBS139183_03206	NFIA_105790	ALT_5503	g5843	P174DRAFT_461270	AUD_2486	CDV56_103850	CFD26_104307
OG0002980	AFUA_4G10110	AFUB_067230	CBS139183_03189	NFIA_105940	ALT_5487	g4977	P174DRAFT_513294	AUD_2500	CDV56_108929	CFD26_106749
OG0002981	AFUA_4G10490	AFUB_067590	CBS139183_03228	NFIA_105580	ALT_5523	g5863	P174DRAFT_371508	AUD_2467	CDV56_103803	CFD26_108773
OG0002982	AFUA_4G10780	AFUB_067860	CBS139183_03254	NFIA_105310	ALT_5547	g5889	P174DRAFT_451998	AUD_2442	CDV56_101520	CFD26_108395
OG0002983	AFUA_4G10700	AFUB_067780	CBS139183_03246	NFIA_105390	ALT_5540	g5881	P174DRAFT_408475	AUD_2450	CDV56_104813	CFD26_108582
OG0002984	AFUA_4G10740	AFUB_067820	CBS139183_03250	NFIA_105350	ALT_5543	g5885	P174DRAFT_442569	AUD_2446	CDV56_104196	CFD26_108543
OG0002985	AFUA_4G10550	AFUB_067650	CBS139183_03234	NFIA_105520	ALT_5528	g5868	P174DRAFT_442585	AUD_2462	CDV56_101858	CFD26_108713
OG0002986	AFUA_4G10600	AFUB_067690	CBS139183_03237	NFIA_105480	ALT_5532	g5872	P174DRAFT_373572	AUD_2459	CDV56_100361	CFD26_108663
OG0002987	AFUA_4G10450	AFUB_067550	CBS139183_03224	NFIA_105620	ALT_5519	g5859	P174DRAFT_371574	AUD_2471	CDV56_104731	CFD26_108815
OG0002988	AFUA_4G10470	AFUB_067570	CBS139183_03226	NFIA_105600	ALT_5521	g5861	P174DRAFT_432108	AUD_2469	CDV56_104204	CFD26_108791
OG0002989	AFUA_4G10460	AFUB_067560	CBS139183_03225	NFIA_105610	ALT_5520	g5860	P174DRAFT_442594	AUD_2470	CDV56_104461	CFD26_108803
OG0002990	AFUA_4G10750	AFUB_067830	CBS139183_03251	NFIA_105340	ALT_5544	g5886	P174DRAFT_513245	AUD_2445	CDV56_104011	CFD26_108531
OG0002991	AFUA_4G10510	AFUB_067610	CBS139183_03230	NFIA_105560	ALT_5525	g5865	P174DRAFT_442589	AUD_2465	CDV56_103472	CFD26_108761
OG0002992	AFUA_4G10640	AFUB_067730	CBS139183_03241	NFIA_105440	ALT_5536	g5876	P174DRAFT_432092	AUD_2455	CDV56_105628	CFD26_108635
OG0002993	AFUA_4G10400	AFUB_067500	CBS139183_03219	NFIA_105670	ALT_5514	g5854	P174DRAFT_421780	AUD_2476	CDV56_105950	CFD26_108871
OG0002994	AFUA_4G10420	AFUB_067520	CBS139183_03221	NFIA_105650	ALT_5516	g5856	P174DRAFT_442600	AUD_2474	CDV56_105126	CFD26_108834
OG0002995	AFUA_4G10650	AFUB_067740	CBS139183_03242	NFIA_105430	ALT_5537	g5877	P174DRAFT_421755	AUD_2454	CDV56_105539	CFD26_108627
OG0002996	AFUA_4G10440	AFUB_067540	CBS139183_03223	NFIA_105630	ALT_5518	g5858	P174DRAFT_442598	AUD_2472	CDV56_104901	CFD26_108821
OG0002997	AFUA_4G10710	AFUB_067790	CBS139183_03247	NFIA_105380	ALT_5541	g5882	P174DRAFT_504816	AUD_2449	CDV56_104714	CFD26_108574
OG0002998	AFUA_4G10480	AFUB_067580	CBS139183_03227	NFIA_105590	ALT_5522	g5862	P174DRAFT_442592	AUD_2468	CDV56_104048	CFD26_108786
OG0002999	AFUA_4G10570	AFUB_067670	CBS139183_03236	NFIA_105500	ALT_5530	g5870	P174DRAFT_408490	AUD_2460	CDV56_101224	CFD26_108689
OG0003000	AFUA_4G10540	AFUB_067640	CBS139183_03232	NFIA_105530	ALT_5527	g5867	P174DRAFT_371784	AUD_2463	CDV56_102788	CFD26_108736
OG0003001	AFUA_4G10500	AFUB_067600	CBS139183_03229	NFIA_105570	ALT_5524	g5864	P174DRAFT_372825	AUD_2466	CDV56_103609	CFD26_108768
OG0003002	AFUA_4G10390	AFUB_067490	CBS139183_03218	NFIA_105680	ALT_5513	g5853	P174DRAFT_442605	AUD_2477	CDV56_106185	CFD26_108885
OG0003003	AFUA_4G10620	AFUB_067710	CBS139183_03239	NFIA_105460	ALT_5534	g5874	P174DRAFT_442578	AUD_2457	CDV56_105838	CFD26_108647
OG0003004	AFUA_4G10760	AFUB_067840	CBS139183_03252	NFIA_105330	ALT_5545	g5887	P174DRAFT_391160	AUD_2444	CDV56_103860	CFD26_108521
OG0003005	AFUA_4G10730	AFUB_067810	CBS139183_03249	NFIA_105360	ALT_5542	g5884	P174DRAFT_513247	AUD_2447	CDV56_104283	CFD26_108550
OG0003006	AFUA_4G10410	AFUB_067510	CBS139183_03220	NFIA_105660	ALT_5515	g5855	P174DRAFT_461259	AUD_2475	CDV56_105406	CFD26_108846
OG0003007	AFUA_4G10560	AFUB_067660	CBS139183_03235	NFIA_105510	ALT_5529	g5869	P174DRAFT_442584	AUD_2461	CDV56_101725	CFD26_108706
OG0003008	AFUA_4G10430	AFUB_067530	CBS139183_03222	NFIA_105640	ALT_5517	g5857	P174DRAFT_488915	AUD_2473	CDV56_105016	CFD26_108826
OG0003009	AFUA_4G10680	AFUB_067760	CBS139183_03244	NFIA_105410	ALT_5538	g5879	P174DRAFT_461240	AUD_2452	CDV56_105128	CFD26_108599
OG0003010	AFUA_4G10530	AFUB_067630	CBS139183_03231	NFIA_105540	ALT_5526	g5866	P174DRAFT_408500	AUD_2464	CDV56_103197	CFD26_108750
OG0003011	AFUA_4G10630	AFUB_067720	CBS139183_03240	NFIA_105450	ALT_5535	g5875	P174DRAFT_504820	AUD_2456	CDV56_105753	CFD26_108642
OG0003012	AFUA_4G10380	AFUB_067480	CBS139183_03217	NFIA_105690	ALT_5512	g5852	P174DRAFT_421782	AUD_2478	CDV56_106384	CFD26_108896
OG0003013	AFUA_2G17920	AFUB_033610	CBS139183_08516	NFIA_093360	ALT_3300	g1259	P174DRAFT_469978	AUD_6627	CDV56_108448	CFD26_107384
OG0003014	AFUA_2G17610	AFUB_033300	CBS139183_08484	NFIA_093010	ALT_3329	g1228	P174DRAFT_438097	AUD_6601	CDV56_105067	CFD26_105634
OG0003015	AFUA_2G17860	AFUB_033540	CBS139183_08508	NFIA_093280	ALT_3307	g1252	P174DRAFT_383502	AUD_6620	CDV56_107875	CFD26_107122
OG0003016	AFUA_2G17810	AFUB_033480	CBS139183_08503	NFIA_093210	ALT_3313	g1246	P174DRAFT_501092	AUD_6613	CDV56_107029	CFD26_106717
OG0003017	AFUA_2G17620	AFUB_033310	CBS139183_08485	NFIA_093020	ALT_3328	g1229	P174DRAFT_469899	AUD_6602	CDV56_105354	CFD26_105824
OG0003018	AFUA_2G17460	AFUB_033130	CBS139183_08469	NFIA_092860	ALT_3344	g1212	P174DRAFT_417283	AUD_6586	CDV56_100956	CFD26_102812
OG0003019	AFUA_2G17540	AFUB_033230	CBS139183_08478	NFIA_092960	ALT_3334	g1222	P174DRAFT_417292	AUD_6595	CDV56_103510	CFD26_104649
OG0003020	AFUA_2G17530	AFUB_033220	CBS139183_08477	NFIA_092950	ALT_3335	g1221	P174DRAFT_501077	AUD_6594	CDV56_103250	CFD26_104485
OG0003021	AFUA_2G17800	AFUB_033470	CBS139183_08502	NFIA_093200	ALT_3314	g1245	P174DRAFT_400783	AUD_6612	CDV56_106904	CFD26_106797
OG0003022	AFUA_2G17470	AFUB_033140	CBS139183_08470	NFIA_092870	ALT_3343	g1213	P174DRAFT_438086	AUD_6587	CDV56_100875	CFD26_102883
OG0003023	AFUA_2G17630	AFUB_033320	CBS139183_08486	NFIA_093030	ALT_3327	g1230	P174DRAFT_438098	AUD_6603	CDV56_105616	CFD26_105982
OG0003024	AFUA_2G17330	AFUB_032990	CBS139183_08461	NFIA_092750	ALT_3357	g9733	P174DRAFT_448073	AUD_6576	CDV56_103388	CFD26_100480
OG0003025	AFUA_2G17370	AFUB_033040	CBS139183_08463	NFIA_092780	ALT_3354	g9736	P174DRAFT_427782	AUD_6579	CDV56_102757	CFD26_101173
OG0003026	AFUA_2G17880	AFUB_033560	CBS139183_08510	NFIA_093300	ALT_3305	g1254	P174DRAFT_383505	AUD_6622	CDV56_107986	CFD26_107224
OG0003027	AFUA_2G17870	AFUB_033550	CBS139183_08509	NFIA_093290	ALT_3306	g1253	P174DRAFT_361478	AUD_6621	CDV56_107948	CFD26_107197
OG0003029	AFUA_8G02320	AFUB_084280	CBS139183_08046	NFIA_095990	ALT_9425	g9121	P174DRAFT_376945	AUD_5012	CDV56_106942	CFD26_103303
OG0003030	AFUA_8G02350	AFUB_084240	CBS139183_08047	NFIA_096030	ALT_9423	g9124	P174DRAFT_377165	AUD_5008	CDV56_105860	CFD26_101654
OG0003031	AFUA_8G02490	AFUB_084100	CBS139183_08064	NFIA_096210	ALT_9408	g7615	P174DRAFT_515359	AUD_4994	CDV56_100955	CFD26_102977
OG0003032	AFUA_8G02420	AFUB_084170	CBS139183_08053	NFIA_096100	ALT_9418	g9129	P174DRAFT_445145	AUD_5001	CDV56_104773	CFD26_100017
OG0003033	AFUA_8G02590	AFUB_084000	CBS139183_08074	NFIA_096300	ALT_9400	g7623	P174DRAFT_395667	AUD_4986	CDV56_105141	CFD26_105145
OG0003034	AFUA_8G02480	AFUB_084110	CBS139183_08060	NFIA_096170	ALT_9411	g7609	P174DRAFT_445151	AUD_4996	CDV56_107819	CFD26_101655
OG0003035	AFUA_8G02570	AFUB_084010	CBS139183_08073	NFIA_096290	ALT_9401	g7622	P174DRAFT_395665	AUD_4987	CDV56_104974	CFD26_104997
OG0003036	AFUA_8G02600	AFUB_083990	CBS139183_08075	NFIA_096310	ALT_9399	g7624	P174DRAFT_454310	AUD_4985	CDV56_105263	CFD26_105228
OG0003037	AFUA_8G02430	AFUB_084160	CBS139183_08054	NFIA_096110	ALT_9417	g7603	P174DRAFT_445146	AUD_5000	CDV56_104669	CFD26_100104
OG0003038	AFUA_8G02450	AFUB_084140	CBS139183_08058	NFIA_096150	ALT_9413	g7607	P174DRAFT_412943	AUD_4998	CDV56_103979	CFD26_100936
OG0003039	AFUA_8G02440	AFUB_084150	CBS139183_08057	NFIA_096140	ALT_9414	g7606	P174DRAFT_454296	AUD_4999	CDV56_104118	CFD26_100741
OG0003040	AFUA_8G02560	AFUB_084020	CBS139183_08072	NFIA_096280	ALT_9402	g7621	P174DRAFT_515365	AUD_4988	CDV56_104745	CFD26_104834
OG0003041	AFUA_8G02360	AFUB_084230	CBS139183_08049	NFIA_096040	ALT_9422	g9125	P174DRAFT_463660	AUD_5007	CDV56_105741	CFD26_101489
OG0003042	AFUA_8G02800	AFUB_083790	CBS139183_08095	NFIA_096500	ALT_9382	g9318	P174DRAFT_496875	AUD_4966	CDV56_102915	CFD26_103249
OG0003043	AFUA_8G02820	AFUB_083770	CBS139183_08097	NFIA_096520	ALT_9380	g9316	P174DRAFT_463707	AUD_4964	CDV56_103480	CFD26_102605
OG0003044	AFUA_8G02810	AFUB_083780	CBS139183_08096	NFIA_096510	ALT_9381	g9317	P174DRAFT_377754	AUD_4965	CDV56_103103	CFD26_102993
OG0003045	AFUA_8G02710	AFUB_083880	CBS139183_08087	NFIA_096410	ALT_9390	g7634	P174DRAFT_424428	AUD_4973	CDV56_107428	CFD26_105057
OG0003046	AFUA_8G02730	AFUB_083860	CBS139183_08089	NFIA_096430	ALT_9388	g9325	P174DRAFT_377768	AUD_4971	CDV56_100549	CFD26_104524
OG0003047	AFUA_8G02760	AFUB_083830	CBS139183_08092	NFIA_096460	ALT_9385	g9322	P174DRAFT_454325	AUD_4970	CDV56_101212	CFD26_104136
OG0003048	AFUA_8G02870	AFUB_083720	CBS139183_08102	NFIA_096560	ALT_9376	g9311	P174DRAFT_413027	AUD_4960	CDV56_100333	CFD26_100839
OG0003049	AFUA_8G02780	AFUB_083810	CBS139183_08093	NFIA_096480	ALT_9384	g9320	P174DRAFT_445174	AUD_4968	CDV56_101646	CFD26_103756
OG0003050	AFUA_8G02720	AFUB_083870	CBS139183_08088	NFIA_096420	ALT_9389	g7635	P174DRAFT_515379	AUD_4972	CDV56_100090	CFD26_104839
OG0003051	AFUA_8G02790	AFUB_083800	CBS139183_08094	NFIA_096490	ALT_9383	g9319	P174DRAFT_377488	AUD_4967	CDV56_102432	CFD26_103427
OG0003052	AFUA_8G02700	AFUB_083890	CBS139183_08084	NFIA_096400	ALT_9391	g7633	P174DRAFT_454319	AUD_4974	CDV56_107078	CFD26_105463
OG0003053	AFUA_8G02840	AFUB_083750	CBS139183_08099	NFIA_096530	ALT_9379	g9314	P174DRAFT_515391	AUD_4963	CDV56_104080	CFD26_101698
OG0003054	AFUA_8G02690	AFUB_083900	CBS139183_08083	NFIA_096390	ALT_9392	g7632	P174DRAFT_445169	AUD_4975	CDV56_106997	CFD26_105611
OG0003055	AFUA_8G02860	AFUB_083730	CBS139183_08101	NFIA_096550	ALT_9377	g9312	P174DRAFT_413025	AUD_4961	CDV56_104780	CFD26_101238
OG0003056	AFUA_4G10830	AFUB_067910	CBS139183_09763	NFIA_105260	ALT_5552	g8842	P174DRAFT_442556	AUD_2437	CDV56_100882	CFD26_108249
OG0003057	AFUA_4G10840	AFUB_067920	CBS139183_09764	NFIA_104840	ALT_5553	g8841	P174DRAFT_371591	AUD_2436	CDV56_101519	CFD26_108232
OG0003058	AFUA_4G10960	AFUB_068020	CBS139183_09772	NFIA_104920	ALT_5560	g8833	P174DRAFT_421728	AUD_2429	CDV56_100803	CFD26_107977
OG0003059	AFUA_4G10790	AFUB_067870	CBS139183_09759	NFIA_105300	ALT_5548	g5890	P174DRAFT_442560	AUD_2441	CDV56_101183	CFD26_108373
OG0003060	AFUA_4G10810	AFUB_067890	CBS139183_09761	NFIA_105280	ALT_5550	g5892	P174DRAFT_372579	AUD_2439	CDV56_100282	CFD26_108322
OG0003061	AFUA_4G10940	AFUB_068000	CBS139183_09770	NFIA_104900	ALT_5558	g8835	P174DRAFT_421730	AUD_2431	CDV56_101275	CFD26_108022
OG0003062	AFUA_4G10970	AFUB_068030	CBS139183_09773	NFIA_104930	ALT_5561	g8832	P174DRAFT_504795	AUD_2428	CDV56_100178	CFD26_107925
OG0003063	AFUA_4G10950	AFUB_068010	CBS139183_09771	NFIA_104910	ALT_5559	g8834	P174DRAFT_421729	AUD_2430	CDV56_101030	CFD26_108003
OG0003064	AFUA_4G10930	AFUB_067990	CBS139183_09769	NFIA_104890	ALT_5557	g8836	P174DRAFT_442550	AUD_2432	CDV56_101567	CFD26_108049
OG0003065	AFUA_4G10910	AFUB_067970	CBS139183_09767	NFIA_104870	ALT_5556	g8838	P174DRAFT_442553	AUD_2433	CDV56_101924	CFD26_108079
OG0003066	AFUA_4G10800	AFUB_067880	CBS139183_09760	NFIA_105290	ALT_5549	g5891	P174DRAFT_372860	AUD_2440	CDV56_100848	CFD26_108353
OG0003067	AFUA_4G10850	AFUB_067930	CBS139183_09765	NFIA_104850	ALT_5554	g8840	P174DRAFT_451990	AUD_2435	CDV56_101690	CFD26_108176
OG0003068	AFUA_2G05850	AFUB_022880	CBS139183_07421	NFIA_082570	ALT_4308	g4317	P174DRAFT_436942	AUD_9941	CDV56_105877	CFD26_101783
OG0003069	AFUA_2G05980	AFUB_023020	CBS139183_07408	NFIA_082700	ALT_4296	g4329	P174DRAFT_399401	AUD_9953	CDV56_107747	CFD26_101129
OG0003070	AFUA_2G05930	AFUB_022970	CBS139183_07413	NFIA_082650	ALT_4301	g4324	P174DRAFT_436950	AUD_9948	CDV56_107145	CFD26_102898
OG0003071	AFUA_2G05940	AFUB_022980	CBS139183_07412	NFIA_082660	ALT_4300	g4325	P174DRAFT_436951	AUD_9949	CDV56_107270	CFD26_102738
OG0003072	AFUA_2G05790	AFUB_022820	CBS139183_07426	NFIA_082510	ALT_4312	g4314	P174DRAFT_436932	AUD_9938	CDV56_104490	CFD26_103536
OG0003073	AFUA_2G05700	AFUB_022730	CBS139183_07435	NFIA_082420	ALT_4319	g4306	P174DRAFT_362350	AUD_9930	CDV56_101864	CFD26_105097
OG0003074	AFUA_2G05830	AFUB_022860	CBS139183_07423	NFIA_082550	ALT_4309	g4316	P174DRAFT_426799	AUD_9940	CDV56_105081	CFD26_100816
OG0003075	AFUA_2G05950	AFUB_022990	CBS139183_07411	NFIA_082670	ALT_4299	g4326	P174DRAFT_399395	AUD_9950	CDV56_107369	CFD26_102622
OG0003076	AFUA_2G05970	AFUB_023010	CBS139183_07409	NFIA_082690	ALT_4297	g4328	P174DRAFT_456235	AUD_9952	CDV56_107517	CFD26_101874
OG0003077	AFUA_2G05720	AFUB_022750	CBS139183_07433	NFIA_082440	ALT_4317	g4308	P174DRAFT_436921	AUD_9932	CDV56_102501	CFD26_104868
OG0003078	AFUA_2G05860	AFUB_022890	CBS139183_07420	NFIA_082580	ALT_4307	g4318	P174DRAFT_500167	AUD_9942	CDV56_106081	CFD26_102104
OG0003079	AFUA_2G05740	AFUB_022770	CBS139183_07431	NFIA_082460	ALT_4315	g4310	P174DRAFT_416238	AUD_9934	CDV56_103454	CFD26_104355
OG0003080	AFUA_2G05730	AFUB_022760	CBS139183_07432	NFIA_082450	ALT_4316	g4309	P174DRAFT_426789	AUD_9933	CDV56_102849	CFD26_104620
OG0003081	AFUA_2G05990	AFUB_023030	CBS139183_07407	NFIA_082710	ALT_4295	g4330	P174DRAFT_361758	AUD_9954	CDV56_107873	CFD26_100932
OG0003082	AFUA_2G05800	AFUB_022830	CBS139183_07425	NFIA_082520	ALT_4311	g4315	P174DRAFT_399369	AUD_9939	CDV56_104668	CFD26_103301
OG0003083	AFUA_2G05910	AFUB_022950	CBS139183_07415	NFIA_082630	ALT_4303	g4322	P174DRAFT_447139	AUD_9946	CDV56_106967	CFD26_103267
OG0003084	AFUA_2G05780	AFUB_022810	CBS139183_07428	NFIA_082500	ALT_4313	g4313	P174DRAFT_436931	AUD_9937	CDV56_104333	CFD26_103714
OG0003085	AFUA_2G05410	AFUB_022440	CBS139183_07465	NFIA_082150	ALT_4344	g7934	P174DRAFT_436885	AUD_9901	CDV56_103332	CFD26_107984
OG0003086	AFUA_2G05610	AFUB_022630	CBS139183_07448	NFIA_082330	ALT_4327	g7914	P174DRAFT_363440	AUD_9919	CDV56_106909	CFD26_107091
OG0003087	AFUA_2G05290	AFUB_022320	CBS139183_07477	NFIA_082050	ALT_4353	g9722	P174DRAFT_436872	AUD_9891	CDV56_100391	CFD26_103194
OG0003088	AFUA_2G05650	AFUB_022680	CBS139183_07440	NFIA_082380	ALT_4323	g4302	P174DRAFT_447112	AUD_9926	CDV56_107885	CFD26_106307
OG0003089	AFUA_2G05690	AFUB_022720	CBS139183_07437	NFIA_082410	ALT_4320	g4305	P174DRAFT_362602	AUD_9929	CDV56_108235	CFD26_105864
OG0003090	AFUA_2G05600	AFUB_022620	CBS139183_07449	NFIA_082320	ALT_4328	g7915	P174DRAFT_19100	AUD_9918	CDV56_106794	CFD26_107216
OG0003091	AFUA_2G05470	AFUB_022490	CBS139183_07460	NFIA_082200	ALT_4339	g7929	P174DRAFT_381999	AUD_9906	CDV56_104759	CFD26_107724
OG0003092	AFUA_2G05450	AFUB_022480	CBS139183_07461	NFIA_082190	ALT_4340	g7930	P174DRAFT_456189	AUD_9905	CDV56_104505	CFD26_107822
OG0003093	AFUA_2G05310	AFUB_022340	CBS139183_07476	NFIA_082070	ALT_4351	g9720	P174DRAFT_426753	AUD_9893	CDV56_101658	CFD26_102531
OG0003094	AFUA_2G05190	AFUB_022220	CBS139183_07493	NFIA_081930	ALT_4365	g10091	P174DRAFT_416185	AUD_9881	CDV56_102136	CFD26_101510
OG0003095	AFUA_2G05250	AFUB_022280	CBS139183_07480	NFIA_082010	ALT_4357	g9727	P174DRAFT_416192	AUD_9888	CDV56_101001	CFD26_102013
OG0003096	AFUA_2G05220	AFUB_022250	CBS139183_07490	NFIA_081960	ALT_4362	g10088	P174DRAFT_456167	AUD_9884	CDV56_101139	CFD26_102277
OG0003097	AFUA_2G05270	AFUB_022300	CBS139183_07478	NFIA_082030	ALT_4355	g9725	P174DRAFT_456173	AUD_9890	CDV56_102279	CFD26_101007
OG0003098	AFUA_2G05490	AFUB_022510	CBS139183_07458	NFIA_082210	ALT_4338	g7928	P174DRAFT_382005	AUD_9908	CDV56_105292	CFD26_107689
OG0003099	AFUA_2G05430	AFUB_022460	CBS139183_07463	NFIA_082170	ALT_4342	g7932	P174DRAFT_416207	AUD_9903	CDV56_103823	CFD26_107901
OG0003100	AFUA_2G05635	AFUB_022660	CBS139183_07443	NFIA_082360	ALT_4324	g4300	P174DRAFT_508751	AUD_9924	CDV56_107607	CFD26_106586
OG0003101	AFUA_2G05330	AFUB_022360	CBS139183_07474	NFIA_082080	ALT_4350	g7940	P174DRAFT_508723	AUD_9894	CDV56_102503	CFD26_101881
OG0003102	AFUA_2G05540	AFUB_022560	CBS139183_07453	NFIA_082260	ALT_4333	g7921	P174DRAFT_361472	AUD_9913	CDV56_106167	CFD26_107429
OG0003103	AFUA_2G05530	AFUB_022550	CBS139183_07454	NFIA_082250	ALT_4334	g7922	P174DRAFT_416216	AUD_9912	CDV56_106016	CFD26_107486
OG0003104	AFUA_2G05390	AFUB_022420	CBS139183_07467	NFIA_082130	ALT_4346	g7936	P174DRAFT_436883	AUD_9899	CDV56_102217	CFD26_108076
OG0003105	AFUA_2G05670	AFUB_022700	CBS139183_07439	NFIA_082390	ALT_4322	g4303	P174DRAFT_361464	AUD_9927	CDV56_108036	CFD26_106081
OG0003106	AFUA_2G05230	AFUB_022260	CBS139183_07489	NFIA_081970	ALT_4361	g10087	P174DRAFT_508716	AUD_9885	CDV56_100887	CFD26_102481
OG0003107	AFUA_2G05520	AFUB_022540	CBS139183_07455	NFIA_082240	ALT_4335	g7925	P174DRAFT_436895	AUD_9911	CDV56_105648	CFD26_107549
OG0003108	AFUA_2G05200	AFUB_022230	CBS139183_07492	NFIA_081940	ALT_4364	g10090	P174DRAFT_436863	AUD_9882	CDV56_101805	CFD26_101879
OG0003109	AFUA_2G05440	AFUB_022470	CBS139183_07462	NFIA_082180	ALT_4341	g7931	P174DRAFT_436888	AUD_9904	CDV56_104305	CFD26_107867
OG0003110	AFUA_2G05210	AFUB_022240	CBS139183_07491	NFIA_081950	ALT_4363	g10089	P174DRAFT_508714	AUD_9883	CDV56_101361	CFD26_101979
OG0003111	AFUA_2G05680	AFUB_022710	CBS139183_07438	NFIA_082400	ALT_4321	g4304	P174DRAFT_500149	AUD_9928	CDV56_108147	CFD26_105954
OG0003112	AFUA_2G05400	AFUB_022430	CBS139183_07466	NFIA_082140	ALT_4345	g7935	P174DRAFT_436884	AUD_9900	CDV56_102995	CFD26_108039
OG0003113	AFUA_2G05380	AFUB_022410	CBS139183_07468	NFIA_082120	ALT_4347	g7937	P174DRAFT_360989	AUD_9898	CDV56_101440	CFD26_101172
OG0003114	AFUA_2G05590	AFUB_022610	CBS139183_07450	NFIA_082310	ALT_4329	g7916	P174DRAFT_436901	AUD_9917	CDV56_106731	CFD26_107256
OG0003115	AFUA_2G05630	AFUB_022650	CBS139183_07444	NFIA_082350	ALT_4325	g4299	P174DRAFT_436907	AUD_9923	CDV56_107509	CFD26_106641
OG0003116	AFUA_2G05550	AFUB_022570	CBS139183_07452	NFIA_082270	ALT_4332	g7920	P174DRAFT_508743	AUD_9914	CDV56_106348	CFD26_107388
OG0003117	AFUA_2G05510	AFUB_022530	CBS139183_07456	NFIA_082230	ALT_4336	g7926	P174DRAFT_18895	AUD_9910	CDV56_105529	CFD26_107638
OG0003118	AFUA_2G05580	AFUB_022600	CBS139183_07451	NFIA_082300	ALT_4330	g7917	P174DRAFT_399327	AUD_9916	CDV56_106647	CFD26_107288
OG0003119	AFUA_2G16850	AFUB_032530	CBS139183_04761	NFIA_092180	ALT_3413	g1898	P174DRAFT_383353	AUD_6511	CDV56_108725	CFD26_105906
OG0003120	AFUA_2G16870	AFUB_032550	CBS139183_04759	NFIA_092200	ALT_3411	g1900	P174DRAFT_438023	AUD_6513	CDV56_108881	CFD26_105692
OG0003121	AFUA_2G16950	AFUB_032630	CBS139183_04751	NFIA_092280	ALT_3404	g1907	P174DRAFT_51231	AUD_6520	CDV56_109130	CFD26_104711
OG0003122	AFUA_2G16810	AFUB_032480	CBS139183_04768	NFIA_092110	ALT_3424	g1855	P174DRAFT_363579	AUD_6506	CDV56_108334	CFD26_106694
OG0003123	AFUA_2G16985	AFUB_032670	CBS139183_04748	NFIA_092320	ALT_3401	g1910	P174DRAFT_383380	AUD_6523	CDV56_109202	CFD26_104229
OG0003124	AFUA_2G16930	AFUB_032610	CBS139183_04753	NFIA_092260	ALT_3406	g1905	P174DRAFT_438028	AUD_6518	CDV56_109058	CFD26_105035
OG0003125	AFUA_2G16920	AFUB_032600	CBS139183_04754	NFIA_092250	ALT_3407	g1904	P174DRAFT_417227	AUD_6517	CDV56_108999	CFD26_105155
OG0003126	AFUA_2G16820	AFUB_032490	CBS139183_04766	NFIA_092120	ALT_3423	g1856	P174DRAFT_456968	AUD_6507	CDV56_108483	CFD26_106546
OG0003127	AFUA_2G16760	AFUB_032430	CBS139183_04773	NFIA_092060	ALT_3428	g1851	P174DRAFT_437996	AUD_6500	CDV56_107862	CFD26_107222
OG0003128	AFUA_2G16980	AFUB_032660	CBS139183_04749	NFIA_092310	ALT_3402	g1909	P174DRAFT_456987	AUD_6522	CDV56_109191	CFD26_104357
OG0003129	AFUA_2G16900	AFUB_032580	CBS139183_04756	NFIA_092230	ALT_3408	g1903	P174DRAFT_456980	AUD_6516	CDV56_108969	CFD26_105387
OG0003130	AFUA_2G16740	AFUB_032410	CBS139183_04775	NFIA_092040	ALT_3430	g1849	P174DRAFT_338905	AUD_6498	CDV56_107708	CFD26_107304
OG0003131	AFUA_2G16880	AFUB_032560	CBS139183_04758	NFIA_092210	ALT_3410	g1901	P174DRAFT_438025	AUD_6514	CDV56_108923	CFD26_105607
OG0003132	AFUA_2G16730	AFUB_032400	CBS139183_04776	NFIA_092030	ALT_3431	g1848	P174DRAFT_437993	AUD_6497	CDV56_107632	CFD26_107356
OG0003133	AFUA_2G16720	AFUB_032390	CBS139183_04777	NFIA_092020	ALT_3432	g1847	P174DRAFT_383316	AUD_6496	CDV56_107473	CFD26_107400
OG0003134	AFUA_2G16840	AFUB_032510	CBS139183_04764	NFIA_092140	ALT_3421	g1858	P174DRAFT_427722	AUD_6509	CDV56_108617	CFD26_106247
OG0003135	AFUA_2G16940	AFUB_032620	CBS139183_04752	NFIA_092270	ALT_3405	g1906	P174DRAFT_362192	AUD_6519	CDV56_109112	CFD26_104811
OG0003136	AFUA_2G16990	AFUB_032680	CBS139183_04746	NFIA_092330	ALT_3400	g1911	P174DRAFT_51724	AUD_6524	CDV56_109243	CFD26_103625
OG0003137	AFUA_2G16830	AFUB_032500	CBS139183_04765	NFIA_092130	ALT_3422	g1857	P174DRAFT_400637	AUD_6508	CDV56_108570	CFD26_106461
OG0003138	AFUA_2G16750	AFUB_032420	CBS139183_04774	NFIA_092050	ALT_3429	g1850	P174DRAFT_437995	AUD_6499	CDV56_107792	CFD26_107251
OG0003139	AFUA_2G16960	AFUB_032640	CBS139183_04750	NFIA_092290	ALT_3403	g1908	P174DRAFT_400671	AUD_6521	CDV56_109153	CFD26_104528
OG0003140	AFUA_2G16890	AFUB_032570	CBS139183_04757	NFIA_092220	ALT_3409	g1902	P174DRAFT_438026	AUD_6515	CDV56_108944	CFD26_105490
OG0003141	AFUA_2G16800	AFUB_032470	CBS139183_04769	NFIA_092100	ALT_3425	g1854	P174DRAFT_438004	AUD_6505	CDV56_108254	CFD26_106841
OG0003142	AFUA_2G16490	AFUB_032170	CBS139183_04798	NFIA_091750	ALT_3457	g10219	P174DRAFT_417150	AUD_6475	CDV56_100728	CFD26_108718
OG0003143	AFUA_2G16480	AFUB_032160	CBS139183_04799	NFIA_091740	ALT_3458	g10218	P174DRAFT_361967	AUD_6474	CDV56_100332	CFD26_108730
OG0003144	AFUA_2G16600	AFUB_032280	CBS139183_04788	NFIA_091900	ALT_3443	g1836	P174DRAFT_437956	AUD_6485	CDV56_105243	CFD26_107894
OG0003145	AFUA_2G16390	AFUB_032060	CBS139183_04807	NFIA_091660	ALT_3465	g10518	P174DRAFT_447963	AUD_6468	CDV56_100541	CFD26_100608
OG0003146	AFUA_2G16700	AFUB_032370	CBS139183_04779	NFIA_092000	ALT_3434	g1845	P174DRAFT_456956	AUD_6494	CDV56_107373	CFD26_107487
OG0003147	AFUA_2G16380	AFUB_032050	CBS139183_04808	NFIA_091650	ALT_3466	g10519	P174DRAFT_48971	AUD_6467	CDV56_100796	CFD26_100261
OG0003148	AFUA_2G16500	AFUB_032180	CBS139183_04797	NFIA_091760	ALT_3456	g10220	P174DRAFT_417151	AUD_6476	CDV56_101207	CFD26_108709
OG0003149	AFUA_2G16640	AFUB_032320	CBS139183_04783	NFIA_091950	ALT_3438	g1841	P174DRAFT_448003	AUD_6490	CDV56_106750	CFD26_107696
OG0003150	AFUA_2G16620	AFUB_032300	CBS139183_04786	NFIA_091920	ALT_3441	g1838	P174DRAFT_456932	AUD_6487	CDV56_106229	CFD26_107810
OG0003151	AFUA_2G16670	AFUB_032350	CBS139183_04781	NFIA_091980	ALT_3436	g1843	P174DRAFT_437987	AUD_6492	CDV56_107154	CFD26_107563
OG0003152	AFUA_2G16420	AFUB_032090	CBS139183_04803	NFIA_091690	ALT_3462	g10153	P174DRAFT_456919	AUD_6470	CDV56_100928	CFD26_101338
OG0003153	AFUA_2G16510	AFUB_032190	CBS139183_04796	NFIA_091770	ALT_3455	g10221	P174DRAFT_437941	AUD_6477	CDV56_101493	CFD26_108693
OG0003154	AFUA_2G16360	AFUB_032030	CBS139183_04809	NFIA_091630	ALT_3468	g10520	P174DRAFT_500955	AUD_6466	CDV56_101211	CFD26_100244
OG0003155	AFUA_2G16462	AFUB_032140	CBS139183_04801	NFIA_091720	ALT_3460	g10151	P174DRAFT_49281	AUD_6472	CDV56_102658	CFD26_100166
OG0003156	AFUA_2G16692	AFUB_032360	CBS139183_04780	NFIA_091990	ALT_3435	g1844	P174DRAFT_361385	AUD_6493	CDV56_107281	CFD26_107520
OG0003157	AFUA_2G16710	AFUB_032380	CBS139183_04778	NFIA_092010	ALT_3433	g1846	P174DRAFT_437991	AUD_6495	CDV56_107445	CFD26_107448
OG0003158	AFUA_2G16340	AFUB_032010	CBS139183_04811	NFIA_091610	ALT_3470	g9466	P174DRAFT_417140	AUD_6464	CDV56_101761	CFD26_100204
OG0003159	AFUA_2G16050	AFUB_031730	CBS139183_04844	NFIA_091310	ALT_3498	g9210	P174DRAFT_500928	AUD_6435	CDV56_104841	CFD26_104605
OG0003160	AFUA_2G16330	AFUB_032000	CBS139183_04813	NFIA_091590	ALT_3472	g9468	P174DRAFT_383231	AUD_6463	CDV56_105225	CFD26_101823
OG0003161	AFUA_2G16090	AFUB_031770	CBS139183_04840	NFIA_091350	ALT_3494	g9445	P174DRAFT_437898	AUD_6439	CDV56_103645	CFD26_103694
OG0003162	AFUA_2G16250	AFUB_031930	CBS139183_04824	NFIA_091510	ALT_3479	g9476	P174DRAFT_383219	AUD_6454	CDV56_102183	CFD26_104314
OG0003163	AFUA_2G16230	AFUB_031910	CBS139183_04827	NFIA_091480	ALT_3481	g9432	P174DRAFT_362492	AUD_6452	CDV56_101147	CFD26_100092
OG0003164	AFUA_2G16150	AFUB_031830	CBS139183_04834	NFIA_091410	ALT_3488	g9439	P174DRAFT_427638	AUD_6445	CDV56_101727	CFD26_102303
OG0003165	AFUA_2G16130	AFUB_031810	CBS139183_04836	NFIA_091390	ALT_3490	g9441	P174DRAFT_447940	AUD_6443	CDV56_102758	CFD26_103038
OG0003166	AFUA_2G16030	AFUB_031710	CBS139183_04846	NFIA_091290	ALT_3500	g9212	P174DRAFT_447931	AUD_6433	CDV56_105417	CFD26_105089
OG0003167	AFUA_2G16110	AFUB_031790	CBS139183_04838	NFIA_091370	ALT_3492	g9443	P174DRAFT_456900	AUD_6441	CDV56_103088	CFD26_103286
OG0003168	AFUA_2G16280	AFUB_031950	CBS139183_04822	NFIA_091530	ALT_3477	g9474	P174DRAFT_509409	AUD_6456	CDV56_101309	CFD26_103849
OG0003169	AFUA_2G16200	AFUB_031880	CBS139183_04829	NFIA_091460	ALT_3483	g9434	P174DRAFT_417126	AUD_6450	CDV56_100560	CFD26_100792
OG0003170	AFUA_2G16080	AFUB_031760	CBS139183_04841	NFIA_091340	ALT_3495	g9446	P174DRAFT_400498	AUD_6438	CDV56_103956	CFD26_103944
OG0003171	AFUA_2G16170	AFUB_031850	CBS139183_04832	NFIA_091430	ALT_3486	g9437	P174DRAFT_437906	AUD_6447	CDV56_100265	CFD26_101297
OG0003172	AFUA_2G16180	AFUB_031860	CBS139183_04831	NFIA_091440	ALT_3485	g9436	P174DRAFT_427641	AUD_6448	CDV56_100202	CFD26_100912
OG0003173	AFUA_2G16040	AFUB_031720	CBS139183_04845	NFIA_091300	ALT_3499	g9211	P174DRAFT_48394	AUD_6434	CDV56_104938	CFD26_104693
OG0003174	AFUA_2G16060	AFUB_031740	CBS139183_04843	NFIA_091320	ALT_3497	g9448	P174DRAFT_362269	AUD_6436	CDV56_104581	CFD26_104394
OG0003175	AFUA_2G16240	AFUB_031920	CBS139183_04825	NFIA_091500	ALT_3480	g9477	P174DRAFT_437916	AUD_6453	CDV56_102514	CFD26_104462
OG0003176	AFUA_2G16140	AFUB_031820	CBS139183_04835	NFIA_091400	ALT_3489	g9440	P174DRAFT_400505	AUD_6444	CDV56_102178	CFD26_102619
OG0003177	AFUA_2G16160	AFUB_031840	CBS139183_04833	NFIA_091420	ALT_3487	g9438	P174DRAFT_48539	AUD_6446	CDV56_100799	CFD26_101623
OG0003178	AFUA_2G16100	AFUB_031780	CBS139183_04839	NFIA_091360	ALT_3493	g9444	P174DRAFT_427633	AUD_6440	CDV56_103406	CFD26_103510
OG0003179	AFUA_2G16260	AFUB_031940	CBS139183_04823	NFIA_091520	ALT_3478	g9475	P174DRAFT_509408	AUD_6455	CDV56_101738	CFD26_104079
OG0003180	AFUA_2G16290	AFUB_031960	CBS139183_04821	NFIA_091540	ALT_3476	g9473	P174DRAFT_437921	AUD_6457	CDV56_101005	CFD26_103692
OG0003181	AFUA_2G16120	AFUB_031800	CBS139183_04837	NFIA_091380	ALT_3491	g9442	P174DRAFT_427635	AUD_6442	CDV56_102914	CFD26_103153
OG0003182	AFUA_2G16020	AFUB_031700	CBS139183_04847	NFIA_091280	ALT_3501	g9213	P174DRAFT_447930	AUD_6432	CDV56_105637	CFD26_105272
OG0003183	AFUA_2G15950	AFUB_031630	CBS139183_04855	NFIA_091210	ALT_3508	g9220	P174DRAFT_500919	AUD_6425	CDV56_107005	CFD26_102322
OG0003184	AFUA_2G15870	AFUB_031530	CBS139183_04863	NFIA_091120	ALT_3517	g1391	P174DRAFT_437872	AUD_6416	CDV56_100681	CFD26_101024
OG0003185	AFUA_2G15890	AFUB_031550	CBS139183_04861	NFIA_091140	ALT_3515	g9227	P174DRAFT_427612	AUD_6418	CDV56_100545	CFD26_100400
OG0003186	AFUA_2G15960	AFUB_031640	CBS139183_04854	NFIA_091220	ALT_3507	g9219	P174DRAFT_447924	AUD_6426	CDV56_106875	CFD26_102575
OG0003187	AFUA_2G15840	AFUB_031500	CBS139183_04867	NFIA_091090	ALT_3520	g1388	P174DRAFT_500908	AUD_6413	CDV56_105324	CFD26_100740
OG0003188	AFUA_2G15740	AFUB_031390	CBS139183_04879	NFIA_090970	ALT_3530	g1379	P174DRAFT_361491	AUD_6404	CDV56_102679	CFD26_103602
OG0003189	AFUA_2G15905	AFUB_031570	CBS139183_04859	NFIA_091160	ALT_3513	g9225	P174DRAFT_469197	AUD_6420	CDV56_101431	CFD26_101074
OG0003190	AFUA_2G15860	AFUB_031520	CBS139183_04864	NFIA_091110	ALT_3518	g1390	P174DRAFT_509376	AUD_6415	CDV56_101496	CFD26_100357
OG0003191	AFUA_2G15700	AFUB_031350	CBS139183_04883	NFIA_090930	ALT_3534	g1375	P174DRAFT_427593	AUD_6400	CDV56_101109	CFD26_104442
OG0003192	AFUA_2G15780	AFUB_031430	CBS139183_04876	NFIA_091020	ALT_3526	g1382	P174DRAFT_427601	AUD_6407	CDV56_104022	CFD26_102464
OG0003193	AFUA_2G15750	AFUB_031400	CBS139183_04878	NFIA_090990	ALT_3529	g1380	P174DRAFT_437853	AUD_6405	CDV56_103070	CFD26_103291
OG0003194	AFUA_2G15670	AFUB_031320	CBS139183_04885	NFIA_090900	ALT_3537	g1373	P174DRAFT_427592	AUD_6398	CDV56_100542	CFD26_104720
OG0003195	AFUA_2G15910	AFUB_031580	CBS139183_04858	NFIA_091170	ALT_3512	g9224	P174DRAFT_361852	AUD_6421	CDV56_107417	CFD26_101328
OG0003196	AFUA_2G15820	AFUB_031470	CBS139183_04871	NFIA_091060	ALT_3522	g1386	P174DRAFT_417088	AUD_6411	CDV56_105028	CFD26_101501
OG0003197	AFUA_2G16000	AFUB_031680	CBS139183_04849	NFIA_091260	ALT_3503	g9215	P174DRAFT_427623	AUD_6430	CDV56_105996	CFD26_105550
OG0003198	AFUA_2G15900	AFUB_031560	CBS139183_04860	NFIA_091150	ALT_3514	g9226	P174DRAFT_437875	AUD_6419	CDV56_101234	CFD26_100909
OG0003199	AFUA_2G15970	AFUB_031650	CBS139183_04853	NFIA_091230	ALT_3506	g9218	P174DRAFT_48293	AUD_6427	CDV56_106585	CFD26_100399
OG0003200	AFUA_2G15800	AFUB_031450	CBS139183_04874	NFIA_091040	ALT_3524	g1384	P174DRAFT_427603	AUD_6409	CDV56_104707	CFD26_101923
OG0003201	AFUA_2G15690	AFUB_031340	CBS139183_04884	NFIA_090920	ALT_3535	g1374	P174DRAFT_447897	AUD_6399	CDV56_100940	CFD26_104612
OG0003202	AFUA_2G15880	AFUB_031540	CBS139183_04862	NFIA_091130	ALT_3516	g9228	P174DRAFT_363553	AUD_6417	CDV56_100125	CFD26_100113
OG0003203	AFUA_2G15790	AFUB_031440	CBS139183_04875	NFIA_091030	ALT_3525	g1383	P174DRAFT_509372	AUD_6408	CDV56_104299	CFD26_102318
OG0003204	AFUA_2G15720	AFUB_031370	CBS139183_04881	NFIA_090950	ALT_3532	g1377	P174DRAFT_447900	AUD_6402	CDV56_102191	CFD26_103892
OG0003205	AFUA_2G15730	AFUB_031380	CBS139183_04880	NFIA_090960	ALT_3531	g1378	P174DRAFT_47607	AUD_6403	CDV56_102407	CFD26_103711
OG0003206	AFUA_2G15760	AFUB_031410	CBS139183_04877	NFIA_091000	ALT_3528	g1381	P174DRAFT_509370	AUD_6406	CDV56_103387	CFD26_102895
OG0003207	AFUA_2G15810	AFUB_031460	CBS139183_04872	NFIA_091050	ALT_3523	g1385	P174DRAFT_437865	AUD_6410	CDV56_104957	CFD26_101611
OG0003208	AFUA_2G15830	AFUB_031480	CBS139183_04870	NFIA_091070	ALT_3521	g1387	P174DRAFT_383165	AUD_6412	CDV56_105131	CFD26_101241
OG0003209	AFUA_2G15980	AFUB_031660	CBS139183_04852	NFIA_091240	ALT_3505	g9217	P174DRAFT_500922	AUD_6428	CDV56_106399	CFD26_100993
OG0003210	AFUA_2G15990	AFUB_031670	CBS139183_04851	NFIA_091250	ALT_3504	g9216	P174DRAFT_447927	AUD_6429	CDV56_106340	CFD26_101176
OG0003211	AFUA_2G14970	AFUB_030620	CBS139183_04953	NFIA_090210	ALT_3598	g1309	P174DRAFT_509316	AUD_6335	CDV56_104689	CFD26_109062
OG0003212	AFUA_2G15480	AFUB_031130	CBS139183_04904	NFIA_090710	ALT_3555	g1356	P174DRAFT_447879	AUD_6380	CDV56_106236	CFD26_109155
OG0003213	AFUA_2G15060	AFUB_030710	CBS139183_04943	NFIA_090310	ALT_3588	g1319	P174DRAFT_427542	AUD_6345	CDV56_109326	CFD26_109099
OG0003214	AFUA_2G15240	AFUB_030910	CBS139183_04923	NFIA_090490	ALT_3571	g1338	P174DRAFT_447864	AUD_6362	CDV56_108286	CFD26_109139
OG0003215	AFUA_2G15010	AFUB_030660	CBS139183_04949	NFIA_090250	ALT_3594	g1313	P174DRAFT_468974	AUD_6339	CDV56_102975	CFD26_109078
OG0003216	AFUA_2G15030	AFUB_030680	CBS139183_04946	NFIA_090280	ALT_3591	g1316	P174DRAFT_383082	AUD_6342	CDV56_101621	CFD26_109092
OG0003217	AFUA_2G15550	AFUB_031200	CBS139183_04898	NFIA_090780	ALT_3549	g1362	P174DRAFT_383133	AUD_6385	CDV56_104793	CFD26_109173
OG0003218	AFUA_2G15250	AFUB_030920	CBS139183_04922	NFIA_090500	ALT_3570	g1339	P174DRAFT_509339	AUD_6363	CDV56_108144	CFD26_109142
OG0003219	AFUA_2G15160	AFUB_030820	CBS139183_04932	NFIA_090410	ALT_3580	g1328	P174DRAFT_361388	AUD_6354	CDV56_108878	CFD26_109120
OG0003220	AFUA_2G15520	AFUB_031170	CBS139183_04902	NFIA_090750	ALT_3552	g1359	P174DRAFT_383126	AUD_6382	CDV56_105638	CFD26_109165
OG0003221	AFUA_2G15190	AFUB_030860	CBS139183_04928	NFIA_090440	ALT_3576	g1333	P174DRAFT_417031	AUD_6357	CDV56_108649	CFD26_109130
OG0003222	AFUA_2G15110	AFUB_030770	CBS139183_04937	NFIA_090370	ALT_3583	g1324	P174DRAFT_427548	AUD_6350	CDV56_109173	CFD26_109110
OG0003223	AFUA_2G15040	AFUB_030690	CBS139183_04945	NFIA_090290	ALT_3590	g1317	P174DRAFT_456818	AUD_6343	CDV56_101258	CFD26_109093
OG0003224	AFUA_2G15560	AFUB_031210	CBS139183_04897	NFIA_090790	ALT_3548	g1363	P174DRAFT_437828	AUD_6386	CDV56_104677	CFD26_109174
OG0003225	AFUA_2G15360	AFUB_031020	CBS139183_04916	NFIA_090590	ALT_3564	g1345	P174DRAFT_46978	AUD_6370	CDV56_107559	CFD26_109149
OG0003226	AFUA_2G15380	AFUB_031040	CBS139183_04914	NFIA_090610	ALT_3562	g1347	P174DRAFT_437811	AUD_6372	CDV56_107339	CFD26_109152
OG0003227	AFUA_2G15440	AFUB_031100	CBS139183_04907	NFIA_090680	ALT_3558	g1353	P174DRAFT_456847	AUD_6377	CDV56_106584	CFD26_109157
OG0003228	AFUA_2G15430	AFUB_031090	CBS139183_04908	NFIA_090670	ALT_3559	g1352	P174DRAFT_47013	AUD_6376	CDV56_106700	CFD26_109158
OG0003229	AFUA_2G15200	AFUB_030870	CBS139183_04927	NFIA_090450	ALT_3575	g1334	P174DRAFT_447860	AUD_6358	CDV56_108550	CFD26_109132
OG0003230	AFUA_2G15000	AFUB_030650	CBS139183_04950	NFIA_090240	ALT_3595	g1312	P174DRAFT_361070	AUD_6338	CDV56_103764	CFD26_109074
OG0003231	AFUA_2G15390	AFUB_031050	CBS139183_04913	NFIA_090620	ALT_3561	g1348	P174DRAFT_437812	AUD_6373	CDV56_107048	CFD26_109153
OG0003232	AFUA_2G15280	AFUB_030950	CBS139183_04920	NFIA_090520	ALT_3568	g1341	P174DRAFT_447867	AUD_6365	CDV56_107970	CFD26_109144
OG0003233	AFUA_2G15610	AFUB_031260	CBS139183_04892	NFIA_090840	ALT_3543	g1367	P174DRAFT_437836	AUD_6391	CDV56_102973	CFD26_105869
OG0003234	AFUA_2G15220	AFUB_030890	CBS139183_04925	NFIA_090470	ALT_3573	g1336	P174DRAFT_383106	AUD_6360	CDV56_108433	CFD26_109135
OG0003235	AFUA_2G15450	AFUB_031110	CBS139183_04906	NFIA_090690	ALT_3557	g1354	P174DRAFT_456848	AUD_6378	CDV56_106437	CFD26_109156
OG0003236	AFUA_2G15530	AFUB_031180	CBS139183_04900	NFIA_090760	ALT_3551	g1360	P174DRAFT_417059	AUD_6383	CDV56_105301	CFD26_109169
OG0003237	AFUA_2G15590	AFUB_031240	CBS139183_04894	NFIA_090820	ALT_3545	g1366	P174DRAFT_427586	AUD_6389	CDV56_103707	CFD26_106156
OG0003238	AFUA_2G15070	AFUB_030720	CBS139183_04942	NFIA_090320	ALT_3587	g1320	P174DRAFT_437775	AUD_6346	CDV56_109311	CFD26_109101
OG0003239	AFUA_2G15290	AFUB_030960	CBS139183_04919	NFIA_090530	ALT_3567	g1342	P174DRAFT_456837	AUD_6366	CDV56_107908	CFD26_109146
OG0003240	AFUA_2G15540	AFUB_031190	CBS139183_04899	NFIA_090770	ALT_3550	g1361	P174DRAFT_400431	AUD_6384	CDV56_105003	CFD26_109171
OG0003241	AFUA_2G15620	AFUB_031270	CBS139183_04891	NFIA_090850	ALT_3542	g1368	P174DRAFT_47307	AUD_6392	CDV56_102232	CFD26_105602
OG0003242	AFUA_2G15050	AFUB_030700	CBS139183_04944	NFIA_090300	ALT_3589	g1318	P174DRAFT_362096	AUD_6344	CDV56_100270	CFD26_109095
OG0003243	AFUA_2G15180	AFUB_030850	CBS139183_04929	NFIA_090430	ALT_3577	g1332	P174DRAFT_437793	AUD_6356	CDV56_108670	CFD26_109129
OG0003244	AFUA_2G15630	AFUB_031280	CBS139183_04890	NFIA_090860	ALT_3541	g1369	P174DRAFT_383144	AUD_6393	CDV56_101958	CFD26_105500
OG0003245	AFUA_2G15640	AFUB_031290	CBS139183_04889	NFIA_090870	ALT_3540	g1370	P174DRAFT_437840	AUD_6394	CDV56_101683	CFD26_105382
OG0003246	AFUA_2G15150	AFUB_030810	CBS139183_04933	NFIA_090400	ALT_3581	g1327	P174DRAFT_417027	AUD_6353	CDV56_109010	CFD26_109119
OG0003247	AFUA_2G15580	AFUB_031230	CBS139183_04895	NFIA_090810	ALT_3546	g1365	P174DRAFT_437833	AUD_6388	CDV56_104358	CFD26_106424
OG0003248	AFUA_2G15100	AFUB_030760	CBS139183_04938	NFIA_090360	ALT_3584	g1323	P174DRAFT_45793	AUD_6349	CDV56_109209	CFD26_109107
OG0003249	AFUA_2G15320	AFUB_030980	CBS139183_04918	NFIA_090550	ALT_3566	g1343	P174DRAFT_417042	AUD_6368	CDV56_107771	CFD26_109147
OG0003250	AFUA_2G14980	AFUB_030630	CBS139183_04952	NFIA_090220	ALT_3597	g1310	P174DRAFT_361790	AUD_6336	CDV56_104538	CFD26_109066
OG0003251	AFUA_2G15570	AFUB_031220	CBS139183_04896	NFIA_090800	ALT_3547	g1364	P174DRAFT_456855	AUD_6387	CDV56_104557	CFD26_106507
OG0003252	AFUA_2G15650	AFUB_031300	CBS139183_04888	NFIA_090880	ALT_3539	g1371	P174DRAFT_437842	AUD_6395	CDV56_100871	CFD26_105128
OG0003253	AFUA_2G15410	AFUB_031070	CBS139183_04911	NFIA_090650	ALT_3560	g1350	P174DRAFT_469078	AUD_6374	CDV56_106809	CFD26_109161
OG0003254	AFUA_2G15660	AFUB_031310	CBS139183_04887	NFIA_090890	ALT_3538	g1372	P174DRAFT_509365	AUD_6396	CDV56_100539	CFD26_104962
OG0003256	AFUA_5G02330	AFUB_050860	CBS139183_04091	NFIA_039760	ALT_6160	g8035	P174DRAFT_365359	AUD_3566	CDV56_106082	CFD26_100462
OG0003257	AFUA_5G02180	AFUB_050710	CBS139183_04075	NFIA_039930	ALT_6145	g7665	P174DRAFT_438277	AUD_3552	CDV56_101828	CFD26_103782
OG0003258	AFUA_5G02340	AFUB_050870	CBS139183_04093	NFIA_039750	ALT_6161	g8034	P174DRAFT_383821	AUD_3567	CDV56_106233	CFD26_100760
OG0003259	AFUA_5G02250	AFUB_050780	CBS139183_04082	NFIA_039860	ALT_6152	g8043	P174DRAFT_428056	AUD_3558	CDV56_104039	CFD26_102334
OG0003260	AFUA_5G02270	AFUB_050800	CBS139183_04084	NFIA_039840	ALT_6154	g8041	P174DRAFT_364126	AUD_3560	CDV56_104911	CFD26_101441
OG0003261	AFUA_5G02240	AFUB_050770	CBS139183_04081	NFIA_039870	ALT_6151	g7671	P174DRAFT_509710	AUD_3557	CDV56_103811	CFD26_102685
OG0003263	AFUA_5G02170	AFUB_050700	CBS139183_04074	NFIA_039940	ALT_6144	g7664	P174DRAFT_438276	AUD_3551	CDV56_101252	CFD26_103935
OG0003264	AFUA_5G02290	AFUB_050820	CBS139183_04088	NFIA_039800	ALT_6156	g8038	P174DRAFT_364434	AUD_3563	CDV56_105446	CFD26_100505
OG0003265	AFUA_5G02210	AFUB_050740	CBS139183_04079	NFIA_039900	ALT_6148	g7668	P174DRAFT_438281	AUD_3555	CDV56_102463	CFD26_103390
OG0003266	AFUA_5G02310	AFUB_050840	CBS139183_04090	NFIA_039780	ALT_6158	g8036	P174DRAFT_474895	AUD_3565	CDV56_105871	CFD26_100006
OG0003267	AFUA_5G02160	AFUB_050690	CBS139183_04070	NFIA_039950	ALT_6142	g7661	P174DRAFT_509703	AUD_3550	CDV56_100647	CFD26_104296
OG0003268	AFUA_5G02300	AFUB_050830	CBS139183_04089	NFIA_039790	ALT_6157	g8037	P174DRAFT_438292	AUD_3564	CDV56_105782	CFD26_100153
OG0003269	AFUA_5G02150	AFUB_050680	CBS139183_04069	NFIA_039960	ALT_6141	g7660	P174DRAFT_501255	AUD_3549	CDV56_100237	CFD26_104533
OG0003270	AFUA_5G02220	AFUB_050750	CBS139183_04080	NFIA_039890	ALT_6149	g7669	P174DRAFT_365879	AUD_3556	CDV56_102852	CFD26_102870
OG0003271	AFUA_5G02190	AFUB_050720	CBS139183_04076	NFIA_039920	ALT_6146	g7666	P174DRAFT_417534	AUD_3553	CDV56_102015	CFD26_103671
OG0003272	AFUA_5G02200	AFUB_050730	CBS139183_04078	NFIA_039910	ALT_6147	g7667	P174DRAFT_365451	AUD_3554	CDV56_102289	CFD26_103563
OG0003273	AFUA_5G02720	AFUB_051250	CBS139183_04128	NFIA_039380	ALT_6193	g6480	P174DRAFT_438335	AUD_3599	CDV56_107788	CFD26_104846
OG0003274	AFUA_5G02530	AFUB_051060	CBS139183_04110	NFIA_039550	ALT_6178	g8017	P174DRAFT_401156	AUD_3582	CDV56_104083	CFD26_100617
OG0003275	AFUA_5G02570	AFUB_051100	CBS139183_04114	NFIA_039510	ALT_6182	g6467	P174DRAFT_80843	AUD_3586	CDV56_105138	CFD26_100877
OG0003276	AFUA_5G02590	AFUB_051120	CBS139183_04116	NFIA_039490	ALT_6184	g6469	P174DRAFT_417574	AUD_3588	CDV56_106177	CFD26_102435
OG0003277	AFUA_5G02520	AFUB_051050	CBS139183_04109	NFIA_039560	ALT_6177	g8018	P174DRAFT_438317	AUD_3581	CDV56_103791	CFD26_100833
OG0003278	AFUA_5G02540	AFUB_051070	CBS139183_04111	NFIA_039540	ALT_6179	g8016	P174DRAFT_428084	AUD_3583	CDV56_104415	CFD26_100221
OG0003279	AFUA_5G02500	AFUB_051030	CBS139183_04107	NFIA_039580	ALT_6175	g8020	P174DRAFT_448296	AUD_3579	CDV56_103301	CFD26_101602
OG0003280	AFUA_5G02560	AFUB_051090	CBS139183_04113	NFIA_039520	ALT_6181	g6466	P174DRAFT_457323	AUD_3585	CDV56_104850	CFD26_100458
OG0003281	AFUA_5G02760	AFUB_051290	CBS139183_04132	NFIA_039340	ALT_6197	g6484	P174DRAFT_81344	AUD_3603	CDV56_108204	CFD26_105609
OG0003282	AFUA_5G02660	AFUB_051200	CBS139183_04123	NFIA_039420	ALT_6188	g6475	P174DRAFT_401181	AUD_3595	CDV56_107170	CFD26_103916
OG0003283	AFUA_5G02730	AFUB_051260	CBS139183_04129	NFIA_039370	ALT_6194	g6481	P174DRAFT_383895	AUD_3600	CDV56_107939	CFD26_105141
OG0003284	AFUA_5G02510	AFUB_051040	CBS139183_04108	NFIA_039570	ALT_6176	g8019	P174DRAFT_448297	AUD_3580	CDV56_103390	CFD26_101183
OG0003285	AFUA_5G02620	AFUB_051150	CBS139183_04118	NFIA_039460	ALT_6186	g6471	P174DRAFT_509749	AUD_3591	CDV56_106683	CFD26_103159
OG0003286	AFUA_5G02550	AFUB_051080	CBS139183_04112	NFIA_039530	ALT_6180	g6465	P174DRAFT_501293	AUD_3584	CDV56_104560	CFD26_100168
OG0003287	AFUA_5G02670	AFUB_051210	CBS139183_04124	NFIA_039410	ALT_6189	g6476	P174DRAFT_475026	AUD_3596	CDV56_107342	CFD26_104161
OG0003288	AFUA_5G02690	AFUB_051220	CBS139183_04126	NFIA_039400	ALT_6191	g6477	P174DRAFT_364979	AUD_3597	CDV56_107487	CFD26_104349
OG0003289	AFUA_5G02440	AFUB_050970	CBS139183_04101	NFIA_039640	ALT_6169	g8026	P174DRAFT_438310	AUD_3573	CDV56_100098	CFD26_103614
OG0003291	AFUA_5G02480	AFUB_051010	CBS139183_04105	NFIA_039600	ALT_6173	g8022	P174DRAFT_438314	AUD_3577	CDV56_102471	CFD26_104388
OG0003292	AFUA_5G02700	AFUB_051230	CBS139183_04127	NFIA_039390	ALT_6192	g6478	P174DRAFT_438334	AUD_3598	CDV56_107636	CFD26_104580
OG0003293	AFUA_5G02470	AFUB_051000	CBS139183_04104	NFIA_039610	ALT_6172	g8023	P174DRAFT_438312	AUD_3576	CDV56_102106	CFD26_104193
OG0003294	AFUA_5G02750	AFUB_051280	CBS139183_04131	NFIA_039350	ALT_6196	g6483	P174DRAFT_438339	AUD_3602	CDV56_108115	CFD26_105450
OG0003295	AFUA_5G02580	AFUB_051110	CBS139183_04115	NFIA_039500	ALT_6183	g6468	P174DRAFT_383864	AUD_3587	CDV56_106068	CFD26_102271
OG0003296	AFUA_5G02770	AFUB_051300	CBS139183_04134	NFIA_039330	ALT_6198	g6485	P174DRAFT_428107	AUD_3604	CDV56_108383	CFD26_105915
OG0003297	AFUA_5G03000	AFUB_051510	CBS139183_04159	NFIA_039110	ALT_6220	g9942	P174DRAFT_365150	AUD_3626	CDV56_106841	CFD26_101122
OG0003298	AFUA_5G02990	AFUB_051500	CBS139183_04158	NFIA_039120	ALT_6219	g9941	P174DRAFT_383939	AUD_3625	CDV56_106707	CFD26_100837
OG0003299	AFUA_5G02950	AFUB_051470	CBS139183_04154	NFIA_039150	ALT_6216	g9938	P174DRAFT_438371	AUD_3622	CDV56_106295	CFD26_100195
OG0003301	AFUA_5G02870	AFUB_051390	CBS139183_04144	NFIA_039240	ALT_6207	g6494	P174DRAFT_364853	AUD_3613	CDV56_103970	CFD26_103208
OG0003302	AFUA_5G02780	AFUB_051310	CBS139183_04135	NFIA_039320	ALT_6199	g6486	P174DRAFT_417593	AUD_3605	CDV56_100564	CFD26_106092
OG0003303	AFUA_5G02850	AFUB_051370	CBS139183_04142	NFIA_039260	ALT_6205	g6492	P174DRAFT_438353	AUD_3611	CDV56_103327	CFD26_103695
OG0003304	AFUA_5G02860	AFUB_051380	CBS139183_04143	NFIA_039250	ALT_6206	g6493	P174DRAFT_457352	AUD_3612	CDV56_103740	CFD26_103363
OG0003305	AFUA_5G02790	AFUB_051330	CBS139183_04137	NFIA_039300	ALT_6201	g6488	P174DRAFT_438346	AUD_3607	CDV56_101711	CFD26_106381
OG0003306	AFUA_5G03020	AFUB_051530	CBS139183_04161	NFIA_039090	ALT_6222	g9944	P174DRAFT_383946	AUD_3628	CDV56_107159	CFD26_101858
OG0003307	AFUA_5G02890	AFUB_051410	CBS139183_04146	NFIA_039220	ALT_6209	g6496	P174DRAFT_438359	AUD_3615	CDV56_104477	CFD26_102699
OG0003308	AFUA_5G02970	AFUB_051490	CBS139183_04157	NFIA_039130	ALT_6218	g9940	P174DRAFT_448341	AUD_3624	CDV56_106518	CFD26_100217
OG0003309	AFUA_5G02930	AFUB_051450	CBS139183_04152	NFIA_039170	ALT_6214	g6501	P174DRAFT_82760	AUD_3620	CDV56_105549	CFD26_101367
OG0003310	AFUA_5G02910	AFUB_051430	CBS139183_04149	NFIA_039190	ALT_6212	g6499	P174DRAFT_438361	AUD_3618	CDV56_104941	CFD26_102241
OG0003311	AFUA_5G02920	AFUB_051440	CBS139183_04150	NFIA_039180	ALT_6213	g6500	P174DRAFT_417606	AUD_3619	CDV56_105176	CFD26_101942
OG0003312	AFUA_5G02820	AFUB_051350	CBS139183_04140	NFIA_039280	ALT_6203	g6490	P174DRAFT_457349	AUD_3609	CDV56_102723	CFD26_104106
OG0003313	AFUA_5G02880	AFUB_051400	CBS139183_04145	NFIA_039230	ALT_6208	g6495	P174DRAFT_417601	AUD_3614	CDV56_104076	CFD26_102964
OG0003314	AFUA_5G02800	AFUB_051340	CBS139183_04138	NFIA_039290	ALT_6202	g6489	P174DRAFT_457348	AUD_3608	CDV56_102080	CFD26_106495
OG0003315	AFUA_5G03400	AFUB_051920	CBS139183_04200	NFIA_038710	ALT_6253	g5317	P174DRAFT_84640	AUD_3659	CDV56_100419	CFD26_105185
OG0003316	AFUA_5G03060	AFUB_051570	CBS139183_04165	NFIA_039050	ALT_6223	g10235	P174DRAFT_448349	AUD_3632	CDV56_100829	CFD26_108072
OG0003317	AFUA_5G03340	AFUB_051870	CBS139183_04193	NFIA_038770	ALT_6247	g5323	P174DRAFT_438417	AUD_3653	CDV56_107246	CFD26_106408
OG0003318	AFUA_5G03320	AFUB_051850	CBS139183_04191	NFIA_038790	ALT_6245	g5325	P174DRAFT_448371	AUD_3651	CDV56_106973	CFD26_106581
OG0003319	AFUA_5G03380	AFUB_051900	CBS139183_04198	NFIA_038730	ALT_6251	g5319	P174DRAFT_438421	AUD_3657	CDV56_107760	CFD26_105703
OG0003320	AFUA_5G03130	AFUB_051640	CBS139183_04172	NFIA_038980	ALT_6230	g5339	P174DRAFT_438390	AUD_3638	CDV56_103360	CFD26_107760
OG0003321	AFUA_5G03390	AFUB_051910	CBS139183_04199	NFIA_038720	ALT_6252	g5318	P174DRAFT_84556	AUD_3658	CDV56_107842	CFD26_105486
OG0003322	AFUA_5G03360	AFUB_051880	CBS139183_04195	NFIA_038750	ALT_6249	g5321	P174DRAFT_438419	AUD_3655	CDV56_107501	CFD26_106167
OG0003323	AFUA_5G03220	AFUB_051730	CBS139183_04178	NFIA_038910	ALT_6237	g5332	P174DRAFT_509805	AUD_3643	CDV56_105443	CFD26_107333
OG0003324	AFUA_5G03200	AFUB_051710	CBS139183_04176	NFIA_038930	ALT_6235	g5334	P174DRAFT_457384	AUD_3641	CDV56_105000	CFD26_107391
OG0003325	AFUA_5G03330	AFUB_051860	CBS139183_04192	NFIA_038780	ALT_6246	g5324	P174DRAFT_438416	AUD_3652	CDV56_107133	CFD26_106497
OG0003326	AFUA_5G03150	AFUB_051660	CBS139183_04174	NFIA_038960	ALT_6232	g5337	P174DRAFT_417628	AUD_3639	CDV56_103877	CFD26_107496
OG0003327	AFUA_5G03280	AFUB_051810	CBS139183_04186	NFIA_038830	ALT_6242	g5328	P174DRAFT_383986	AUD_3648	CDV56_106626	CFD26_106858
OG0003328	AFUA_5G03090	AFUB_051600	CBS139183_04168	NFIA_039020	ALT_6226	g10238	P174DRAFT_401261	AUD_3635	CDV56_101808	CFD26_107965
OG0003329	AFUA_5G03100	AFUB_051610	CBS139183_04169	NFIA_039010	ALT_6227	g10239	P174DRAFT_448353	AUD_3636	CDV56_102306	CFD26_107929
OG0003330	AFUA_5G03370	AFUB_051890	CBS139183_04196	NFIA_038740	ALT_6250	g5320	P174DRAFT_383996	AUD_3656	CDV56_107577	CFD26_105981
OG0003331	AFUA_5G03290	AFUB_051820	CBS139183_04188	NFIA_038820	ALT_6243	g5327	P174DRAFT_365787	AUD_3649	CDV56_106689	CFD26_106792
OG0003332	AFUA_5G03210	AFUB_051720	CBS139183_04177	NFIA_038920	ALT_6236	g5333	P174DRAFT_401274	AUD_3642	CDV56_105345	CFD26_107367
OG0003333	AFUA_5G03240	AFUB_051750	CBS139183_04180	NFIA_038890	ALT_6238	g5331	P174DRAFT_457387	AUD_3644	CDV56_105632	CFD26_107264
OG0003334	AFUA_5G03080	AFUB_051590	CBS139183_04167	NFIA_039030	ALT_6225	g10237	P174DRAFT_401260	AUD_3634	CDV56_101551	CFD26_108013
OG0003335	AFUA_5G03310	AFUB_051840	CBS139183_04190	NFIA_038800	ALT_6244	g5326	P174DRAFT_448370	AUD_3650	CDV56_106907	CFD26_106695
OG0003336	AFUA_5G03070	AFUB_051580	CBS139183_04166	NFIA_039040	ALT_6224	g10236	P174DRAFT_509791	AUD_3633	CDV56_101282	CFD26_108043
OG0003337	AFUA_5G03470	AFUB_051980	CBS139183_04206	NFIA_038650	ALT_6259	g5311	P174DRAFT_509823	AUD_3665	CDV56_102983	CFD26_104109
OG0003338	AFUA_5G03570	AFUB_052090	CBS139183_04215	NFIA_038540	ALT_6268	g5302	P174DRAFT_438437	AUD_3674	CDV56_105472	CFD26_101866
OG0003339	AFUA_5G03420	AFUB_051940	CBS139183_04202	NFIA_038690	ALT_6255	g5315	P174DRAFT_84689	AUD_3661	CDV56_101352	CFD26_104950
OG0003340	AFUA_5G03450	AFUB_051960	CBS139183_04204	NFIA_038670	ALT_6257	g5313	P174DRAFT_417653	AUD_3663	CDV56_102761	CFD26_104303
OG0003341	AFUA_5G03500	AFUB_052020	CBS139183_04210	NFIA_038610	ALT_6262	g5308	P174DRAFT_401320	AUD_3669	CDV56_103747	CFD26_103457
OG0003342	AFUA_5G03540	AFUB_052060	CBS139183_04212	NFIA_038570	ALT_6265	g5305	P174DRAFT_438434	AUD_3671	CDV56_104717	CFD26_102765
OG0003343	AFUA_5G03810	AFUB_052320	CBS139183_04236	NFIA_038310	ALT_6289	g6845	P174DRAFT_509854	AUD_3696	CDV56_106132	CFD26_101473
OG0003344	AFUA_5G03640	AFUB_052150	CBS139183_04220	NFIA_038480	ALT_6273	g5297	P174DRAFT_428186	AUD_3680	CDV56_106123	CFD26_100553
OG0003345	AFUA_5G03520	AFUB_052040	CBS139183_04211	NFIA_038590	ALT_6263	g5307	P174DRAFT_438430	AUD_3670	CDV56_104145	CFD26_103203
OG0003346	AFUA_5G03780	AFUB_052290	CBS139183_04233	NFIA_038340	ALT_6286	g6848	P174DRAFT_509851	AUD_3693	CDV56_106665	CFD26_102325
OG0003347	AFUA_5G03800	AFUB_052310	CBS139183_04235	NFIA_038320	ALT_6288	g6846	P174DRAFT_428201	AUD_3695	CDV56_106342	CFD26_101805
OG0003348	AFUA_5G03590	AFUB_052110	CBS139183_04217	NFIA_038520	ALT_6270	g5300	P174DRAFT_84988	AUD_3676	CDV56_105695	CFD26_101529
OG0003349	AFUA_5G03480	AFUB_051990	CBS139183_04207	NFIA_038640	ALT_6260	g5310	P174DRAFT_384017	AUD_3666	CDV56_103231	CFD26_103926
OG0003350	AFUA_5G03560	AFUB_052080	CBS139183_04214	NFIA_038550	ALT_6267	g5303	P174DRAFT_438436	AUD_3673	CDV56_105258	CFD26_101997
OG0003351	AFUA_5G03730	AFUB_052240	CBS139183_04229	NFIA_038390	ALT_6281	g6853	P174DRAFT_457430	AUD_3688	CDV56_107395	CFD26_103583
OG0003352	AFUA_5G03410	AFUB_051930	CBS139183_04201	NFIA_038700	ALT_6254	g5316	P174DRAFT_438424	AUD_3660	CDV56_101080	CFD26_105048
OG0003353	AFUA_5G03460	AFUB_051970	CBS139183_04205	NFIA_038660	ALT_6258	g5312	P174DRAFT_364192	AUD_3664	CDV56_102856	CFD26_104245
OG0003354	AFUA_5G03430	AFUB_051950	CBS139183_04203	NFIA_038680	ALT_6256	g5314	P174DRAFT_428167	AUD_3662	CDV56_101628	CFD26_104546
OG0003355	AFUA_5G03680	AFUB_052190	CBS139183_04225	NFIA_038440	ALT_6277	g5293	P174DRAFT_438446	AUD_3684	CDV56_108177	CFD26_100614
OG0003356	AFUA_5G03760	AFUB_052270	CBS139183_04231	NFIA_038360	ALT_6284	g6850	P174DRAFT_457433	AUD_3691	CDV56_106949	CFD26_102801
OG0003357	AFUA_5G03580	AFUB_052100	CBS139183_04216	NFIA_038530	ALT_6269	g5301	P174DRAFT_475213	AUD_3675	CDV56_105558	CFD26_101720
OG0003358	AFUA_5G03610	AFUB_052130	CBS139183_04219	NFIA_038500	ALT_6272	g5298	P174DRAFT_438440	AUD_3678	CDV56_105920	CFD26_101134
OG0003359	AFUA_5G03600	AFUB_052120	CBS139183_04218	NFIA_038510	ALT_6271	g5299	P174DRAFT_438439	AUD_3677	CDV56_105797	CFD26_101349
OG0003360	AFUA_5G03670	AFUB_052180	CBS139183_04224	NFIA_038450	ALT_6276	g5294	P174DRAFT_417672	AUD_3683	CDV56_108264	CFD26_100241
OG0003361	AFUA_5G03740	AFUB_052250	CBS139183_04230	NFIA_038380	ALT_6282	g6852	P174DRAFT_438454	AUD_3689	CDV56_107149	CFD26_103279
OG0003362	AFUA_5G03790	AFUB_052300	CBS139183_04234	NFIA_038330	ALT_6287	g6847	P174DRAFT_448411	AUD_3694	CDV56_106515	CFD26_102079
OG0003363	AFUA_5G03710	AFUB_052220	CBS139183_04228	NFIA_038410	ALT_6280	g5290	P174DRAFT_428192	AUD_3687	CDV56_107677	CFD26_101460
OG0003364	AFUA_5G03660	AFUB_052170	CBS139183_04223	NFIA_038460	ALT_6275	g5295	P174DRAFT_438443	AUD_3682	CDV56_106381	CFD26_100048
OG0003365	AFUA_5G03700	AFUB_052210	CBS139183_04227	NFIA_038420	ALT_6279	g5291	P174DRAFT_85150	AUD_3686	CDV56_108047	CFD26_101195
OG0003366	AFUA_5G03650	AFUB_052160	CBS139183_04221	NFIA_038470	ALT_6274	g5296	P174DRAFT_366035	AUD_3681	CDV56_106265	CFD26_100376
OG0003367	AFUA_5G03490	AFUB_052010	CBS139183_04209	NFIA_038620	ALT_6261	g5309	P174DRAFT_457408	AUD_3668	CDV56_103612	CFD26_103746
OG0003368	AFUA_5G04020	AFUB_052530	CBS139183_04257	NFIA_038090	ALT_6310	g6823	P174DRAFT_417707	AUD_3713	CDV56_102695	CFD26_107640
OG0003369	AFUA_5G03990	AFUB_052490	CBS139183_04253	NFIA_038130	ALT_6306	g6827	P174DRAFT_438479	AUD_3709	CDV56_103880	CFD26_107823
OG0003370	AFUA_5G03870	AFUB_052390	CBS139183_04243	NFIA_038230	ALT_6296	g6837	P174DRAFT_438472	AUD_3703	CDV56_105172	CFD26_108035
OG0003371	AFUA_5G04360	AFUB_052920	CBS139183_04290	NFIA_037710	ALT_6342	g7958	P174DRAFT_438528	AUD_3745	CDV56_101824	CFD26_102945
OG0003372	AFUA_5G04010	AFUB_052520	CBS139183_04256	NFIA_038100	ALT_6309	g6824	P174DRAFT_401411	AUD_3712	CDV56_103287	CFD26_107740
OG0003373	AFUA_5G04155	AFUB_052670	CBS139183_04269	NFIA_037950	ALT_6322	g6809	P174DRAFT_417721	AUD_3724	CDV56_105679	CFD26_107046
OG0003374	AFUA_5G03940	AFUB_052440	CBS139183_04248	NFIA_038180	ALT_6301	g6832	P174DRAFT_364431	AUD_3708	CDV56_104128	CFD26_107851
OG0003375	AFUA_5G04170	AFUB_052690	CBS139183_04271	NFIA_037930	ALT_6324	g6807	P174DRAFT_509883	AUD_3726	CDV56_105113	CFD26_106840
OG0003376	AFUA_5G04390	AFUB_052950	CBS139183_04293	NFIA_037680	ALT_6345	g7961	P174DRAFT_364097	AUD_3748	CDV56_100349	CFD26_101983
OG0003377	AFUA_5G04190	AFUB_052710	CBS139183_04273	NFIA_037910	ALT_6326	g7941	P174DRAFT_438499	AUD_3728	CDV56_104309	CFD26_106530
OG0003378	AFUA_5G03910	AFUB_052410	CBS139183_04245	NFIA_038210	ALT_6298	g6835	P174DRAFT_448421	AUD_3705	CDV56_104944	CFD26_107995
OG0003379	AFUA_5G03840	AFUB_052350	CBS139183_04239	NFIA_038280	ALT_6292	g6842	P174DRAFT_438468	AUD_3699	CDV56_105726	CFD26_100768
OG0003380	AFUA_5G04210	AFUB_052730	CBS139183_04275	NFIA_037890	ALT_6328	g7943	P174DRAFT_448451	AUD_3730	CDV56_103830	CFD26_106337
OG0003381	AFUA_5G04000	AFUB_052500	CBS139183_04254	NFIA_038120	ALT_6307	g6826	P174DRAFT_384106	AUD_3710	CDV56_103622	CFD26_107793
OG0003382	AFUA_5G04160	AFUB_052680	CBS139183_04270	NFIA_037940	ALT_6323	g6808	P174DRAFT_364610	AUD_3725	CDV56_105435	CFD26_106946
OG0003383	AFUA_5G04050	AFUB_052560	CBS139183_04259	NFIA_038060	ALT_6312	g6821	P174DRAFT_501424	AUD_3715	CDV56_102154	CFD26_107566
OG0003384	AFUA_5G04370	AFUB_052930	CBS139183_04291	NFIA_037700	ALT_6343	g7959	P174DRAFT_88165	AUD_3746	CDV56_101362	CFD26_102641
OG0003385	AFUA_5G04270	AFUB_052790	CBS139183_04281	NFIA_037820	ALT_6334	g7949	P174DRAFT_438514	AUD_3736	CDV56_100579	CFD26_105146
[truncated: 3,217 more rows]

## Sheet: S2. AU_significant_results
Supplemental Table 2. Genes whose trees were significantly different from the species tree using the Approximately Unbiased (AU) test
au_p_value	gene_name
0.00909	AFUA_2G02970
0.00672	AFUA_2G08580
0.00153	AFUA_5G01570
0.00132	AFUA_1G12950
2.38e-05	AFUA_1G02650
0.00871	AFUA_7G05310
3.06e-05	AFUA_6G10380
0.000742	AFUA_3G15020
0.00686	AFUA_2G04800
1.54e-95	AFUA_6G13230
7.07e-05	AFUA_4G13530
1.06e-05	AFUA_8G05660
0.000106	AFUA_5G00910
0.000674	AFUA_3G10620
0.00373	AFUA_2G01480
6.06e-05	AFUA_5G08630
4.24e-92	AFUA_2G10130
0.0006	AFUA_6G03600
3.14e-48	AFUA_5G05890
4.84e-05	AFUA_1G06360
0.000746	AFUA_1G05630
0.00593	AFUA_3G11130
0.00766	AFUA_1G03090
0.00727	AFUA_2G11430
0.00192	AFUA_1G13210
0.00351	AFUA_6G09080
0.000481	AFUA_3G05960
3.8e-06	AFUA_1G09870
1.05e-05	AFUA_1G13680
8.49e-32	AFUA_8G07230
0.0062	AFUA_1G05930
0.000748	AFUA_6G11360
0.000909	AFUA_3G01500
0.00141	AFUA_1G06350
0.0099	AFUA_6G11340
0.00187	AFUA_7G04410
1.72e-25	AFUA_6G13880
0.000277	AFUA_2G05490
0.00074	AFUA_7G01890
0.00109	AFUA_2G14010
0.00762	AFUA_2G14300
0.00102	AFUA_1G10450
0.00566	AFUA_2G17050
0.00351	AFUA_1G02970
0.000116	AFUA_2G05830
0.00693	AFUA_2G09560
1.75e-50	AFUA_1G01850
4.87e-05	AFUA_5G10180
0.000374	AFUA_2G02120
1.46e-93	AFUA_1G04290
0.00247	AFUA_2G12160
0.00517	AFUA_2G02420
4.73e-06	AFUA_3G06680
0.00108	AFUA_1G12770
0.000691	AFUA_5G03740
0.000322	AFUA_1G15370
7.17e-93	AFUA_1G16310
0.00184	AFUA_5G13120
0.00969	AFUA_5G13130
0.00533	AFUA_3G07840
1.78e-89	AFUA_6G07690
0.000636	AFUA_8G01120
0.00269	AFUA_1G17290
6.27e-05	AFUA_2G05780
0.00709	AFUA_4G08910
0.0032	AFUA_3G12840
7.98e-08	AFUA_2G12530
0.00311	AFUA_1G16220
7.3e-08	AFUA_1G14100
0.000201	AFUA_5G02480
0.00188	AFUA_1G02260
0.000228	AFUA_8G05450
0.000287	AFUA_1G13840
8.32e-05	AFUA_5G02310
0.00891	AFUA_2G03460
1.95e-54	AFUA_5G03800
0.00122	AFUA_3G06410
0.0072	AFUA_2G10540
0.00257	AFUA_6G04580
0.00751	AFUA_2G12320
0.000662	AFUA_2G06090
1.96e-10	AFUA_3G12160
0.000443	AFUA_2G04760
0.00622	AFUA_2G00620
0.00874	AFUA_2G05850
0.00331	AFUA_6G12680
5.51e-06	AFUA_1G05490
4.95e-32	AFUA_3G14100
0.000407	AFUA_2G04900
5.25e-80	AFUA_1G02170
0.00388	AFUA_4G08410
4.29e-07	AFUA_2G17330
3.08e-39	AFUA_6G13080
0.003	AFUA_2G14400
0.000376	AFUA_2G05090
0.00243	AFUA_4G11420
2.55e-06	AFUA_4G09500
7.5e-64	AFUA_4G06860
0.00874	AFUA_5G10220
0.00133	AFUA_1G09570
0.00313	AFUA_1G02390
1.97e-48	AFUA_6G08600
4.17e-14	AFUA_3G06690
7.5e-68	AFUA_4G04590
0.00405	AFUA_2G08790
0.000254	AFUA_2G08390
0.00718	AFUA_1G16760
0.00018	AFUA_8G05500
5.58e-05	AFUA_3G08570
0.0042	AFUA_4G00660
0.00272	AFUA_2G07830
1.97e-06	AFUA_2G15760
3.25e-05	AFUA_4G03320
0.00781	AFUA_5G09510
0.00602	AFUA_3G02990
0.00449	AFUA_4G10680
2.04e-42	AFUA_5G07430
1.15e-78	AFUA_7G03780
0.00605	AFUA_5G07360
4.38e-61	AFUA_6G04250
0.00923	AFUA_4G01350
0.00546	AFUA_3G09760
0.000355	AFUA_1G04460
0.000123	AFUA_4G12530
3.64e-07	AFUA_4G04600
0.000159	AFUA_3G08490
0.00858	AFUA_3G04070
6.61e-09	AFUA_5G11510
0.000413	AFUA_1G15030
0.00109	AFUA_4G00370
1.38e-59	AFUA_6G06420
0.00363	AFUA_3G00720
0.000861	AFUA_5G10910
0.000954	AFUA_6G13190
0.00485	AFUA_2G14410
0.00344	AFUA_4G07490
4.01e-34	AFUA_4G11320
0.00117	AFUA_6G10590
0.00525	AFUA_4G12590
0.000908	AFUA_5G11150
0.00269	AFUA_1G05980
0.00113	AFUA_5G09590
0.00212	AFUA_2G04090
0.0046	AFUA_2G07500
0.00209	AFUA_2G07480
8.13e-05	AFUA_5G02890
0.00622	AFUA_1G14680
1.33e-37	AFUA_1G13390
0.00186	AFUA_1G13190
0.00952	AFUA_3G05910
8.04e-07	AFUA_7G07000
0.00629	AFUA_3G03900
0.00104	AFUA_2G12110
0.00308	AFUA_1G06420
0.0052	AFUA_3G01940
2.33e-58	AFUA_6G13060
0.000736	AFUA_2G12760
0.000675	AFUA_5G07390
0.00861	AFUA_6G12450
0.00518	AFUA_4G09330
0.00759	AFUA_1G07620
2.38e-93	AFUA_1G17140
3.03e-56	AFUA_4G12090
0.000444	AFUA_2G04840
0.00886	AFUA_3G10720
0.00027	AFUA_4G08110
1.14e-05	AFUA_3G14120
0.000496	AFUA_7G04870
0.000699	AFUA_2G01880
0.000129	AFUA_3G12530
0.00915	AFUA_1G02360
0.00183	AFUA_7G02350
0.00622	AFUA_6G08680
1.31e-53	AFUA_3G06590
8.75e-32	AFUA_5G02220
0.00995	AFUA_5G13060
0.00927	AFUA_2G08870
4.28e-62	AFUA_2G15150
0.00304	AFUA_3G13450
6.31e-82	AFUA_6G07830
1.61e-06	AFUA_2G09740
0.00221	AFUA_5G07540
0.004	AFUA_6G14090
9.67e-05	AFUA_4G00720
6.04e-05	AFUA_3G07600
0.0079	AFUA_6G08960
0.0023	AFUA_2G03630
0.00169	AFUA_5G04050
0.00494	AFUA_6G07210
0.00129	AFUA_6G04630
1.79e-05	AFUA_7G04640
0.000912	AFUA_8G04010
0.000736	AFUA_3G14150
0.00767	AFUA_2G04690
0.00259	AFUA_6G12760
0.00642	AFUA_4G13290
0.00176	AFUA_6G12580
1.24e-47	AFUA_4G08440
0.000337	AFUA_1G01980
0.00795	AFUA_4G07320
7.62e-116	AFUA_3G15080
0.00619	AFUA_4G13460
0.00276	AFUA_1G03760
0.000288	AFUA_4G09970
1.36e-57	AFUA_6G10360
0.00427	AFUA_3G06420
0.00223	AFUA_2G11760
0.00011	AFUA_1G11520
0.00819	AFUA_1G02610
1.36e-52	AFUA_5G03390
3.04e-85	AFUA_4G03670
0.000738	AFUA_4G04080
0.00111	AFUA_2G04300
1.2e-05	AFUA_6G03980
8.21e-57	AFUA_1G05740
0.00693	AFUA_1G06980
0.00586	AFUA_3G13060
0.000544	AFUA_2G09990
0.00563	AFUA_1G15250
0.00322	AFUA_4G04290
0.0012	AFUA_5G13210
1.04e-40	AFUA_4G08460
2.55e-39	AFUA_2G05700
0.000289	AFUA_2G09080
7.91e-22	AFUA_5G07030
3.53e-62	AFUA_5G07950
1.06e-57	AFUA_4G09980
0.00297	AFUA_2G16290
0.00214	AFUA_4G06840
0.0039	AFUA_2G11110
0.00293	AFUA_7G04150
0.000625	AFUA_5G01500
0.00812	AFUA_3G01920
0.0017	AFUA_6G04310
0.0027	AFUA_2G13100
0.000635	AFUA_8G04860
0.00209	AFUA_1G09370
4.7e-05	AFUA_3G07630
0.00033	AFUA_2G07900
0.000154	AFUA_4G04120
0.000119	AFUA_3G07230
0.00357	AFUA_1G03070
6.73e-56	AFUA_8G05290
0.00621	AFUA_1G07230
0.00679	AFUA_7G04500
0.000972	AFUA_8G01910
5.5e-05	AFUA_3G01980
0.00432	AFUA_2G13360
0.00418	AFUA_7G03760
2.14e-05	AFUA_2G02290
0.000175	AFUA_5G10600
7.03e-06	AFUA_6G10490
0.00855	AFUA_8G04200
0.0011	AFUA_1G06540
0.0068	AFUA_7G05170
0.000338	AFUA_1G03890
6.93e-59	AFUA_8G05880
0.00742	AFUA_6G09720
0.00256	AFUA_4G04350
1.73e-06	AFUA_5G12910
3.66e-05	AFUA_5G07480
0.00536	AFUA_5G07110
0.00327	AFUA_6G04350
0.00987	AFUA_5G09670
0.000906	AFUA_6G10880
0.00154	AFUA_3G11060
5.23e-82	AFUA_6G13650
0.000467	AFUA_4G12060
0.00816	AFUA_3G13480
7.62e-97	AFUA_4G12430
0.0054	AFUA_8G04530
0.00579	AFUA_2G01370
0.000211	AFUA_4G11480
0.000593	AFUA_6G14520
0.00165	AFUA_5G08640
0.00165	AFUA_1G01990
1e-64	AFUA_1G15800
0.00172	AFUA_4G00490
0.00836	AFUA_4G04040
0.00287	AFUA_1G12980
4.11e-110	AFUA_3G07100
0.00764	AFUA_1G01540
0.00304	AFUA_5G11570
1.91e-05	AFUA_5G09000
0.00426	AFUA_2G05010
1.18e-61	AFUA_2G13600
0.000517	AFUA_2G17370
0.00764	AFUA_6G10770
0.00607	AFUA_1G07210
0.000471	AFUA_4G09510
0.000207	AFUA_3G09935
0.00347	AFUA_3G00960
0.00164	AFUA_2G01500
0.00282	AFUA_1G06640
7.34e-53	AFUA_4G06400
0.00224	AFUA_2G02470
0.00169	AFUA_5G08270
0.00136	AFUA_2G13970
0.00634	AFUA_6G09250
0.00741	AFUA_5G06600
0.000165	AFUA_1G10380
0.00322	AFUA_6G12880
0.000181	AFUA_2G00580
0.00549	AFUA_1G17170
0.000459	AFUA_2G15320
0.005	AFUA_5G08960
0.000719	AFUA_6G01840
0.00361	AFUA_1G16550
1.63e-12	AFUA_6G06920
9.27e-05	AFUA_3G05950
3.06e-05	AFUA_1G10110
9.25e-80	AFUA_4G12480
0.000142	AFUA_2G05910
0.000131	AFUA_3G10170
1.71e-05	AFUA_2G09670
1e-94	AFUA_8G00780
0.00286	AFUA_2G01700
0.00627	AFUA_6G03990
0.00911	AFUA_2G13330
1.29e-145	AFUA_7G06320
0.00168	AFUA_1G06050
0.0026	AFUA_5G01320
0.00863	AFUA_5G09020
0.00797	AFUA_3G10820
0.000972	AFUA_7G01390
0.00113	AFUA_2G09170
0.0078	AFUA_7G03700
0.00193	AFUA_2G16080
0.00761	AFUA_4G10200
1.97e-06	AFUA_3G12340
0.00552	AFUA_1G03800
0.00164	AFUA_3G09680
7.21e-08	AFUA_2G02400
3.77e-64	AFUA_6G00412
0.00942	AFUA_2G04270
0.00768	AFUA_1G05450
0.0043	AFUA_2G12280
0.00236	AFUA_5G07870
0.00255	AFUA_1G07320
0.00877	AFUA_3G13250
0.00127	AFUA_8G00930
0.00851	AFUA_4G11870
9.73e-05	AFUA_6G12540
9.97e-69	AFUA_1G13960
0.0098	AFUA_8G06870
0.00488	AFUA_1G09750
0.00224	AFUA_5G02620
0.000627	AFUA_1G08760
1.83e-05	AFUA_4G00970
4.3e-05	AFUA_1G15260
6.9e-50	AFUA_2G07870
0.00926	AFUA_4G03610
1.07e-73	AFUA_3G09250
0.00417	AFUA_1G13230
0.00184	AFUA_5G02970
0.000186	AFUA_1G14500
2.96e-37	AFUA_2G01110
0.00497	AFUA_2G09820
0.00308	AFUA_5G07380
9.43e-05	AFUA_3G11470
0.00119	AFUA_3G12310
0.00828	AFUA_2G13660
0.00942	AFUA_2G09000
3.84e-38	AFUA_2G00660
0.000151	AFUA_2G15380
0.00792	AFUA_2G02960
1.38e-09	AFUA_4G04540
0.00999	AFUA_4G04190
0.00382	AFUA_3G06990
0.00179	AFUA_6G08110
0.00165	AFUA_3G00690
3.79e-39	AFUA_1G12680
6.41e-32	AFUA_1G05530
0.00321	AFUA_2G17460
0.00129	AFUA_4G10750
0.00435	AFUA_5G07240
1.65e-06	AFUA_2G10000
0.00148	AFUA_1G07150
2.36e-25	AFUA_5G11070
0.00391	AFUA_5G10740
0.00366	AFUA_8G06700
0.00182	AFUA_3G09130
3.36e-79	AFUA_5G12480
0.00596	AFUA_6G07990
0.000535	AFUA_6G08760
0.00354	AFUA_2G08480
0.00468	AFUA_2G11780
0.00283	AFUA_2G15650
0.00438	AFUA_1G01660
0.00248	AFUA_4G07460
0.00724	AFUA_2G05120
5.97e-08	AFUA_5G06620
8.08e-47	AFUA_4G06020
1.5e-20	AFUA_8G04130
0.000792	AFUA_2G02320
0.00668	AFUA_8G04400
0.0064	AFUA_5G09970
0.00474	AFUA_1G06650
0.000435	AFUA_4G10000
0.00778	AFUA_5G08170
0.00177	AFUA_7G05510
1.78e-44	AFUA_4G09790
0.00836	AFUA_2G14920
1.7e-09	AFUA_6G13290
0.00605	AFUA_7G01290
0.007	AFUA_2G03640
3.9e-05	AFUA_5G02270
0.000759	AFUA_5G01680
3.52e-62	AFUA_3G06090
2.14e-20	AFUA_5G04370
0.00551	AFUA_1G15620
3.8e-05	AFUA_1G09470
0.00438	AFUA_4G12170
0.00202	AFUA_6G11240
0.00947	AFUA_3G01440
6.53e-05	AFUA_6G04090
0.00858	AFUA_5G06010
0.00877	AFUA_2G08010
5.74e-07	AFUA_4G03350
9.48e-06	AFUA_4G03690
0.00462	AFUA_5G02880
0.00902	AFUA_7G01550
0.00247	AFUA_3G01220
1.64e-111	AFUA_3G09990
3.07e-07	AFUA_1G07700
1.4e-06	AFUA_3G13000
9.49e-06	AFUA_3G10320
0.00388	AFUA_1G05700
0.00394	AFUA_2G02700
0.000191	AFUA_4G10560
6.39e-06	AFUA_2G04120
0.00121	AFUA_5G14390
0.000232	AFUA_7G03750
0.00428	AFUA_5G07290
0.000792	AFUA_2G12050
0.000274	AFUA_5G08470
0.0059	AFUA_8G04610
6.73e-08	AFUA_6G04770
0.0059	AFUA_4G09410
0.00403	AFUA_4G13330
0.00376	AFUA_2G00220
0.000155	AFUA_1G01590
0.0034	AFUA_1G16600
0.00476	AFUA_6G08390
0.00871	AFUA_6G08650
1.35e-06	AFUA_6G07020
0.00839	AFUA_6G02705
0.00796	AFUA_5G04360
0.000127	AFUA_1G14945
0.000764	AFUA_1G01340
0.000206	AFUA_2G03110
0.00667	AFUA_1G16820
0.000787	AFUA_5G08970
0.00321	AFUA_5G02300
0.00782	AFUA_5G11990
0.00116	AFUA_1G05410
0.00146	AFUA_6G09690
0.00807	AFUA_2G05080
3.96e-09	AFUA_2G17070
0.00445	AFUA_2G00490
0.00867	AFUA_2G05930
0.000844	AFUA_7G05770
0.000361	AFUA_2G02720
0.000244	AFUA_8G04210
6.57e-05	AFUA_5G10020
9.37e-62	AFUA_7G04840
1.02e-65	AFUA_4G10600
0.00395	AFUA_6G11380
5.68e-05	AFUA_3G01480
5.47e-05	AFUA_2G12490
0.00295	AFUA_7G01300
0.000182	AFUA_6G12420
4.42e-08	AFUA_5G03150
7.42e-58	AFUA_2G06050
0.0054	AFUA_7G05590
0.00389	AFUA_4G06310
7.32e-73	AFUA_4G06600
0.00586	AFUA_2G10860
0.00147	AFUA_4G12560
0.00599	AFUA_2G09220
1.95e-37	AFUA_7G01640
0.0088	AFUA_3G10360
1.35e-05	AFUA_4G07835
0.00998	AFUA_3G03940
0.00301	AFUA_5G02660
0.00437	AFUA_2G15660
2.44e-66	AFUA_5G03710
0.00653	AFUA_6G02180
2.94e-29	AFUA_6G06720
0.00776	AFUA_3G01150
0.00343	AFUA_1G15820
0.000586	AFUA_1G03080
0.00132	AFUA_3G05690
0.00251	AFUA_8G05560
0.000817	AFUA_1G07490
0.00635	AFUA_2G09720
0.000511	AFUA_6G07610
3.22e-05	AFUA_6G07350
0.00818	AFUA_2G12370
0.00664	AFUA_2G04210
0.00555	AFUA_3G03230
6.33e-07	AFUA_5G14040
0.00126	AFUA_6G03870
0.00845	AFUA_2G13200
0.00234	AFUA_5G06800
3.41e-52	AFUA_4G07520
7e-42	AFUA_8G04580
0.00181	AFUA_2G10250
5.58e-111	AFUA_4G11720
2.75e-05	AFUA_1G16480
0.00326	AFUA_5G03760
0.000562	AFUA_5G03640
0.00191	AFUA_1G12760
0.0071	AFUA_3G03930
3.34e-45	AFUA_2G15610
0.00123	AFUA_2G14340
0.000272	AFUA_1G10810
2.44e-154	AFUA_4G07530
0.00634	AFUA_8G02430
0.00576	AFUA_3G10980
0.00168	AFUA_4G07970
1.33e-81	AFUA_7G05430
0.00755	AFUA_1G03750
0.00277	AFUA_4G11190
0.00621	AFUA_4G05970
0.000604	AFUA_1G12290
0.0085	AFUA_1G03100
0.00855	AFUA_3G05320
0.00659	AFUA_6G02710
1.3e-05	AFUA_2G05630
0.00186	AFUA_3G12810
0.00215	AFUA_6G10020
0.000448	AFUA_5G08480
0.000789	AFUA_5G06150
7.73e-06	AFUA_6G10840
0.00015	AFUA_3G12510
2.77e-43	AFUA_1G06570
6.63e-07	AFUA_6G04910
9.81e-05	AFUA_8G06340
0.0079	AFUA_2G02380
9.14e-45	AFUA_4G11150
0.00162	AFUA_2G14620
0.0014	AFUA_3G14990
0.0024	AFUA_5G06430
0.000525	AFUA_2G14290
0.00376	AFUA_3G10940
2.37e-05	AFUA_8G05620
0.00251	AFUA_1G05680
0.0035	AFUA_5G12990
1.7e-93	AFUA_3G08330
0.00929	AFUA_2G08380
6.54e-05	AFUA_2G03310
1.14e-05	AFUA_1G02700
0.00863	AFUA_5G03450
0.00577	AFUA_6G06950
0.00764	AFUA_1G12960
0.0068	AFUA_5G12250
0.000177	AFUA_5G02250
0.0077	AFUA_6G05040
0.0097	AFUA_2G02340
0.00724	AFUA_6G04650
0.0053	AFUA_4G10060
0.00442	AFUA_2G12710
0.00449	AFUA_6G00500
0.000131	AFUA_6G14410
0.00577	AFUA_6G04150
0.00038	AFUA_4G06980
0.00226	AFUA_5G14610
0.00504	AFUA_5G09710
0.00371	AFUA_1G07380
6.28e-07	AFUA_8G01310
0.000163	AFUA_6G12160
0.00445	AFUA_2G01140
0.00225	AFUA_1G09920
0.00234	AFUA_5G02860
6.41e-08	AFUA_1G13970
0.00841	AFUA_3G05790
2.65e-46	AFUA_6G09050
0.000431	AFUA_1G08870
0.00487	AFUA_5G12590
0.00417	AFUA_1G15710
0.00747	AFUA_8G07130
0.00208	AFUA_2G15750
3.82e-06	AFUA_2G07340
1.01e-61	AFUA_4G10260
0.00017	AFUA_4G06340
0.00143	AFUA_3G10970
0.00747	AFUA_6G09165
0.00888	AFUA_6G09740
0.00562	AFUA_7G03710
9.53e-66	AFUA_2G08840
0.00208	AFUA_5G11940
0.00307	AFUA_6G02860
5.85e-07	AFUA_5G03520
0.00675	AFUA_5G03460
1.6e-43	AFUA_6G08200
0.00026	AFUA_1G12280
0.001	AFUA_4G01000
1.32e-32	AFUA_5G02100
0.000228	AFUA_1G14460
0.00635	AFUA_1G01970
0.0064	AFUA_1G17100
0.00797	AFUA_5G06080
0.00536	AFUA_7G01840
0.00012	AFUA_7G02000
0.000918	AFUA_2G09580
0.00488	AFUA_2G00890
0.000839	AFUA_1G04770
6.02e-06	AFUA_2G16810
0.000429	AFUA_1G07610
0.00343	AFUA_8G01830
0.00907	AFUA_7G04610
1.02e-46	AFUA_1G06400
0.0014	AFUA_6G11470
0.00305	AFUA_6G11070
0.00656	AFUA_4G04800
7.58e-05	AFUA_4G11820
4.07e-85	AFUA_6G07730
0.0034	AFUA_8G04920
0.00349	AFUA_8G05440
0.00129	AFUA_3G05840
0.00097	AFUA_1G14620
0.00336	AFUA_6G06910
0.00334	AFUA_3G07350
0.00484	AFUA_6G02140
9.25e-05	AFUA_1G02400
5.44e-71	AFUA_2G03000
0.00367	AFUA_1G16410
0.00446	AFUA_4G04560
8.14e-49	AFUA_4G13950
0.00434	AFUA_6G03940
0.0035	AFUA_4G07400
3.86e-65	AFUA_3G02300
9.79e-44	AFUA_5G08600
0.000242	AFUA_7G05360
0.000386	AFUA_3G06260
0.00909	AFUA_6G09000
4.23e-88	AFUA_1G12200
0.00569	AFUA_1G15180
0.00136	AFUA_2G15870
0.00533	AFUA_1G15450
3.91e-64	AFUA_3G11770
3.44e-76	AFUA_5G07640
0.00393	AFUA_4G07090
0.000865	AFUA_2G13030
0.00734	AFUA_1G17260
0.00809	AFUA_7G05400
0.000198	AFUA_4G08210
1.6e-35	AFUA_3G10255
0.00398	AFUA_4G05980
9.16e-05	AFUA_2G09620
0.00225	AFUA_8G01700
0.00208	AFUA_6G07290
0.00187	AFUA_5G06120
0.00185	AFUA_3G13900
0.00841	AFUA_4G13090
0.0088	AFUA_6G12320
9.52e-45	AFUA_2G05980
0.0036	AFUA_2G05110
0.0037	AFUA_1G01830
0.00482	AFUA_3G10900
2.14e-10	AFUA_7G01770
3.06e-73	AFUA_4G09740
0.00363	AFUA_2G16620
1.9e-66	AFUA_7G05480
0.00449	AFUA_1G06740
0.00436	AFUA_7G04783
4.11e-74	AFUA_1G14850
0.0015	AFUA_1G11490
0.00897	AFUA_1G01300
0.00849	AFUA_5G12880
0.00298	AFUA_2G11550
0.00312	AFUA_2G16900
0.00267	AFUA_1G03720
0.00233	AFUA_2G12310
0.00152	AFUA_6G10340
0.000531	AFUA_2G10090
0.000625	AFUA_2G09290
0.006	AFUA_3G02390
0.00158	AFUA_7G01430
0.00648	AFUA_2G17630
2.96e-06	AFUA_7G01060
1.14e-50	AFUA_4G12670
1.78e-36	AFUA_8G04540
3.17e-29	AFUA_6G09850
0.00417	AFUA_8G01520
0.00767	AFUA_5G09560
0.0098	AFUA_4G00890
0.00262	AFUA_4G03645
0.000922	AFUA_3G07410
0.0046	AFUA_6G07230
9.61e-05	AFUA_5G03020
0.000789	AFUA_1G05390
0.000542	AFUA_5G06640
9.01e-07	AFUA_2G14310
0.00293	AFUA_4G07500
0.00359	AFUA_2G14670
0.00219	AFUA_5G10370
6e-07	AFUA_2G10450
0.000172	AFUA_1G06930
0.0055	AFUA_7G05720
0.000184	AFUA_1G08990
1.29e-188	AFUA_5G11650
0.00535	AFUA_2G02920
0.00332	AFUA_5G12060
1.36e-09	AFUA_5G11985
0.00708	AFUA_5G02080
1.08e-57	AFUA_3G07170
0.000887	AFUA_5G12650
4.82e-11	AFUA_7G02290
0.00269	AFUA_5G09520
7.3e-39	AFUA_4G13730
2.29e-11	AFUA_1G05650
8.37e-59	AFUA_4G06970
0.00763	AFUA_4G07220
9.5e-42	AFUA_6G14190
0.000623	AFUA_5G11740
0.000475	AFUA_6G07250
7.7e-58	AFUA_5G08650
0.0093	AFUA_7G01830
4.08e-05	AFUA_5G11140
5.65e-58	AFUA_6G05100
0.00116	AFUA_6G07680
0.000184	AFUA_2G09840
0.00362	AFUA_3G02780
0.000938	AFUA_4G12690
1.8e-63	AFUA_4G08800
0.00725	AFUA_3G01430
0.000512	AFUA_5G05450
0.00785	AFUA_5G07160
9.17e-40	AFUA_6G06930
6.4e-55	AFUA_1G15850
8.3e-14	AFUA_1G02990
2.48e-08	AFUA_3G05510
0.000101	AFUA_8G05280
4.62e-70	AFUA_3G08530
4.94e-05	AFUA_1G02120
0.00463	AFUA_1G17090
1e-37	AFUA_2G15410
0.00239	AFUA_3G08010
3.2e-54	AFUA_5G12330
1.28e-101	AFUA_3G04010
0.000339	AFUA_6G07130
0.0069	AFUA_5G01830
0.000932	AFUA_2G02140
0.00673	AFUA_4G06300
1.12e-06	AFUA_4G06060
7.67e-60	AFUA_1G06660
0.00245	AFUA_5G04060
0.0033	AFUA_3G08880
0.000296	AFUA_1G14280
4.87e-06	AFUA_2G15670
0.000148	AFUA_8G07180
0.000289	AFUA_3G07790
4.66e-12	AFUA_1G08790
0.00931	AFUA_1G11710
0.00911	AFUA_5G13460
0.00238	AFUA_4G10710
0.000139	AFUA_6G00490
0.00315	AFUA_6G14180
0.00296	AFUA_1G06270
1.34e-98	AFUA_3G10210
0.00871	AFUA_4G12020
6.29e-08	AFUA_6G07760
4.31e-61	AFUA_7G05085
0.00951	AFUA_3G09940
0.00367	AFUA_3G11190
0.000548	AFUA_3G14280
0.000856	AFUA_2G13780
0.00175	AFUA_2G14370
4.42e-08	AFUA_7G05800
0.00682	AFUA_2G11220
0.00584	AFUA_6G04610
0.00266	AFUA_6G05050
0.00347	AFUA_5G08100
0.00185	AFUA_1G14720
5.62e-42	AFUA_1G15410
0.00438	AFUA_1G09010
0.000228	AFUA_5G08890
0.00393	AFUA_2G15070
2.89e-05	AFUA_6G07180
1.2e-41	AFUA_1G15110
0.00865	AFUA_3G07070
0.00722	AFUA_5G09890
0.00624	AFUA_5G08410
0.00502	AFUA_3G09580
0.000406	AFUA_8G05570
0.000199	AFUA_8G05600
3.91e-05	AFUA_6G13340
3.23e-09	AFUA_7G01650
0.00636	AFUA_5G08450
3.91e-09	AFUA_4G11390
5.5e-11	AFUA_3G10220
0.000146	AFUA_4G09060
0.00916	AFUA_3G09710
3.58e-06	AFUA_1G05550
0.00604	AFUA_2G02500
0.000339	AFUA_1G17600
2.54e-35	AFUA_5G07180
1.83e-49	AFUA_5G13990
0.00659	AFUA_2G13270
0.00384	AFUA_2G15060
0.00247	AFUA_6G02300
0.000231	AFUA_7G02320
0.000503	AFUA_1G11715
0.00263	AFUA_1G01140
0.00826	AFUA_3G08770
0.00252	AFUA_5G02580
0.00641	AFUA_5G03200
0.00301	AFUA_3G00520
2.48e-08	AFUA_4G08250
0.000836	AFUA_7G05240
1.74e-49	AFUA_2G11850
0.00365	AFUA_2G01550
0.00847	AFUA_8G06040
0.000349	AFUA_3G06750
7.61e-09	AFUA_1G11170
0.00269	AFUA_3G03990
0.00106	AFUA_2G02840
0.00784	AFUA_8G05310
0.00591	AFUA_4G00570
0.000214	AFUA_6G13830
0.0075	AFUA_2G04030
0.000598	AFUA_3G09970
9.34e-05	AFUA_5G11010
0.0064	AFUA_4G12720
0.00468	AFUA_3G14050
1.45e-07	AFUA_6G04170
0.00996	AFUA_5G07730
5.26e-105	AFUA_2G11070
0.00115	AFUA_6G10650
0.000127	AFUA_3G11440
0.000863	AFUA_1G15240
0.000599	AFUA_1G15880
0.00933	AFUA_2G02850
0.000858	AFUA_3G04020
0.000123	AFUA_3G07930
0.00241	AFUA_5G02190
0.00877	AFUA_5G00500
0.00547	AFUA_1G09140
1.78e-06	AFUA_6G06550
0.00346	AFUA_3G09350
2.63e-05	AFUA_3G12200
1.28e-07	AFUA_1G06490
6.8e-08	AFUA_1G07220
1.02e-05	AFUA_2G10790
0.00189	AFUA_6G04570
0.000142	AFUA_2G14900
0.00352	AFUA_2G05140
1.29e-05	AFUA_3G02213
0.000944	AFUA_4G07845
1.38e-09	AFUA_4G07950

## Sheet: S3. Non-coding_percentages
Supplemental Table 3. Non-coding sequence percent similarity
Gene_name	a1163	oerl	fischeri	lentulus	fumigatiaffinis	novo	udagawae	thermo	turcosus
AFUA_7G05430	0.998	0.592	0.67	0.606	0.622	0.686	0.568	0.814	0.588
AFUA_5G07680	1	0.798	0.816	0.758	0.838	0.604	0.754	0.672	0.746
AFUA_4G09830	0.998	0.888	0.898	0.876	0.852	0.878	0.84	0.784	0.814
AFUA_2G09310	1	0.908	0.898	0.78	0.832	0.812	0.76	0.742	0.746
AFUA_1G15550	1	0.93	0.884	0.9	0.9	0.908	0.858	0.772	0.838
AFUA_3G00650	1	0.866	0.826	0.812	0.844	0.81	0.762	0.714	0.7
AFUA_1G09940	1	0.852	0.82	0.772	0.792	0.822	0.772	0.72	0.756
AFUA_1G06840	0.994	0.872	0.82	0.596	0.63	0.814	0.786	0.716	0.75
AFUA_1G13150	0.604	0.626	0.6	0.612	0.62	0.62	0.564	0.594	0.618
AFUA_2G15620	1	0.734	0.712	0.692	0.726	0.54	0.71	0.694	0.676
AFUA_2G05140	0.99	0.916	0.878	0.82	0.872	0.73	0.842	0.794	0.768
AFUA_3G13270	0.99	0.91	0.89	0.876	0.894	0.614	0.85	0.792	0.84
AFUA_1G10850	1	0.828	0.816	0.774	0.804	0.6	0.818	0.758	0.754
AFUA_1G02050	0.644	0.9	0.884	0.814	0.87	0.648	0.642	0.784	0.792
AFUA_3G02253	0.996865	0.57	0.798742	0.745283	0.795597	0.77673	0.726415	0.536	0.586698
AFUA_3G08500	0.962	0.85	0.814	0.826	0.828	0.44	0.784	0.75	0.792
AFUA_5G06000	0.99	0.804	0.854	0.88	0.782	0.832	0.828	0.81	0.812
AFUA_2G14310	0.998	0.646	0.9	0.622	0.626	0.002	0.616	0.79	0.608
AFUA_2G03890	0.992	0.908	0.884	0.822	0.896	0.848	0.792	0.77	0.748
AFUA_3G12280	0.994	0.828	0.806	0.734	0.748	0.78	0.746	0.714	0.634
AFUA_1G12970	1	0.896	0.874	0.844	0.84	0.836	0.806	0.76	0.742
AFUA_3G07240	1	0.634	0.642	0.654	0.644	0.782	0.622	0.634	0.736
AFUA_2G16670	1	0.908	0.888	0.818	0.856	0.622	0.846	0.8	0.81
AFUA_7G03720	1	0.922	0.868	0.84	0.89	0.852	0.822	0.764	0.764
AFUA_1G05070	0.82	0.934	0.91	0.906	0.912	0.68	0.886	0.84	0.89
AFUA_5G02540	0.98	0.846	0.792	0.802	0.838	0.782	0.754	0.734	0.748
AFUA_6G06540	1	0.791837	0.865306	0.821501	0.764588	0.493878	0.789796	0.734694	0.746939
AFUA_1G17050	0.998	0.922	0.87	0.864	0.874	0.86	0.816	0.736	0.636
AFUA_5G06420	0.996	0.924	0.882	0.842	0.896	0.878	0.826	0.75	0.788
AFUA_4G08780	1	0.764	0.84	0.85	0.798	0.81	0.792	0.784	0.72
AFUA_7G05060	1	0.808	0.84	0.752	0.76	0.764	0.66	0.668	0.686
AFUA_2G12590	1	0.792	0.824	0.786	0.778	0.618	0.824	0.73	0.73
AFUA_2G00220	1	0.722	0.778	0.712	0.756	0.74	0.7	0.686	0.684
AFUA_1G07170	1	0.79	0.772	0.732	0.81	0.802	0.792	0.702	0.742
AFUA_1G09530	1	0.904	0.892	0.784	0.858	0.64	0.812	0.702	0.75
AFUA_8G05290	0.998	0.634	0.876	0.626	0.63	0.822	0.628	0.826	0.788
AFUA_2G15070	0.998	0.792	0.8	0.742	0.752	0.58	0.736	0.692	0.684
AFUA_8G06850	0.985356	0.622	0.803719	0.622	0.780335	0.57113	0.769231	0.682	0.694
AFUA_3G13390	1	0.918	0.932	0.928	0.894	0.884	0.92	0.85	0.9
AFUA_1G04750	1	0.948	0.916	0.868	0.904	0.64	0.836	0.802	0.894
AFUA_7G04530	0.996	0.846	0.832	0.778	0.804	0.636	0.742	0.734	0.732
AFUA_1G01990	1	0.83	0.834	0.756	0.796	0.726	0.754	0.75	0.77
AFUA_1G12210	1	0.718	0.866	0.78	0.83	0.506	0.814	0.774	0.728
AFUA_2G05690	0.998	0.866	0.892	0.858	0.838	0.786	0.81	0.73	0.718
AFUA_3G14310	1	0.948	0.63	0.87	0.918	0.878	0.868	0.64	0.824
AFUA_2G14810	0.994	0.646	0.598	0.594	0.64	0.608	0.63	0.632	0.632
AFUA_7G03730	1	0.924	0.872	0.842	0.892	0.672	0.814	0.772	0.774
AFUA_3G05430	0.994	0.902	0.864	0.84	0.878	0.822	0.77	0.766	0.766
AFUA_1G17310	0.998	0.926	0.9	0.884	0.898	0.89	0.846	0.818	0.786
AFUA_5G07480	1	0.658	0.642	0.618	0.654	0.646	0.612	0.604	0.652
AFUA_2G09290	0.998	0.894	0.902	0.846	0.852	0.55	0.75	0.764	0.82
AFUA_2G13390	1	0.744	0.634	0.706	0.734	0.628	0.788	0.632	0.632
AFUA_6G02300	0.998	0.616	0.854	0.792	0.822	0.632	0.788	0.632	0.614
AFUA_2G06200	1	0.814	0.822	0.806	0.766	0.824	0.788	0.68	0.736
AFUA_4G06950	0.622	0.868	0.638	0.864	0.864	0.86	0.82	0.734	0.784
AFUA_1G06950	1	0.886	0.888	0.828	0.858	0.806	0.838	0.758	0.754
AFUA_6G03870	0.398	0.362	0.599379	0.356	0.356	0.35	0.352	0.36	0.354
AFUA_1G16730	1	0.832	0.818	0.722	0.778	0.79	0.712	0.686	0.726
AFUA_5G08840	1	0.86	0.884	0.888	0.842	0.814	0.792	0.828	0.756
AFUA_2G13710	1	0.936	0.944	0.864	0.902	0.788	0.818	0.812	0.846
AFUA_7G05370	0.998	0.946	0.934	0.87	0.906	0.902	0.884	0.874	0.878
AFUA_2G12380	1	0.85	0.894	0.846	0.82	0.39	0.822	0.748	0.8
AFUA_6G03780	0.99	0.892	0.86	0.824	0.852	0.808	0.652	0.786	0.818
AFUA_3G10040	1	0.878	0.918	0.896	0.85	0.896	0.822	0.78	0.838
AFUA_2G00360	1	0.748	0.672	0.64	0.658	0.648	0.596	0.628	0.646
AFUA_7G05850	1	0.946	0.928	0.884	0.878	0.646	0.806	0.816	0.816
AFUA_8G05120	1	0.81	0.844	0.79	0.8	0.82	0.812	0.786	0.752
AFUA_1G10012	1	0.946	0.926	0.92	0.082	0.908	0.828	0.292	0.584
AFUA_2G14200	1	0.842	0.878	0.812	0.792	0.836	0.606	0.79	0.72
AFUA_5G05980	0.996	0.808	0.806	0.758	0.792	0.616	0.748	0.754	0.778
AFUA_1G03720	0.832952	0.604	0.622	0.636	0.58	0.434783	0.58	0.592	0.586
AFUA_6G08310	1	0.861298	0.880531	0.83956	0.870614	0.36689	0.827214	0.792873	0.808102
AFUA_1G12910	1	0.748	0.738	0.69	0.682	0.368	0.692	0.646	0.672
AFUA_2G15160	1	0.94	0.936	0.912	0.916	0.904	0.866	0.64	0.854
AFUA_3G07650	1	0.924	0.9	0.868	0.864	0.826	0.842	0.816	0.752
AFUA_6G14090	0.998	0.91	0.898	0.862	0.87	0.652	0.772	0.78	0.774
AFUA_2G16500	1	0.818	0.82	0.782	0.79	0.84	0.746	0.758	0.71
AFUA_1G10350	0.998	0.944	0.92	0.874	0.902	0.716	0.496	0.832	0.78
AFUA_6G00690	0.998	0.624	0.848	0.784	0.81	0.622	0.774	0.748	0.746
AFUA_1G05280	0.994	0.88	0.846	0.804	0.85	0.286	0.806	0.776	0.734
AFUA_4G04750	1	0.652	0.892	0.624	0.65	0.652	0.648	0.634	0.648
AFUA_1G13900	1	0.888	0.952	0.942	0.88	0.808	0.886	0.89	0.848
AFUA_2G07340	0.998	0.616	0.774	0.588	0.594	0.762	0.608	0.604	0.608
AFUA_5G13620	1	0.888	0.58	0.89	0.854	0.762	0.59	0.586	0.834
AFUA_6G03180	0.998	0.638	0.632	0.634	0.646	0.634	0.636	0.64	0.646
AFUA_1G06050	1	0.658	0.702	0.638	0.65	0.632	0.626	0.694	0.634
AFUA_5G09560	1	0.88	0.836	0.792	0.768	0.252	0.79	0.712	0.708
AFUA_5G08600	0.898089	0.594	0.826879	0.81549	0.842825	0.289294	0.699317	0.735763	0.58
AFUA_4G11110	0.998	0.842	0.892	0.876	0.848	0.876	0.86	0.834	0.838
AFUA_1G14860	1	0.91	0.896	0.878	0.87	0.874	0.822	0.822	0.796
AFUA_4G04745	1	0.874	0.892	0.856	0.832	0.656	0.776	0.752	0.694
AFUA_1G01570	0.968	0.816	0.77	0.776	0.8	0.776	0.76	0.674	0.678
AFUA_7G06120	0.998	0.844	0.86	0.868	0.838	0.638	0.792	0.722	0.66
AFUA_8G04520	0.96	0.88	0.806	0.752	0.852	0.594	0.788	0.788	0.778
AFUA_7G02180	0.998	0.81	0.796	0.736	0.772	0.572	0.694	0.712	0.674
AFUA_5G11130	0.962	0.854	0.872	0.856	0.858	0.83	0.814	0.814	0.828
AFUA_3G05770	0.992	0.882	0.872	0.806	0.842	0.846	0.772	0.69	0.68
AFUA_2G03000	0.998	0.642	0.938	0.622	0.928	0.924	0.606	0.842	0.812
AFUA_2G09800	0.996	0.836	0.616	0.632	0.638	0.622	0.616	0.604	0.626
AFUA_3G06950	1	0.876	0.912	0.866	0.846	0.414	0.878	0.774	0.774
AFUA_1G11520	1	0.632	0.818	0.818	0.862	0.656	0.606	0.608	0.622
AFUA_3G10950	0.996	0.868	0.818	0.79	0.668	0.8	0.786	0.776	0.78
AFUA_4G05920	1	0.87	0.85	0.864	0.852	0.59	0.768	0.78	0.818
AFUA_7G01230	0.996	0.886	0.934	0.864	0.822	0.85	0.806	0.164	0.75
AFUA_4G03210	1	0.836	0.898	0.844	0.792	0.772	0.798	0.768	0.72
AFUA_5G11470	1	0.904	0.856	0.798	0.85	0.75	0.81	0.78	0.796
AFUA_6G06970	1	0.882	0.878	0.82	0.846	0.692	0.782	0.778	0.798
AFUA_3G06090	0.992	0.636	0.84	0.606	0.622	0.648	0.576	0.772	0.802
AFUA_7G04400	0.984	0.728	0.662	0.618	0.718	0.624	0.658	0.618	0.65
AFUA_3G11320	0.998	0.9	0.884	0.852	0.89	0.62	0.794	0.78	0.798
AFUA_4G06120	0.998	0.908	0.91	0.878	0.896	0.89	0.864	0.834	0.864
AFUA_5G12302	0.96	0.898	0.864	0.86	0.844	0.59	0.842	0.76	0.76
AFUA_2G03430	1	0.908	0.86	0.828	0.782	0.852	0.828	0.78	0.75
AFUA_1G12180	1	0.906	0.88	0.852	0.88	0.878	0.802	0.804	0.84
AFUA_2G11260	0.966	0.806	0.792	0.804	0.746	0.796	0.778	0.744	0.758
AFUA_2G05740	0.998	0.834	0.876	0.766	0.818	0.81	0.784	0.728	0.752
AFUA_5G06190	0.998	0.906	0.87	0.866	0.882	0.886	0.862	0.842	0.85
AFUA_1G05320	1	0.894	0.902	0.826	0.858	0.696	0.812	0.802	0.788
AFUA_5G13230	1	0.836	0.846	0.792	0.804	0.626	0.746	0.73	0.748
AFUA_2G08740	1	0.814	0.816	0.762	0.77	0.598	0.738	0.68	0.658
AFUA_6G01830	0.946	0.614	0.742	0.704	0.204	0.684	0.67	0.686	0.632
AFUA_4G03690	0.868794	0.874126	0.861702	0.744755	0.767361	0.617021	0.751678	0.693811	0.44
AFUA_6G12290	0.998	0.92	0.962	0.92	0.908	0.912	0.876	0.866	0.784
AFUA_2G06070	0.996	0.822	0.78	0.784	0.79	0.582	0.764	0.772	0.692
AFUA_6G12860	1	0.916	0.634	0.858	0.856	0.758	0.81	0.788	0.78
AFUA_2G02720	0.998	0.786	0.87	0.768	0.736	0.816	0.742	0.76	0.752
AFUA_6G02710	1	0.912	0.916	0.86	0.856	0.69	0.854	0.81	0.804
AFUA_1G14490	1	0.786	0.726	0.696	0.772	0.58	0.684	0.648	0.712
AFUA_3G00360	0.45	0.416	0.809735	0.769912	0.398	0.800885	0.708155	0.406	0.690265
AFUA_6G07710	0.998	0.898	0.832	0.82	0.852	0.846	0.826	0.772	0.768
AFUA_5G11200	0.998	0.602	0.876	0.802	0.838	0.768	0.608	0.622	0.588
AFUA_8G04470	0.984	0.816	0.83	0.766	0.802	0.616	0.738	0.642	0.7
AFUA_8G02590	0.994	0.856	0.854	0.768	0.822	0.762	0.778	0.746	0.726
AFUA_4G13070	0.64	0.874	0.828	0.726	0.828	0.636	0.698	0.704	0.64
AFUA_4G06840	1	0.848	0.806	0.786	0.818	0.82	0.786	0.706	0.662
AFUA_3G11840	0.998	0.9	0.834	0.87	0.866	0.448	0.766	0.694	0.766
AFUA_3G06970	1	0.012	0.608	0.884	0.63	0.63	0.622	0.61	0.864
AFUA_5G12330	1	0.638	0.898	0.622	0.892	0.812	0.618	0.712	0.626
AFUA_5G02690	0.996	0.874	0.828	0.854	0.82	0.864	0.758	0.752	0.736
AFUA_7G01530	1	0.898	0.886	0.788	0.822	0.624	0.804	0.744	0.826
AFUA_2G08690	0.998	0.844	0.85	0.872	0.822	0.816	0.842	0.78	0.804
AFUA_6G04510	0.996	0.876	0.854	0.848	0.826	0.628	0.826	0.738	0.772
AFUA_4G08290	0.99	0.934	0.922	0.854	0.87	0.7	0.81	0.83	0.638
AFUA_1G13970	1	0.622	0.846	0.626	0.838	0.66	0.63	0.748	0.77
AFUA_2G01610	1	0.95	0.934	0.81	0.926	0.912	0.888	0.688	0.748
AFUA_3G02970	0.992	0.854	0.854	0.852	0.854	0.83	0.788	0.75	0.784
AFUA_2G12330	0.998	0.914	0.636	0.628	0.9	0.882	0.614	0.696	0.636
AFUA_6G02860	1	0.626	0.654	0.62	0.616	0.748	0.688	0.712	0.706
AFUA_1G01540	0.994	0.786	0.832	0.772	0.82	0.788	0.742	0.474	0.636
AFUA_4G04740	0.988	0.702	0.756	0.76	0.696	0.48	0.706	0.688	0.722
AFUA_2G01110	1	0.634	0.898	0.484	0.504	0.632	0.624	0.614	0.492
AFUA_7G00840	0.99	0.65	0.708	0.652	0.654	0.602	0.62	0.638	0.656
AFUA_4G03790	0.998	0.912	0.858	0.866	0.81	0.654	0.75	0.72	0.736
AFUA_6G12540	1	0.624	0.908	0.624	0.624	0.89	0.62	0.628	0.88
AFUA_6G03060	0.9	0.752	0.726	0.764	0.724	0.59	0.728	0.672	0.696
AFUA_4G07860	0.998	0.882	0.828	0.812	0.88	0.824	0.746	0.734	0.736
AFUA_4G11680	1	0.618056	0.736111	0.697917	0.583333	0.5	0.442	0.684028	0.396
AFUA_4G03120	0.998	0.896	0.866	0.784	0.854	0.624	0.818	0.752	0.802
AFUA_8G04130	0.994	0.862	0.838	0.58	0.586	0.868	0.762	0.686	0.69
AFUA_2G17860	1	0.756	0.62	0.712	0.636	0.684	0.616	0.626	0.622
AFUA_5G10540	0.994	0.846	0.954	0.882	0.888	0.628	0.828	0.766	0.762
AFUA_4G06340	1	0.924	0.884	0.846	0.864	0.886	0.838	0.792	0.818
AFUA_6G11010	1	0.966887	0.588	0.552	0.582	0.484	0.522	0.55	0.552
AFUA_2G03680	0.992	0.842	0.832	0.804	0.812	0.608	0.786	0.732	0.744
AFUA_5G03800	1	0.56	0.71	0.72	0.708	0.582	0.558	0.676	0.61
AFUA_5G12390	0.998	0.64	0.648	0.928	0.642	0.638	0.636	0.876	0.62
AFUA_3G10330	0.997722	0.88535	0.835991	0.785714	0.840085	0.266515	0.82516	0.825708	0.823913
AFUA_6G09200	0.998	0.896	0.866	0.868	0.886	0.64	0.818	0.8	0.778
AFUA_7G05820	1	0.652	0.622	0.906	0.65	0.622	0.87	0.642	0.618
AFUA_1G10080	1	0.848	0.614	0.832	0.82	0.642	0.814	0.738	0.756
AFUA_8G05280	1	0.874	0.81	0.634	0.632	0.662	0.634	0.732	0.62
AFUA_6G03590	1	0.826	0.882	0.8	0.806	0.796	0.814	0.726	0.772
AFUA_2G12010	1	0.446	0.864	0.57	0.406	0.768	0.586	0.586	0.588
AFUA_7G05130	0.998	0.656	0.684	0.68	0.66	0.684	0.65	0.618	0.626
AFUA_1G16950	1	0.78	0.802	0.592	0.634	0.606	0.672	0.656	0.628
AFUA_5G09070	0.964	0.856	0.9	0.762	0.784	0.614	0.724	0.756	0.76
AFUA_2G13740	1	0.958	0.946	0.878	0.904	0.898	0.868	0.794	0.81
AFUA_1G04830	1	0.944	0.898	0.922	0.93	0.594	0.916	0.908	0.912
AFUA_3G07280	0.998	0.764	0.838	0.8	0.782	0.88	0.76	0.722	0.704
AFUA_2G16340	0.996	0.862	0.882	0.83	0.83	0.81	0.824	0.754	0.79
AFUA_1G01760	0.998	0.862	0.862	0.76	0.832	0.85	0.776	0.73	0.628
AFUA_5G14770	1	0.834	0.762	0.752	0.756	0.68	0.696	0.664	0.602
AFUA_6G14330	0.994	0.846	0.816	0.812	0.826	0.602	0.746	0.346	0.772
AFUA_1G03660	1	0.936	0.918	0.862	0.884	0.88	0.622	0.62	0.792
AFUA_1G12980	1	0.624	0.624	0.6	0.628	0.608	0.602	0.596	0.588
AFUA_2G15980	1	0.842	0.816	0.81	0.786	0.278	0.796	0.772	0.822
AFUA_6G08580	0.956	0.568	0.572	0.554	0.578	0.546	0.564	0.552	0.576
AFUA_5G05560	0.998	0.76	0.732	0.748	0.744	0.57	0.728	0.642	0.68
AFUA_2G14390	1	0.636	0.658	0.576	0.594	0.62	0.576	0.572	0.568
AFUA_2G14720	1	0.95	0.938	0.938	0.946	0.944	0.888	0.894	0.876
AFUA_3G02213	0.988506	0.174	0.174	0.174	0.174	0.174	0.174	0.241706	0.174
AFUA_2G05430	0.992	0.818	0.84	0.792	0.81	0.842	0.854	0.816	0.818
AFUA_3G14380	0.99537	0.90367	0.831019	0.888889	0.868056	0.444444	0.875	0.71	0.698
AFUA_1G02060	0.63	0.864	0.832	0.774	0.772	0.768	0.62	0.72	0.722
AFUA_1G12390	1	0.742	0.824	0.884	0.722	0.64	0.844	0.832	0.786
AFUA_7G04050	0.998	0.884	0.612	0.856	0.882	0.61	0.86	0.856	0.798
AFUA_1G01210	1	0.854	0.862	0.738	0.742	0.736	0.74	0.644	0.642
AFUA_2G15430	1	0.77	0.82	0.758	0.774	0.68	0.726	0.694	0.65
AFUA_1G04210	0.996	0.642	0.884	0.612	0.864	0.672	0.794	0.164	0.786
AFUA_3G13370	1	0.908	0.87	0.88	0.882	0.886	0.864	0.84	0.63
AFUA_6G04370	1	0.732	0.656	0.646	0.652	0.752	0.634	0.646	0.642
AFUA_1G06940	1	0.884	0.888	0.828	0.858	0.626	0.838	0.748	0.812
AFUA_2G06250	1	0.874	0.794	0.756	0.836	0.79	0.654	0.65	0.736
AFUA_4G06910	1	0.838	0.852	0.84	0.814	0.584	0.826	0.79	0.77
AFUA_2G13150	1	0.642	0.636	0.636	0.64	0.642	0.646	0.634	0.622
AFUA_5G07710	1	0.768	0.742	0.822	0.6	0.826	0.824	0.798	0.774
AFUA_2G09640	0.99	0.884	0.936	0.852	0.844	0.92	0.84	0.564	0.592
AFUA_3G03880	0.986	0.81	0.83	0.78	0.794	0.772	0.782	0.704	0.696
AFUA_3G05520	0.994	0.644	0.614	0.578	0.636	0.618	0.602	0.592	0.618
AFUA_1G17180	1	0.838	0.82	0.738	0.774	0.764	0.73	0.708	0.724
AFUA_1G04780	0.998	0.926	0.948	0.794	0.902	0.63	0.826	0.828	0.85
AFUA_5G02300	0.995157	0.725051	0.733193	0.727083	0.682731	0.498789	0.642	0.67	0.65
AFUA_6G06328	1	0.85	0.8	0.792	0.776	0.79	0.766	0.666	0.718
AFUA_3G07400	1	0.824	0.886	0.866	0.806	0.886	0.844	0.808	0.804
AFUA_7G03800	0.998	0.718	0.668	0.648	0.68	0.7	0.662	0.55	0.616
AFUA_2G16090	0.998	0.86	0.906	0.826	0.828	0.602	0.818	0.804	0.82
AFUA_2G03730	0.998	0.858	0.896	0.874	0.838	0.828	0.75	0.614	0.698
AFUA_3G12170	1	0.632	0.642	0.618	0.638	0.658	0.638	0.618	0.608
AFUA_1G12830	0.998	0.91	0.95	0.892	0.924	0.852	0.768	0.824	0.776
AFUA_2G14440	1	0.648	0.642	0.638	0.644	0.646	0.654	0.65	0.634
AFUA_5G05680	1	0.776	0.836	0.802	0.744	0.758	0.786	0.782	0.744
AFUA_1G07360	1	0.87	0.858	0.802	0.806	0.658	0.768	0.76	0.74
AFUA_6G09150	0.998	0.902	0.898	0.886	0.87	0.628	0.64	0.786	0.84
AFUA_8G05370	1	0.924	0.902	0.866	0.89	0.808	0.844	0.824	0.856
AFUA_1G09790	1	0.91	0.87	0.6	0.872	0.826	0.528	0.618	0.626
AFUA_2G12280	0.997908	0.851464	0.782427	0.761506	0.824268	0.414226	0.608	0.696	0.604
AFUA_4G12530	0.998	0.632	0.598	0.616	0.846	0.702	0.62	0.648	0.776
AFUA_1G16980	1	0.902	0.846	0.81	0.876	0.622	0.814	0.756	0.78
AFUA_5G06660	0.942	0.78	0.726	0.77	0.766	0.582	0.698	0.666	0.63
AFUA_4G08910	1	0.922	0.848	0.762	0.884	0.7	0.758	0.702	0.81
AFUA_1G08990	1	0.528	0.920981	0.648	0.532	0.839674	0.616	0.608	0.632
AFUA_4G14610	0.994	0.902	0.928	0.814	0.838	0.638	0.808	0.726	0.768
AFUA_1G07190	1	0.888	0.86	0.848	0.846	0.858	0.826	0.624	0.634
AFUA_5G07640	0.996	0.796	0.772	0.724	0.712	0.702	0.704	0.674	0.682
AFUA_4G09630	0.998	0.926	0.932	0.838	0.88	0.652	0.844	0.788	0.82
AFUA_2G09150	1	0.914	0.9	0.804	0.87	0.42	0.812	0.784	0.758
AFUA_1G15950	1	0.886	0.878	0.77	0.81	0.612	0.81	0.7	0.754
AFUA_7G05360	1	0.9	0.84	0.622	0.836	0.742	0.81	0.632	0.7
AFUA_3G15170	1	0.818	0.79	0.788	0.798	0.786	0.728	0.76	0.736
AFUA_3G08290	1	0.886	0.848	0.862	0.84	0.626	0.78	0.744	0.722
AFUA_1G02070	0.932	0.834	0.873662	0.802	0.81	0.857143	0.850107	0.798715	0.788009
AFUA_1G10610	1	0.82	0.868	0.846	0.8	0.852	0.814	0.746	0.764
AFUA_1G13250	1	0.954	0.94	0.932	0.93	0.926	0.846	0.886	0.848
AFUA_2G15390	1	0.734	0.828	0.734	0.798	0.63	0.738	0.666	0.702
AFUA_2G04780	1	0.908	0.928	0.87	0.876	0.89	0.844	0.832	0.806
AFUA_3G13200	0.998	0.834	0.812	0.824	0.812	0.832	0.8	0.702	0.766
AFUA_3G09030	0.998	0.86	0.856	0.816	0.83	0.76	0.782	0.74	0.734
AFUA_4G11850	1	0.944	0.932	0.904	0.92	0.906	0.882	0.824	0.82
AFUA_4G07845	0.458	0.36	0.862	0.38	0.28	0.366	0.588	0.65	0.612
AFUA_4G04060	1	0.9	0.602	0.816	0.84	0.808	0.792	0.786	0.754
AFUA_6G12130	0.998	0.852	0.864	0.81	0.816	0.778	0.734	0.678	0.762
AFUA_2G01740	0.998	0.79	0.748	0.718	0.742	0.694	0.74	0.654	0.726
AFUA_5G00810	0.92	0.714	0.746	0.712	0.614	0.666	0.698	0.65	0.668
AFUA_6G11300	1	0.602	0.586	0.592	0.604	0.598	0.6	0.604	0.502
AFUA_4G05840	0.634	0.654	0.646	0.656	0.656	0.652	0.62	0.638	0.63
AFUA_5G12270	1	0.928	0.9	0.874	0.858	0.78	0.686	0.816	0.84
AFUA_2G03710	0.988	0.804	0.81	0.796	0.772	0.794	0.736	0.768	0.8
AFUA_5G03580	1	0.828	0.786	0.652	0.636	0.776	0.644	0.638	0.652
AFUA_5G10200	1	0.823899	0.54	0.518072	0.536	0.51751	0.483871	0.5	0.49434
AFUA_8G04750	1	0.85	0.84	0.826	0.854	0.608	0.846	0.864	0.632
AFUA_4G10730	1	0.83	0.83	0.828	0.796	0.644	0.764	0.74	0.768
AFUA_4G02930	1	0.864	0.84	0.786	0.824	0.834	0.63	0.74	0.716
AFUA_5G02950	0.992	0.914	0.85	0.84	0.898	0.63	0.82	0.79	0.716
AFUA_5G11820	0.998	0.838	0.86	0.782	0.794	0.62	0.744	0.768	0.75
AFUA_7G01420	1	0.863747	0.888078	0.557178	0.632603	0.333333	0.793187	0.727494	0.596
AFUA_3G06760	0.986226	0.785894	0.52	0.52	0.526	0.476323	0.512	0.512	0.518
AFUA_4G13150	1	0.77	0.782	0.714	0.77	0.768	0.736	0.73	0.712
AFUA_4G06560	0.998	0.63	0.596	0.63	0.632	0.628	0.606	0.636	0.634
AFUA_3G12050	1	0.856	0.88	0.852	0.862	0.644	0.776	0.69	0.72
AFUA_8G04850	1	0.864	0.92	0.856	0.736	0.632	0.62	0.706	0.722
AFUA_2G17470	0.994	0.784	0.716	0.738	0.728	0.728	0.632	0.666	0.732
AFUA_5G11120	0.962	0.854	0.874	0.846	0.854	0.86	0.802	0.814	0.83
AFUA_5G13410	0.874	0.936	0.932	0.89	0.908	0.912	0.886	0.834	0.876
AFUA_2G12130	1	0.890339	0.890339	0.843342	0.87013	0.51436	0.817232	0.760925	0.798956
AFUA_6G02780	1	0.832	0.856	0.754	0.796	0.63	0.764	0.772	0.784
AFUA_2G02360	0.998	0.858	0.822	0.846	0.828	0.828	0.786	0.76	0.716
AFUA_7G00850	1	0.773994	0.727554	0.780186	0.798762	0.743034	0.53	0.609907	0.616099
AFUA_6G07300	1	0.938	0.934	0.874	0.91	0.316	0.85	0.82	0.796
AFUA_6G04710	0.998	0.838	0.89	0.886	0.834	0.828	0.862	0.812	0.798
AFUA_4G08300	0.946	0.876	0.854	0.806	0.852	0.654	0.782	0.758	0.748
AFUA_1G13790	1	0.942	0.912	0.936	0.916	0.878	0.884	0.882	0.894
AFUA_2G10380	1	0.868	0.818	0.812	0.826	0.822	0.786	0.752	0.78
AFUA_2G05980	0.996	0.58	0.846	0.588	0.588	0.788	0.584	0.606	0.562
AFUA_5G06080	0.998	0.834	0.868	0.736	0.776	0.564	0.734	0.762	0.574
AFUA_3G11060	1	0.878	0.854	0.824	0.834	0.834	0.798	0.646	0.8
AFUA_4G05900	1	0.934	0.924	0.9	0.91	0.638	0.878	0.832	0.854
AFUA_2G03820	0.98	0.764	0.788	0.752	0.804	0.594	0.708	0.75	0.724
AFUA_1G11660	1	0.878	0.848	0.834	0.812	0.83	0.816	0.76	0.766
AFUA_5G12260	0.994	0.93	0.856	0.906	0.928	0.25	0.894	0.828	0.77
AFUA_3G06670	0.998	0.858	0.834	0.844	0.81	0.626	0.786	0.746	0.674
AFUA_7G04795	0.996	0.854	0.918	0.858	0.826	0.836	0.806	0.806	0.78
AFUA_4G03050	0.998	0.766	0.526	0.8	0.742	0.58	0.532	0.522	0.748
AFUA_1G03120	1	0.885542	0.847561	0.824773	0.856707	0.102167	0.832317	0.778116	0.81459
AFUA_5G11640	1	0.878	0.846	0.772	0.856	0.854	0.828	0.79	0.8
AFUA_3G08830	0.998	0.654	0.644	0.638	0.662	0.746	0.63	0.66	0.65
AFUA_1G14700	1	0.884	0.858	0.824	0.828	0.77	0.77	0.758	0.778
AFUA_4G07800	0.998	0.836	0.84	0.784	0.804	0.622	0.722	0.712	0.752
AFUA_6G07900	0.998	0.892	0.892	0.844	0.884	0.858	0.832	0.778	0.856
AFUA_3G01630	0.99	0.754	0.852	0.628	0.616	0.792	0.6	0.598	0.62
AFUA_6G12930	0.996	0.872	0.868	0.904	0.856	0.896	0.826	0.848	0.836
AFUA_2G02600	1	0.926174	0.92953	0.862416	0.872483	0.580537	0.879195	0.808725	0.869128
AFUA_6G02120	1	0.79	0.82	0.828	0.774	0.864	0.762	0.706	0.742
AFUA_4G03850	1	0.952	0.918	0.888	0.934	0.926	0.89	0.63	0.886
AFUA_4G01242	0.968	0.85	0.812	0.798	0.818	0.816	0.764	0.718	0.758
AFUA_1G05420	1	0.63	0.664	0.646	0.614	0.826	0.812	0.626	0.644
AFUA_2G08870	1	0.892	0.878	0.84	0.85	0.794	0.856	0.842	0.828
AFUA_5G13070	1	0.926	0.908	0.9	0.908	0.88	0.874	0.788	0.786
AFUA_1G01300	0.996	0.798	0.824	0.824	0.606	0.804	0.786	0.688	0.724
AFUA_8G01760	0.664	0.85	0.616	0.612	0.63	0.62	0.616	0.628	0.612
AFUA_2G12310	0.998	0.696	0.69	0.678	0.686	0.524	0.63	0.642	0.636
AFUA_3G00280	0.996	0.786	0.8	0.764	0.75	0.674	0.714	0.628	0.732
AFUA_5G08240	1	0.874	0.886	0.822	0.82	0.606	0.786	0.692	0.736
AFUA_1G14780	1	0.882591	0.854839	0.818548	0.820926	0.656442	0.805221	0.762781	0.742
AFUA_4G04820	0.884	0.622	0.62	0.624	0.618	0.63	0.594	0.622	0.642
AFUA_2G07430	1	0.862	0.818	0.788	0.824	0.586	0.8	0.656	0.668
AFUA_1G05960	1	0.888	0.856	0.832	0.636	0.868	0.784	0.778	0.734
AFUA_3G03020	1	0.726	0.832	0.712	0.712	0.38	0.722	0.65	0.716
AFUA_1G13700	1	0.762	0.76	0.738	0.748	0.55	0.72	0.724	0.734
AFUA_3G04260	0.996	0.582	0.576	0.584	0.588	0.586	0.564	0.57	0.592
AFUA_8G05620	1	0.88	0.882	0.9	0.874	0.854	0.836	0.708	0.736
AFUA_3G11140	0.998	0.904	0.888	0.836	0.876	0.698	0.78	0.76	0.824
AFUA_3G01220	0.998	0.864	0.844	0.76	0.816	0.526	0.708	0.752	0.61
AFUA_2G09530	0.998	0.86	0.876	0.788	0.82	0.726	0.754	0.754	0.734
AFUA_3G07260	0.998	0.876	0.85	0.822	0.772	0.638	0.758	0.636	0.718
AFUA_2G03270	1	0.916	0.906	0.89	0.878	0.648	0.712	0.78	0.834
AFUA_7G02090	0.998	0.808	0.908	0.826	0.79	0.77	0.742	0.804	0.804
AFUA_5G11190	1	0.9	0.858	0.848	0.844	0.876	0.678	0.796	0.664
AFUA_8G04860	1	0.802	0.79	0.764	0.778	0.796	0.73	0.73	0.746
AFUA_3G06060	0.998	0.85	0.828	0.812	0.63	0.596	0.81	0.796	0.748
AFUA_6G02160	0.992	0.882	0.836	0.83	0.826	0.724	0.798	0.76	0.786
AFUA_4G11420	1	0.784	0.79	0.71	0.744	0.828	0.716	0.666	0.692
AFUA_4G03350	0.998	0.774	0.77	0.844	0.84	0.754	0.772	0.752	0.786
AFUA_6G04770	1	0.622	0.628	0.622	0.632	0.348	0.602	0.602	0.6
AFUA_2G02390	0.998	0.828	0.806	0.862	0.858	0.86	0.784	0.73	0.77
AFUA_6G12400	1	0.878	0.886	0.89	0.868	0.89	0.842	0.852	0.826
AFUA_3G01620	0.996	0.752	0.592	0.67	0.712	0.66	0.65	0.638	0.662
AFUA_8G05630	1	0.918	0.902	0.854	0.87	0.868	0.836	0.784	0.782
AFUA_5G11790	1	0.912	0.788	0.726	0.82	0.748	0.692	0.778	0.698
AFUA_5G02910	0.998	0.87	0.882	0.772	0.856	0.604	0.78	0.778	0.76
AFUA_5G10760	1	0.922	0.92	0.886	0.894	0.638	0.864	0.808	0.812
AFUA_8G04800	1	0.9	0.77	0.788	0.88	0.652	0.742	0.752	0.794
AFUA_8G02840	1	0.808	0.848	0.816	0.836	0.618	0.784	0.726	0.578
AFUA_2G10850	1	0.874	0.834	0.79	0.846	0.86	0.766	0.216	0.668
AFUA_4G13560	0.992	0.838	0.856	0.838	0.814	0.85	0.782	0.776	0.754
AFUA_5G03280	0.998	0.918	0.898	0.862	0.872	0.778	0.762	0.72	0.756
AFUA_5G12660	0.992	0.624	0.626	0.626	0.624	0.618	0.612	0.634	0.638
AFUA_4G06740	0.856	0.914	0.872	0.826	0.846	0.63	0.794	0.752	0.794
AFUA_6G10980	0.998	0.912	0.866	0.838	0.858	0.648	0.83	0.756	0.82
AFUA_7G01340	0.998	0.822	0.848	0.78	0.788	0.588	0.758	0.746	0.704
AFUA_2G11760	1	0.592	0.844	0.86	0.862	0.576	0.802	0.816	0.808
AFUA_4G13990	0.996	0.838	0.754	0.794	0.808	0.728	0.796	0.754	0.738
AFUA_8G04010	0.61	0.612	0.87	0.616	0.612	0.484	0.622	0.622	0.626
AFUA_4G10650	1	0.928	0.892	0.81	0.886	0.838	0.774	0.724	0.778
AFUA_5G10360	1	0.798	0.81	0.69	0.76	0.744	0.712	0.644	0.632
AFUA_1G08870	1	0.98	0.648	0.644	0.644	0.648	0.646	0.652	0.63
AFUA_1G06190	1	0.842	0.824	0.8	0.814	0.604	0.746	0.678	0.7
AFUA_4G08040	0.998	0.874	0.826	0.802	0.846	0.798	0.748	0.75	0.766
AFUA_4G11630	0.996	0.79	0.84	0.832	0.77	0.832	0.782	0.742	0.736
AFUA_3G08810	1	0.834	0.77	0.792	0.82	0.81	0.798	0.734	0.766
AFUA_2G00750	0.96	0.642	0.802	0.706	0.726	0.618	0.684	0.658	0.694
AFUA_5G04230	0.986	0.824	0.834	0.762	0.79	0.594	0.786	0.802	0.784
AFUA_4G03990	1	0.892	0.876	0.858	0.874	0.862	0.866	0.816	0.802
AFUA_4G01030	0.996885	0.753213	0.733154	0.669211	0.686869	0.661765	0.528	0.685358	0.429907
AFUA_2G10080	0.954	0.892	0.87	0.816	0.858	0.21	0.852	0.796	0.746
AFUA_8G05940	1	0.834	0.842	0.794	0.804	0.764	0.642	0.658	0.682
AFUA_3G10360	0.994	0.804	0.762	0.778	0.836	0.482	0.78	0.748	0.828
AFUA_8G01430	0.990741	0.574	0.803241	0.727477	0.731982	0.70614	0.700431	0.651899	0.606
AFUA_8G05870	0.997191	0.67233	0.822222	0.764045	0.796143	0.589888	0.700809	0.632022	0.572
AFUA_1G11420	0.946	0.858	0.836	0.836	0.844	0.864	0.85	0.768	0.824
AFUA_3G05630	0.996	0.922	0.926	0.902	0.9	0.602	0.862	0.798	0.846
AFUA_8G05020	1	0.582	0.844	0.582	0.74	0.624	0.7	0.786	0.782
AFUA_2G10950	1	0.94	0.948	0.918	0.938	0.932	0.894	0.826	0.862
AFUA_6G10390	0.998	0.956	0.942	0.926	0.916	0.608	0.888	0.864	0.858
AFUA_5G11000	0.996	0.93	0.92	0.914	0.922	0.26	0.8	0.836	0.828
AFUA_6G11400	1	0.646	0.65	0.636	0.638	0.63	0.646	0.634	0.644
AFUA_5G04155	0.998	0.772	0.784	0.702	0.758	0.736	0.696	0.674	0.704
AFUA_2G03260	1	0.908	0.902	0.826	0.81	0.828	0.808	0.782	0.784
AFUA_1G15370	1	0.62	0.816	0.77	0.78	0.826	0.618	0.62	0.674
AFUA_2G02080	0.986	0.868	0.842	0.84	0.848	0.83	0.63	0.624	0.786
AFUA_5G08140	0.998	0.876	0.832	0.82	0.846	0.816	0.786	0.808	0.754
AFUA_4G11290	1	0.918	0.914	0.878	0.888	0.89	0.854	0.81	0.812
AFUA_6G13360	1	0.924	0.92	0.88	0.914	0.786	0.886	0.886	0.874
AFUA_4G04470	1	0.902	0.866	0.824	0.872	0.862	0.854	0.826	0.85
AFUA_4G11990	0.996	0.628	0.622	0.636	0.63	0.818	0.622	0.63	0.626
AFUA_6G12390	0.998	0.882	0.902	0.874	0.86	0.646	0.82	0.792	0.81
AFUA_3G01980	0.944	0.756	0.718	0.612	0.622	0.632	0.596	0.608	0.624
AFUA_1G06020	1	0.856	0.9	0.88	0.842	0.886	0.888	0.838	0.798
AFUA_2G08210	1	0.936	0.922	0.886	0.912	0.91	0.834	0.804	0.776
AFUA_4G00570	0.998	0.886	0.838	0.812	0.814	0.786	0.78	0.76	0.78
AFUA_1G06762	0.998	0.888	0.874	0.642	0.824	0.838	0.642	0.642	0.736
AFUA_6G13190	0.996	0.862	0.842	0.808	0.784	0.832	0.798	0.736	0.746
AFUA_4G08110	1	0.404	0.901099	0.412	0.745387	0.611111	0.757143	0.406	0.41
AFUA_6G04440	1	0.896	0.916	0.874	0.878	0.804	0.79	0.824	0.802
AFUA_6G07855	0.998	0.9	0.884	0.788	0.832	0.712	0.798	0.812	0.734
AFUA_3G09100	0.996	0.914	0.902	0.83	0.832	0.826	0.824	0.796	0.802
AFUA_1G14200	0.998	0.634	0.83	0.782	0.858	0.624	0.782	0.756	0.784
AFUA_5G12950	0.63	0.862	0.854	0.782	0.802	0.776	0.794	0.718	0.72
AFUA_2G08620	0.998	0.95	0.778	0.906	0.91	0.89	0.752	0.798	0.83
AFUA_1G05730	1	0.93	0.898	0.82	0.834	0.812	0.784	0.77	0.786
AFUA_4G04090	1	0.644	0.644	0.648	0.644	0.45	0.642	0.636	0.628
AFUA_6G05110	0.998	0.906	0.928	0.92	0.886	0.908	0.87	0.848	0.804
AFUA_5G12460	0.998	0.628	0.644	0.602	0.626	0.74	0.618	0.63	0.62
AFUA_1G11910	1	0.93	0.894	0.866	0.844	0.636	0.846	0.784	0.774
AFUA_3G11600	0.994	0.878	0.878	0.862	0.842	0.724	0.84	0.85	0.83
AFUA_4G06290	1	0.898	0.88	0.854	0.83	0.604	0.846	0.75	0.802
AFUA_4G12750	0.998	0.588	0.588	0.896	0.816	0.6	0.584	0.592	0.592
AFUA_7G01550	1	0.636	0.808	0.808	0.816	0.638	0.636	0.628	0.708
AFUA_2G10530	0.998	0.904	0.868	0.656	0.848	0.822	0.644	0.746	0.646
AFUA_6G06920	1	0.942	0.63	0.638	0.644	0.924	0.644	0.644	0.636
AFUA_4G13920	1	0.85	0.788	0.768	0.792	0.778	0.758	0.782	0.76
AFUA_6G10140	0.996	0.836	0.782	0.73	0.814	0.616	0.696	0.736	0.716
AFUA_3G06420	1	0.768	0.756	0.696	0.69	0.726	0.702	0.716	0.684
AFUA_3G09690	1	0.822	0.904	0.88	0.81	0.594	0.874	0.766	0.72
AFUA_4G07220	1	0.836	0.894	0.838	0.794	0.59	0.794	0.764	0.746
AFUA_1G06850	0.998	0.902	0.862	0.854	0.852	0.74	0.804	0.802	0.808
AFUA_5G09270	1	0.840909	0.906015	0.854015	0.764286	0.655039	0.775862	0.545455	0.625714
AFUA_6G04265	1	0.9	0.818	0.826	0.874	0.266	0.846	0.742	0.74
AFUA_8G07130	1	0.756	0.784	0.742	0.728	0.742	0.672	0.664	0.73
AFUA_5G07340	0.996	0.818	0.904	0.884	0.794	0.902	0.838	0.114	0.504
AFUA_2G13100	1	0.618	0.968	0.62	0.624	0.958	0.606	0.63	0.592
AFUA_1G02850	0.992	0.64	0.89	0.87	0.866	0.61	0.83	0.79	0.616
AFUA_4G00390	0.994	0.824	0.876	0.772	0.782	0.818	0.768	0.742	0.744
AFUA_2G05440	1	0.586	0.58	0.578	0.582	0.598	0.58	0.572	0.608
AFUA_5G14010	1	0.886	0.894	0.714	0.788	0.724	0.584	0.764	0.706
AFUA_2G14670	0.998	0.884	0.892	0.802	0.872	0.824	0.74	0.458	0.72
AFUA_3G14610	1	0.87	0.59	0.898	0.844	0.87	0.884	0.604	0.754
AFUA_3G13350	1	0.904	0.838	0.838	0.836	0.638	0.82	0.77	0.792
AFUA_1G04620	1	0.792	0.84	0.838	0.756	0.828	0.792	0.736	0.79
AFUA_6G06810	0.992	0.726	0.76	0.752	0.734	0.752	0.728	0.648	0.65
AFUA_5G02250	1	0.44	0.438	0.42	0.6121	0.43	0.434	0.436	0.426
AFUA_6G09000	0.992	0.648	0.958	0.626	0.64	0.64	0.63	0.622	0.624
AFUA_3G00840	0.988	0.762	0.714	0.716	0.744	0.632	0.724	0.69	0.682
AFUA_2G16980	0.997872	0.844681	0.765957	0.685106	0.755319	0.440426	0.742553	0.585106	0.659574
AFUA_5G14330	0.578	0.81	0.838	0.8	0.804	0.622	0.774	0.664	0.67
AFUA_3G07890	0.998	0.768	0.778	0.722	0.738	0.634	0.714	0.612	0.686
AFUA_3G13970	1	0.886	0.622	0.874	0.888	0.612	0.77	0.728	0.724
AFUA_7G03680	1	0.86	0.822	0.788	0.852	0.602	0.776	0.7	0.724
AFUA_5G05860	1	0.872	0.848	0.886	0.838	0.89	0.808	0.752	0.768
AFUA_3G08600	0.988	0.822	0.938	0.626	0.938	0.626	0.622	0.632	0.626
AFUA_6G08430	0.998	0.948	0.93	0.912	0.9	0.71	0.846	0.826	0.844
AFUA_1G12570	1	0.866	0.716	0.828	0.832	0.656	0.738	0.696	0.754
AFUA_2G15970	1	0.862	0.862	0.862	0.83	0.616	0.774	0.778	0.784
AFUA_1G03580	1	0.632	0.63	0.606	0.638	0.874	0.634	0.634	0.618
AFUA_2G09030	0.38	0.942	0.906	0.876	0.878	0.694	0.906	0.822	0.822
AFUA_4G10270	0.992	0.82	0.746	0.73	0.816	0.786	0.74	0.696	0.726
AFUA_5G07530	0.998	0.622	0.62	0.648	0.634	0.648	0.628	0.056	0.508
AFUA_1G15290	1	0.64	0.648	0.64	0.646	0.616	0.596	0.648	0.634
AFUA_8G05440	0.802	0.746	0.72	0.648	0.716	0.796	0.662	0.668	0.674
AFUA_3G05320	0.964	0.624	0.608	0.856	0.874	0.588	0.846	0.798	0.796
AFUA_2G11540	1	0.882	0.882	0.78	0.864	0.706	0.704	0.68	0.67
AFUA_3G09910	0.998	0.826	0.904	0.886	0.82	0.6	0.848	0.758	0.732
AFUA_4G07460	1	0.908	0.89	0.85	0.852	0.582	0.84	0.76	0.848
AFUA_2G13780	1	0.88	0.718	0.79	0.782	0.644	0.76	0.752	0.718
AFUA_1G16230	0.998	0.81	0.766	0.794	0.768	0.604	0.746	0.718	0.708
AFUA_5G08850	1	0.872	0.886	0.884	0.862	0.892	0.84	0.816	0.86
AFUA_4G14240	0.998	0.85	0.894	0.802	0.83	0.772	0.804	0.726	0.648
AFUA_4G12490	0.998	0.924	0.908	0.862	0.888	0.63	0.852	0.84	0.828
AFUA_4G00370	0.976	0.778	0.748	0.656	0.682	0.65	0.684	0.692	0.11
AFUA_1G02760	1	0.828	0.874	0.818	0.806	0.85	0.808	0.742	0.758
AFUA_3G07970	0.994792	0.843342	0.751958	0.738903	0.801567	0.347258	0.767624	0.732824	0.689295
AFUA_3G14910	0.996	0.814	0.828	0.764	0.778	0.726	0.722	0.678	0.69
AFUA_2G04400	0.96	0.896	0.65	0.854	0.876	0.84	0.828	0.778	0.822
AFUA_3G13150	1	0.88	0.85	0.834	0.79	0.814	0.786	0.78	0.738
AFUA_1G13390	0.976242	0.614	0.672	0.616	0.616	0.467991	0.62	0.612	0.604
AFUA_5G02170	0.996	0.93	0.904	0.836	0.868	0.636	0.878	0.796	0.788
AFUA_5G01440	1	0.58159	0.502024	0.497872	0.553648	0.515556	0.541667	0.292	0.292
AFUA_1G10290	1	0.876254	0.532	0.556	0.53	0.458	0.554	0.546	0.482
AFUA_2G16030	1	0.91	0.892	0.94	0.918	0.644	0.846	0.842	0.876
AFUA_1G06780	1	0.958	0.864	0.912	0.942	0.764	0.836	0.64	0.824
AFUA_5G01780	0.998	0.308	0.886	0.816	0.856	0.87	0.8	0.826	0.824
AFUA_1G09120	0.998	0.918	0.906	0.894	0.87	0.656	0.852	0.826	0.794
AFUA_5G09360	1	0.86	0.86	0.812	0.846	0.838	0.782	0.81	0.788
AFUA_7G05670	0.964	0.81	0.908	0.884	0.788	0.9	0.794	0.758	0.76
AFUA_2G00790	1	0.786	0.874	0.818	0.816	0.632	0.8	0.686	0.782
AFUA_3G10390	1	0.876	0.856	0.744	0.838	0.594	0.784	0.742	0.7
AFUA_1G15800	1	0.63	0.62	0.63	0.822	0.612	0.634	0.632	0.634
AFUA_5G07070	1	0.916	0.898	0.852	0.876	0.868	0.828	0.792	0.81
AFUA_4G09650	0.994	0.924	0.932	0.898	0.882	0.91	0.828	0.772	0.834
AFUA_1G10170	1	0.892958	0.833803	0.522	0.670455	0.641509	0.665914	0.597222	0.625352
AFUA_8G05330	1	0.902	0.87	0.836	0.868	0.634	0.752	0.748	0.77
AFUA_6G09260	1	0.852	0.832	0.83	0.826	0.82	0.752	0.766	0.746
AFUA_1G07470	1	0.838	0.848	0.87	0.826	0.862	0.824	0.832	0.734
AFUA_5G07010	0.96	0.834	0.806	0.79	0.818	0.792	0.706	0.73	0.654
AFUA_4G09090	1	0.834	0.842	0.764	0.814	0.764	0.778	0.734	0.762
AFUA_1G16200	1	0.918	0.906	0.606	0.872	0.662	0.854	0.846	0.828
AFUA_4G12400	1	0.84	0.794	0.78	0.806	0.578	0.792	0.8	0.762
AFUA_2G16880	1	0.872	0.746	0.81	0.842	0.808	0.792	0.788	0.788
AFUA_7G04200	1	0.94	0.902	0.918	0.928	0.766	0.876	0.832	0.86
AFUA_3G07620	0.996622	0.732203	0.721519	0.771523	0.708475	0.41	0.73913	0.645646	0.742373
AFUA_1G02650	1	0.646	0.902	0.636	0.646	0.656	0.64	0.638	0.642
AFUA_5G05850	0.984	0.84	0.89	0.83	0.816	0.576	0.772	0.688	0.76
AFUA_1G12370	1	0.91	0.89	0.856	0.858	0.364	0.85	0.772	0.804
AFUA_2G04190	0.998	0.894	0.8	0.748	0.798	0.786	0.77	0.794	0.742
AFUA_3G12480	1	0.746	0.786	0.838	0.706	0.554	0.788	0.774	0.778
AFUA_4G04460	1	0.93	0.95	0.624	0.634	0.622	0.642	0.626	0.62
AFUA_6G04980	1	0.874	0.86	0.806	0.856	0.754	0.8	0.796	0.762
AFUA_2G08300	0.998	0.882	0.876	0.804	0.858	0.274	0.776	0.74	0.752
AFUA_5G13100	1	0.87	0.868	0.882	0.856	0.598	0.774	0.79	0.834
AFUA_1G05180	0.998	0.8	0.782	0.776	0.752	0.698	0.804	0.766	0.724
AFUA_4G08350	0.98	0.876	0.886	0.874	0.842	0.786	0.836	0.8	0.796
AFUA_6G04610	0.996	0.844	0.828	0.74	0.794	0.834	0.83	0.768	0.794
AFUA_6G07850	0.992	0.862	0.598	0.802	0.816	0.486	0.784	0.74	0.762
AFUA_3G08680	0.992	0.862	0.828	0.774	0.8	0.816	0.772	0.712	0.754
AFUA_1G14250	0.996	0.784	0.778	0.76	0.746	0.638	0.664	0.712	0.692
AFUA_6G13230	0.998	0.6	0.838	0.68	0.792	0.678	0.674	0.65	0.678
AFUA_1G06460	0.998	0.922	0.92	0.81	0.86	0.846	0.802	0.75	0.786
AFUA_6G10280	1	0.864	0.81	0.758	0.782	0.766	0.784	0.634	0.698
AFUA_3G06690	1	0.06	0.878	0.824	0.654	0.71	0.836	0.73	0.754
AFUA_6G07160	0.978	0.89	0.804	0.774	0.856	0.57	0.776	0.72	0.71
AFUA_1G17610	0.998	0.648	0.646	0.57	0.624	0.566	0.63	0.626	0.634
AFUA_2G10100	0.994	0.912	0.906	0.866	0.888	0.608	0.852	0.828	0.842
AFUA_7G01540	1	0.894	0.87	0.864	0.86	0.174	0.774	0.782	0.806
AFUA_1G11950	1	0.948	0.926	0.91	0.92	0.652	0.854	0.844	0.826
AFUA_5G12590	1	0.878	0.87	0.78	0.822	0.468	0.82	0.762	0.816
AFUA_3G11690	0.998	0.826	0.874	0.814	0.812	0.6	0.766	0.77	0.712
AFUA_4G06210	0.998	0.87	0.878	0.724	0.862	0.68	0.822	0.8	0.78
AFUA_4G12980	1	0.844	0.882	0.86	0.858	0.612	0.828	0.77	0.802
AFUA_6G11180	0.998	0.892	0.852	0.892	0.874	0.894	0.844	0.824	0.8
AFUA_5G04050	0.994	0.612	0.86	0.614	0.626	0.602	0.614	0.614	0.606
AFUA_2G03150	1	0.932	0.92	0.828	0.882	0.648	0.844	0.798	0.848
AFUA_3G05840	0.998	0.944	0.936	0.79	0.906	0.61	0.812	0.786	0.798
AFUA_6G10260	1	0.882	0.92	0.836	0.824	0.836	0.774	0.612	0.676
AFUA_5G11090	0.962	0.842	0.832	0.732	0.748	0.594	0.728	0.668	0.684
AFUA_5G06260	0.998	0.902	0.866	0.848	0.89	0.844	0.832	0.804	0.824
AFUA_2G10870	1	0.862	0.852	0.756	0.792	0.6	0.74	0.628	0.762
AFUA_6G10690	1	0.942	0.926	0.842	0.906	0.846	0.778	0.816	0.806
AFUA_3G10970	0.996	0.622	0.576	0.63	0.648	0.622	0.624	0.612	0.898
AFUA_8G01700	0.586	0.758	0.768	0.702	0.702	0.624	0.672	0.64	0.678
AFUA_1G11160	1	0.844	0.84	0.828	0.79	0.762	0.812	0.794	0.77
AFUA_5G10600	1	0.926	0.898	0.626	0.638	0.29	0.642	0.822	0.784
AFUA_2G09750	1	0.84	0.926	0.834	0.802	0.78	0.794	0.76	0.766
AFUA_1G05740	1	0.632	0.624	0.626	0.638	0.512	0.618	0.73	0.642
AFUA_6G12350	1	0.85	0.848	0.806	0.824	0.618	0.76	0.786	0.78
AFUA_3G01360	1	0.832	0.846	0.738	0.762	0.816	0.724	0.58	0.724
AFUA_7G02290	1	0.644	0.862	0.62	0.638	0.82	0.63	0.634	0.634
AFUA_2G08190	0.998	0.892	0.842	0.836	0.818	0.802	0.816	0.784	0.728
AFUA_4G12220	1	0.944	0.91	0.882	0.902	0.64	0.846	0.844	0.836
AFUA_4G04420	1	0.918	0.862	0.84	0.87	0.64	0.836	0.822	0.83
AFUA_6G13540	0.614	0.48	0.544	0.486	0.462	0.518	0.518	0.516	0.462
AFUA_1G14960	1	0.826	0.866	0.824	0.796	0.572	0.674	0.67	0.642
AFUA_4G11000	1	0.894	0.788	0.838	0.858	0.85	0.808	0.698	0.728
AFUA_2G02550	1	0.696	0.736	0.682	0.694	0.69	0.682	0.702	0.748
AFUA_5G08070	0.998	0.886	0.858	0.83	0.844	0.11	0.812	0.786	0.718
AFUA_5G10840	0.998	0.896	0.852	0.824	0.832	0.842	0.802	0.768	0.772
AFUA_8G04230	1	0.892	0.944	0.814	0.858	0.922	0.832	0.86	0.84
AFUA_4G10550	0.996	0.838	0.872	0.868	0.816	0.684	0.772	0.794	0.78
AFUA_2G11440	0.998	0.954	0.91	0.85	0.9	0.654	0.854	0.828	0.824
AFUA_4G02890	0.993994	0.903904	0.612	0.57	0.586	0.624625	0.562	0.556	0.55
AFUA_7G01180	0.994	0.896	0.898	0.826	0.852	0.892	0.652	0.746	0.628
AFUA_5G12450	0.99	0.758	0.726	0.692	0.698	0.628	0.682	0.724	0.688
AFUA_5G03470	0.998	0.916	0.886	0.872	0.878	0.742	0.86	0.82	0.804
AFUA_6G11220	1	0.874	0.874	0.812	0.816	0.612	0.816	0.63	0.736
AFUA_4G06460	1	0.85	0.73	0.736	0.78	0.776	0.796	0.678	0.756
AFUA_4G04040	1	0.912	0.65	0.82	0.65	0.832	0.796	0.646	0.648
AFUA_6G05160	0.998	0.826	0.782	0.752	0.81	0.776	0.758	0.716	0.776
AFUA_2G01210	0.998	0.906	0.89	0.874	0.882	0.626	0.806	0.758	0.774
AFUA_5G04100	0.908	0.836	0.786	0.714	0.822	0.624	0.782	0.736	0.724
AFUA_4G11440	1	0.892	0.868	0.828	0.856	0.294	0.802	0.762	0.772
AFUA_4G08560	0.998	0.818	0.644	0.852	0.758	0.808	0.594	0.784	0.8
AFUA_3G09130	0.966	0.626	0.804	0.616	0.618	0.792	0.608	0.736	0.618
AFUA_1G08890	1	0.646	0.638	0.634	0.63	0.646	0.624	0.612	0.616
AFUA_1G06260	1	0.616	0.87069	0.616	0.614	0.484914	0.604	0.614	0.606
AFUA_2G02340	0.99696	0.576	0.52	0.552	0.536	0.548	0.526	0.5	0.494
AFUA_6G12470	1	0.922	0.944	0.902	0.898	0.806	0.866	0.842	0.862
AFUA_3G01430	0.998	0.894	0.862	0.798	0.804	0.766	0.798	0.72	0.76
AFUA_6G04910	0.997409	0.562	0.719665	0.784974	0.84715	0.505181	0.53	0.75	0.80829
AFUA_6G02510	0.990826	0.910755	0.885057	0.694	0.722	0.248276	0.572	0.582	0.568
AFUA_4G03810	1	0.85	0.766	0.722	0.748	0.744	0.734	0.7	0.736
AFUA_4G11100	0.998	0.908	0.836	0.806	0.796	0.632	0.766	0.706	0.776
AFUA_4G13510	1	0.868	0.9	0.91	0.848	0.904	0.83	0.88	0.826
AFUA_8G04830	0.998	0.898	0.91	0.826	0.866	0.62	0.792	0.762	0.79
AFUA_8G02820	0.998	0.638	0.636	0.638	0.644	0.638	0.634	0.598	0.634
AFUA_2G10930	1	0.782	0.828	0.818	0.77	0.598	0.792	0.712	0.742
AFUA_5G11250	0.528	0.816	0.792	0.764	0.756	0.736	0.732	0.656	0.704
AFUA_6G10770	1	0.9	0.894	0.86	0.858	0.768	0.828	0.834	0.824
AFUA_5G03130	0.998	0.89	0.87	0.858	0.884	0.638	0.846	0.82	0.808
AFUA_5G11590	0.996	0.908	0.856	0.8	0.838	0.662	0.782	0.744	0.738
AFUA_4G12480	0.998	0.636	0.908	0.59	0.632	0.89	0.616	0.836	0.824
AFUA_5G06970	1	0.626	0.848	0.604	0.626	0.63	0.564	0.568	0.588
AFUA_4G08990	0.998	0.836	0.868	0.914	0.858	0.63	0.88	0.828	0.864
AFUA_1G16700	1	0.914	0.9	0.866	0.862	0.608	0.788	0.682	0.744
AFUA_5G01950	0.99	0.912	0.93	0.892	0.888	0.712	0.818	0.818	0.856
AFUA_1G09820	0.998	0.832	0.882	0.836	0.858	0.882	0.822	0.83	0.776
AFUA_1G17260	0.994	0.844	0.83	0.786	0.768	0.722	0.738	0.672	0.72
AFUA_4G07420	0.992	0.578	0.86	0.564	0.576	0.558	0.58	0.584	0.758
AFUA_1G12800	0.998	0.796	0.782	0.862	0.768	0.704	0.806	0.74	0.732
AFUA_2G04300	1	0.842	0.828	0.758	0.81	0.61	0.666	0.682	0.728
AFUA_3G12700	1	0.732	0.88	0.844	0.746	0.57	0.8	0.776	0.792
AFUA_5G05520	1	0.872	0.642	0.728	0.81	0.64	0.73	0.692	0.622
AFUA_1G02420	0.994	0.888	0.878	0.834	0.874	0.848	0.81	0.75	0.792
AFUA_7G04160	0.998	0.814	0.602	0.586	0.596	0.58	0.572	0.594	0.564
AFUA_2G16800	0.998	0.346	0.902	0.928	0.932	0.638	0.9	0.876	0.884
AFUA_3G07630	0.998	0.618	0.596	0.594	0.62	0.636	0.614	0.626	0.614
AFUA_5G01290	0.998	0.888	0.888	0.766	0.802	0.528	0.762	0.752	0.756
AFUA_1G10490	0.998	0.894	0.886	0.844	0.856	0.854	0.866	0.798	0.786
AFUA_2G16140	1	0.888	0.93	0.884	0.878	0.646	0.856	0.85	0.856
AFUA_2G05070	1	0.892	0.9	0.87	0.864	0.632	0.854	0.828	0.828
AFUA_3G13090	0.978	0.846	0.832	0.772	0.82	0.768	0.72	0.762	0.788
AFUA_1G13630	0.992	0.73	0.73	0.524	0.686	0.496	0.624	0.644	0.638
AFUA_2G15570	1	0.858	0.9	0.834	0.862	0.858	0.86	0.83	0.656
AFUA_3G08090	1	0.85	0.82	0.76	0.774	0.606	0.716	0.692	0.736
AFUA_2G17050	1	0.896	0.876	0.848	0.888	0.876	0.87	0.802	0.898
AFUA_1G02630	0.998	0.92	0.906	0.89	0.906	0.624	0.836	0.804	0.818
AFUA_6G08010	1	0.808	0.912	0.87	0.79	0.392	0.778	0.782	0.742
AFUA_1G16580	0.998	0.924	0.92	0.902	0.842	0.638	0.824	0.822	0.82
AFUA_5G07290	1	0.804296	0.890476	0.785714	0.823389	0.582339	0.770686	0.77327	0.59
AFUA_4G09370	1	0.26	0.724	0.686	0.696	0.348	0.656	0.598	0.61
AFUA_7G05550	1	0.762	0.758	0.78	0.732	0.674	0.678	0.654	0.698
AFUA_2G00620	0.997333	0.662	0.632075	0.616	0.642	0.693333	0.596	0.568	0.58
AFUA_3G10650	0.996	0.926	0.922	0.808	0.916	0.902	0.85	0.802	0.834
AFUA_5G09460	1	0.888	0.858	0.79	0.87	0.854	0.804	0.764	0.71
AFUA_1G06670	1	0.766	0.824	0.816	0.776	0.826	0.768	0.768	0.722
AFUA_1G09330	1	0.884	0.93	0.904	0.846	0.864	0.886	0.818	0.826
AFUA_5G01820	0.994	0.646	0.642	0.658	0.654	0.648	0.632	0.646	0.65
AFUA_1G12480	1	0.918	0.854	0.83	0.886	0.64	0.822	0.734	0.772
AFUA_2G15905	1	0.84	0.84	0.76	0.808	0.824	0.808	0.582	0.776
AFUA_6G08660	0.998	0.944	0.932	0.836	0.928	0.914	0.88	0.826	0.824
AFUA_1G03480	1	0.436	0.44	0.432	0.438	0.487923	0.456	0.434	0.442
AFUA_5G05580	1	0.828	0.82	0.812	0.806	0.578	0.778	0.674	0.742
AFUA_3G08330	0.994	0.608	0.894	0.878	0.616	0.41	0.64	0.638	0.498
AFUA_3G13430	0.990826	0.757353	0.216	0.216	0.216	0.53125	0.216	0.220859	0.216
AFUA_8G00920	0.99	0.896	0.848	0.834	0.854	0.822	0.746	0.724	0.728
AFUA_2G16750	1	0.894	0.87	0.844	0.858	0.706	0.774	0.778	0.79
AFUA_5G14020	0.994	0.778	0.878	0.85	0.746	0.796	0.804	0.752	0.746
AFUA_6G13650	0.998	0.602	0.576	0.602	0.606	0.596	0.588	0.766	0.778
AFUA_3G07490	0.994	0.824	0.754	0.738	0.738	0.606	0.8	0.592	0.742
AFUA_7G02480	1	0.612	0.606	0.604	0.622	0.378	0.61	0.618	0.64
AFUA_4G12810	1	0.922	0.904	0.862	0.864	0.63	0.832	0.816	0.788
AFUA_2G13990	1	0.902	0.604	0.896	0.89	0.88	0.818	0.598	0.746
AFUA_1G16745	0.998	0.856	0.952	0.808	0.826	0.918	0.816	0.788	0.808
AFUA_5G08810	1	0.872	0.862	0.82	0.85	0.728	0.756	0.7	0.75
AFUA_1G09620	0.996	0.848	0.772	0.762	0.816	0.608	0.752	0.752	0.772
AFUA_2G11640	1	0.757925	0.871795	0.803977	0.717949	0.788732	0.794203	0.735211	0.718841
AFUA_5G02050	1	0.87	0.838	0.84	0.838	0.422	0.796	0.79	0.612
AFUA_3G09920	1	0.804	0.852	0.742	0.768	0.594	0.77	0.742	0.694
AFUA_4G07270	1	0.838	0.858	0.814	0.804	0.83	0.748	0.716	0.74
AFUA_6G09700	0.998	0.812	0.826	0.766	0.802	0.776	0.742	0.782	0.72
AFUA_4G10260	0.995012	0.538	0.626	0.628	0.2475	0.085	0.54	0.516	0.2525
AFUA_5G08000	1	0.608	0.872	0.854	0.818	0.698	0.586	0.812	0.784
AFUA_1G15700	1	0.65	0.658	0.656	0.656	0.652	0.616	0.632	0.634
AFUA_4G00930	1	0.89	0.88	0.816	0.83	0.856	0.812	0.808	0.776
AFUA_2G12870	1	0.898	0.878	0.784	0.834	0.63	0.774	0.792	0.782
AFUA_5G07260	0.998	0.91	0.854	0.844	0.88	0.782	0.796	0.806	0.812
AFUA_8G05400	1	0.906	0.892	0.816	0.868	0.852	0.422	0.802	0.642
AFUA_6G04170	1	0.824	0.626	0.79	0.63	0.794	0.768	0.636	0.622
AFUA_1G06680	0.998	0.848	0.872	0.81	0.606	0.59	0.806	0.758	0.756
AFUA_3G09840	0.998	0.858	0.84	0.802	0.814	0.476	0.824	0.772	0.782
AFUA_4G07570	1	0.878	0.908	0.9	0.824	0.69	0.854	0.836	0.844
AFUA_1G04700	1	0.708	0.696	0.65	0.648	0.676	0.644	0.65	0.666
AFUA_3G13040	0.998	0.844	0.82	0.812	0.792	0.812	0.742	0.778	0.752
AFUA_6G08890	1	0.844	0.818	0.766	0.762	0.644	0.742	0.732	0.6
AFUA_6G06400	1	0.9	0.784	0.742	0.826	0.816	0.734	0.694	0.752
AFUA_2G15100	1	0.864	0.896	0.862	0.838	0.66	0.83	0.716	0.794
AFUA_2G14730	1	0.92	0.928	0.634	0.642	0.624	0.648	0.62	0.622
AFUA_2G17130	1	0.922	0.92	0.896	0.894	0.906	0.878	0.796	0.79
AFUA_2G16850	1	0.858	0.908	0.858	0.848	0.594	0.824	0.746	0.734
AFUA_3G14410	0.998	0.87	0.924	0.666	0.838	0.852	0.614	0.77	0.806
AFUA_6G08200	1	0.904	0.61	0.61	0.894	0.876	0.852	0.79	0.836
AFUA_1G02340	0.918	0.776	0.908	0.822	0.754	0.806	0.86	0.766	0.718
AFUA_4G11520	0.998	0.836	0.754	0.732	0.768	0.604	0.69	0.712	0.708
AFUA_3G09280	1	0.1	0.606	0.61	0.616	0.76	0.69	0.596	0.622
AFUA_1G08950	1	0.904	0.818	0.79	0.872	0.764	0.766	0.686	0.756
AFUA_1G06330	1	0.638	0.634	0.64	0.636	0.65	0.622	0.636	0.64
AFUA_6G05200	0.962	0.902	0.86	0.858	0.878	0.634	0.818	0.812	0.788
AFUA_5G04030	1	0.94	0.812	0.758	0.794	0.776	0.844	0.712	0.75
AFUA_2G01060	0.998	0.866	0.884	0.818	0.838	0.874	0.83	0.75	0.74
AFUA_7G01440	1	0.648	0.806	0.704	0.722	0.642	0.606	0.712	0.69
AFUA_5G03450	0.998	0.846	0.872	0.768	0.772	0.79	0.708	0.598	0.716
AFUA_5G12640	0.998	0.66	0.842	0.634	0.646	0.664	0.65	0.614	0.646
AFUA_6G10680	1	0.9	0.928	0.836	0.74	0.898	0.814	0.808	0.794
AFUA_4G10780	1	0.906	0.89	0.882	0.862	0.598	0.858	0.816	0.858
AFUA_8G04410	0.6	0.896	0.85	0.836	0.852	0.842	0.824	0.82	0.818
AFUA_5G10850	1	0.914	0.936	0.906	0.888	0.912	0.636	0.864	0.846
AFUA_2G11550	1	0.838	0.82	0.722	0.804	0.638	0.698	0.648	0.652
AFUA_1G17490	0.994	0.842	0.808	0.744	0.78	0.772	0.77	0.716	0.672
AFUA_6G10740	0.96	0.926	0.924	0.876	0.886	0.88	0.858	0.834	0.854
AFUA_8G01710	0.99	0.846	0.814	0.77	0.836	0.6	0.756	0.714	0.726
AFUA_5G11750	0.998	0.896	0.808	0.802	0.838	0.622	0.806	0.732	0.786
AFUA_5G03340	0.998	0.882	0.886	0.876	0.878	0.488	0.846	0.79	0.788
AFUA_4G13580	1	0.58	0.848	0.85	0.802	0.818	0.752	0.74	0.758
AFUA_5G04270	0.996	0.788	0.85	0.742	0.772	0.57	0.742	0.684	0.694
AFUA_5G11170	1	0.864	0.86	0.806	0.832	0.576	0.772	0.726	0.728
AFUA_2G10790	1	0.37931	0.116	0.116	0.116	0.116	0.116	0.116	0.116
AFUA_8G02730	1	0.914	0.898	0.87	0.872	0.85	0.636	0.706	0.736
AFUA_5G06140	0.998	0.904	0.898	0.868	0.876	0.634	0.854	0.836	0.812
AFUA_6G02630	1	0.85	0.832	0.752	0.812	0.796	0.816	0.75	0.754
AFUA_4G11130	1	0.734	0.748	0.624	0.718	0.678	0.704	0.618	0.63
AFUA_4G03650	1	0.892	0.91	0.85	0.836	0.812	0.836	0.764	0.802
AFUA_2G01990	0.982	0.92	0.924	0.822	0.86	0.866	0.812	0.846	0.822
AFUA_3G01500	0.986	0.364	0.634	0.698	0.712	0.634	0.712	0.668	0.494
AFUA_6G12330	0.998	0.858	0.796	0.736	0.814	0.596	0.73	0.77	0.738
AFUA_2G01980	0.982	0.866	0.9	0.79	0.806	0.766	0.792	0.818	0.794
AFUA_6G04860	0.996	0.858	0.862	0.788	0.862	0.602	0.76	0.712	0.628
AFUA_4G04510	1	0.834	0.86	0.696	0.708	0.616	0.69	0.688	0.612
AFUA_2G10310	0.996	0.826	0.84	0.796	0.826	0.592	0.78	0.722	0.802
AFUA_1G11810	1	0.626	0.892	0.624	0.628	0.61	0.598	0.63	0.632
AFUA_6G11510	1	0.848	0.84	0.77	0.818	0.778	0.714	0.724	0.7
AFUA_4G12990	0.96	0.754	0.844	0.836	0.754	0.842	0.752	0.758	0.72
AFUA_4G06330	1	0.924	0.89	0.848	0.856	0.858	0.84	0.792	0.814
AFUA_3G11750	1	0.798	0.802	0.782	0.762	0.572	0.81	0.71	0.698
AFUA_5G10770	1	0.848	0.912	0.868	0.856	0.884	0.85	0.802	0.828
AFUA_6G10510	1	0.892	0.896	0.826	0.832	0.83	0.774	0.834	0.798
AFUA_8G04400	0.994	0.864	0.862	0.79	0.816	0.82	0.798	0.766	0.728
AFUA_3G06650	0.982	0.848	0.844	0.818	0.832	0.6	0.624	0.766	0.728
AFUA_6G06880	0.989154	0.757112	0.752735	0.733042	0.733042	0.352298	0.706783	0.717724	0.724289
AFUA_2G11800	0.998	0.922	0.868	0.826	0.884	0.644	0.826	0.796	0.812
AFUA_4G11310	1	0.826	0.836	0.798	0.778	0.798	0.768	0.774	0.778
AFUA_6G07640	0.998	0.866	0.898	0.806	0.832	0.698	0.828	0.736	0.786
AFUA_6G04630	0.998	0.622	0.92	0.88	0.888	0.638	0.618	0.834	0.838
AFUA_4G08500	1	0.912	0.864	0.8	0.856	0.846	0.824	0.802	0.834
AFUA_1G14240	0.995935	0.0691057	0.857724	0.85	0.826	0.660569	0.434959	0.768	0.752
AFUA_1G09270	1	0.124	0.642	0.626	0.504	0.638	0.616	0.626	0.634
AFUA_6G13050	1	0.86	0.886	0.862	0.85	0.576	0.838	0.79	0.75
AFUA_4G04070	1	0.94	0.936	0.908	0.922	0.91	0.886	0.846	0.874
AFUA_5G12990	0.994	0.62	0.838	0.85	0.722	0.68	0.796	0.562	0.772
AFUA_2G08630	0.63	0.324	0.864	0.732	0.836	0.614	0.78	0.766	0.73
AFUA_1G05360	0.996	0.896	0.892	0.834	0.85	0.652	0.816	0.8	0.788
AFUA_5G03880	1	0.838	0.886	0.888	0.826	0.686	0.796	0.774	0.852
AFUA_6G13430	1	0.884	0.614	0.824	0.856	0.25	0.798	0.77	0.788
AFUA_1G14890	1	0.916	0.902	0.638	0.634	0.722	0.614	0.802	0.614
AFUA_6G02660	1	0.896	0.9	0.838	0.858	0.854	0.786	0.798	0.818
AFUA_5G07790	1	0.78	0.62	0.732	0.894	0.796	0.856	0.726	0.734
AFUA_2G02020	0.994	0.904	0.89	0.868	0.876	0.174	0.822	0.788	0.744
AFUA_1G05550	1	0.602	0.566	0.562	0.144	0.558	0.566	0.588	0.604
AFUA_2G07830	1	0.874	0.862	0.828	0.832	0.744	0.76	0.784	0.79
AFUA_7G02420	1	0.876	0.87	0.798	0.842	0.76	0.82	0.808	0.776
AFUA_6G04750	1	0.864	0.826	0.842	0.852	0.624	0.778	0.742	0.772
AFUA_4G04370	0.997783	0.91796	0.898004	0.848889	0.893333	0.173333	0.84	0.826667	0.803922
AFUA_4G12270	0.996	0.884	0.852	0.712	0.86	0.856	0.766	0.772	0.608
AFUA_8G01120	1	0.766	0.778	0.722	0.722	0.74	0.654	0.69	0.638
AFUA_3G10820	0.998	0.862	0.834	0.876	0.864	0.876	0.84	0.828	0.85
AFUA_1G11540	1	0.948	0.946	0.892	0.92	0.278	0.844	0.828	0.86
AFUA_5G11610	1	0.928	0.926	0.85	0.904	0.62	0.836	0.768	0.752
AFUA_2G10190	0.994	0.898	0.89	0.874	0.856	0.61	0.838	0.602	0.802
AFUA_5G09980	1	0.808989	0.805243	0.797753	0.801498	0.662921	0.741573	0.737828	0.588015
AFUA_4G13600	1	0.618	0.808	0.824	0.818	0.612	0.774	0.714	0.716
AFUA_6G11280	1	0.902	0.664	0.63	0.66	0.638	0.642	0.646	0.62
AFUA_2G03060	1	0.838	0.786	0.894	0.822	0.852	0.808	0.806	0.786
AFUA_5G04160	1	0.856	0.87	0.834	0.83	0.924	0.83	0.83	0.764
AFUA_3G05880	0.974	0.782	0.816	0.784	0.748	0.768	0.764	0.702	0.672
AFUA_6G09930	0.998	0.786	0.882	0.824	0.88	0.858	0.782	0.76	0.76
AFUA_2G11670	1	0.634	0.608	0.624	0.644	0.632	0.638	0.636	0.628
AFUA_1G17230	1	0.886	0.894	0.858	0.86	0.842	0.822	0.806	0.804
AFUA_4G07300	0.996	0.788	0.84	0.872	0.738	0.846	0.818	0.722	0.73
AFUA_3G09970	0.998	0.932	0.91	0.844	0.636	0.634	0.788	0.828	0.622
AFUA_5G07830	0.6	0.808	0.906	0.874	0.854	0.87	0.824	0.816	0.828
AFUA_4G10200	1	0.61	0.566	0.6	0.624	0.554	0.616	0.624	0.626
AFUA_6G09690	0.998	0.846	0.852	0.81	0.834	0.826	0.796	0.764	0.768
AFUA_1G15680	1	0.878	0.87	0.806	0.862	0.636	0.808	0.718	0.752
AFUA_7G02370	1	0.94	0.926	0.918	0.908	0.618	0.874	0.882	0.884
AFUA_2G14000	1	0.628	0.894	0.838	0.858	0.62	0.82	0.81	0.802
AFUA_5G07030	1	0.402	0.476	0.414	0.402	0.259516	0.412	0.394	0.444
AFUA_5G09010	0.998	0.834	0.848	0.812	0.834	0.63	0.802	0.752	0.756
AFUA_1G02460	0.998	0.886	0.824	0.832	0.762	0.614	0.766	0.726	0.772
AFUA_8G01150	1	0.856	0.852	0.796	0.76	0.82	0.748	0.696	0.774
AFUA_3G13440	0.998	0.878	0.864	0.818	0.836	0.614	0.804	0.632	0.7
AFUA_7G03970	0.994	0.728	0.752	0.706	0.72	0.784	0.782	0.728	0.678
AFUA_6G13690	1	0.58	0.576	0.578	0.58	0.588	0.582	0.57	0.574
AFUA_5G14040	0.994	0.602	0.76	0.748	0.666	0.594	0.592	0.696	0.696
AFUA_2G16960	1	0.748	0.726	0.7	0.708	0.68	0.694	0.656	0.782
AFUA_6G08450	0.996	0.906	0.732	0.828	0.854	0.384	0.832	0.768	0.818
AFUA_2G15740	1	0.854	0.78	0.818	0.836	0.832	0.798	0.766	0.708
AFUA_1G03560	1	0.816	0.772	0.73	0.794	0.73	0.72	0.684	0.732
AFUA_3G12530	0.994	0.852	0.896	0.858	0.834	0.854	0.808	0.788	0.744
AFUA_3G08230	1	0.874	0.632	0.64	0.638	0.67	0.616	0.618	0.598
AFUA_3G08020	1	0.844	0.826	0.792	0.312	0.786	0.772	0.73	0.75
AFUA_3G14400	0.998	0.786	0.772	0.726	0.722	0.626	0.716	0.642	0.654
AFUA_2G05580	1	0.0573951	0.81	0.604857	0.782	0.783664	0.742	0.744	0.72
AFUA_2G14540	0.966	0.842	0.816	0.752	0.786	0.816	0.704	0.77	0.72
AFUA_1G10280	1	0.08	0.846	0.592	0.884	0.604	0.858	0.77	0.866
AFUA_5G01330	0.998	0.896	0.846	0.826	0.844	0.822	0.788	0.718	0.774
AFUA_1G04550	0.996	0.72	0.778	0.704	0.71	0.62	0.698	0.66	0.714
AFUA_2G15320	1	0.548	0.878049	0.538	0.55	0.514905	0.634146	0.528	0.546
AFUA_6G06350	1	0.82	0.918	0.692	0.65	0.648	0.648	0.692	0.624
AFUA_1G13460	0.998	0.902	0.864	0.888	0.878	0.836	0.826	0.768	0.812
AFUA_6G08960	1	0.936	0.926	0.872	0.91	0.732	0.844	0.786	0.856
AFUA_6G04100	0.998	0.894	0.864	0.832	0.836	0.302	0.828	0.612	0.762
AFUA_4G07430	0.986	0.816	0.808	0.78	0.804	0.76	0.792	0.768	0.724
AFUA_3G09935	0.588	0.865217	0.646	0.822894	0.833333	0.313596	0.819957	0.76701	0.771008
AFUA_1G09110	1	0.85	0.838	0.816	0.85	0.554	0.774	0.794	0.78
AFUA_5G01650	0.978	0.832	0.846	0.782	0.808	0.76	0.628	0.728	0.648
AFUA_4G00990	1	0.874	0.876	0.83	0.842	0.822	0.806	0.762	0.772
AFUA_1G16220	1	0.596	0.596	0.558	0.342	0.57	0.588	0.58	0.598
AFUA_2G12890	1	0.86	0.858	0.886	0.876	0.718	0.8	0.828	0.782
AFUA_3G10620	0.998	0.658	0.634	0.786	0.794	0.934	0.628	0.63	0.628
AFUA_7G05740	0.992	0.728	0.82	0.832	0.712	0.802	0.752	0.696	0.688
AFUA_1G02590	1	0.928	0.884	0.828	0.904	0.624	0.884	0.806	0.794
AFUA_8G01010	0.998	0.83	0.824	0.616	0.748	0.742	0.718	0.71	0.618
AFUA_7G04300	1	0.924	0.904	0.87	0.914	0.912	0.87	0.79	0.816
AFUA_3G07680	1	0.84	0.854	0.81	0.82	0.572	0.804	0.752	0.73
AFUA_2G15700	1	0.88	0.878	0.862	0.87	0.862	0.81	0.792	0.734
AFUA_1G12590	1	0.832	0.896	0.832	0.796	0.61	0.804	0.772	0.774
AFUA_3G12590	1	0.874	0.896	0.834	0.818	0.802	0.732	0.722	0.63
AFUA_2G04280	1	0.932	0.85	0.862	0.894	0.526	0.828	0.772	0.816
AFUA_5G05950	1	0.686	0.576	0.804	0.728	0.754	0.736	0.682	0.686
AFUA_1G09754	0.804	0.862	0.862	0.83	0.834	0.798	0.788	0.778	0.79
AFUA_5G02060	1	0.882	0.822	0.788	0.804	0.25	0.758	0.714	0.754
AFUA_1G17290	0.996	0.842	0.684	0.722	0.682	0.704	0.636	0.702	0.684
AFUA_4G10050	0.996	0.942	0.908	0.914	0.924	0.896	0.864	0.832	0.836
AFUA_4G12790	0.998	0.672	0.852	0.804	0.658	0.844	0.796	0.756	0.756
AFUA_4G08940	0.998	0.84	0.904	0.822	0.836	0.644	0.858	0.824	0.844
AFUA_5G06740	1	0.954	0.92	0.888	0.92	0.608	0.886	0.618	0.616
AFUA_1G16740	1	0.826	0.824	0.762	0.756	0.768	0.708	0.76	0.698
AFUA_8G05170	0.998	0.632	0.634	0.636	0.632	0.632	0.612	0.824	0.86
AFUA_1G06710	0.997854	0.946352	0.940426	0.893162	0.914163	0.403433	0.851464	0.796646	0.783673
AFUA_4G07200	1	0.846	0.834	0.832	0.834	0.636	0.824	0.71	0.728
AFUA_5G01750	0.94	0.76	0.82	0.754	0.724	0.47	0.664	0.684	0.672
AFUA_1G09080	1	0.62	0.59	0.596	0.622	0.59	0.588	0.602	0.606
AFUA_1G16290	1	0.91	0.91	0.812	0.842	0.68	0.81	0.77	0.832
AFUA_4G09300	0.964	0.768	0.718	0.7	0.68	0.67	0.69	0.67	0.658
AFUA_5G07110	0.996	0.772	0.778	0.792	0.782	0.584	0.758	0.682	0.664
AFUA_3G10520	0.998	0.844	0.864	0.888	0.822	0.848	0.838	0.796	0.604
AFUA_2G00520	0.992	0.708	0.772	0.716	0.72	0.744	0.66	0.612	0.632
AFUA_7G05620	1	0.766	0.764	0.86	0.848	0.844	0.732	0.756	0.738
AFUA_3G08050	0.998	0.842	0.892	0.876	0.822	0.85	0.884	0.818	0.738
AFUA_2G17220	0.998	0.86	0.878	0.812	0.81	0.86	0.792	0.582	0.816
AFUA_2G16950	0.998	0.86	0.87	0.838	0.838	0.622	0.768	0.798	0.792
AFUA_6G08350	1	0.856	0.812	0.792	0.794	0.26	0.756	0.692	0.728
AFUA_1G02410	0.998	0.918	0.912	0.858	0.858	0.718	0.854	0.788	0.812
AFUA_2G16040	1	0.904	0.888	0.932	0.914	0.75	0.84	0.842	0.874
AFUA_1G10330	0.998	0.942	0.916	0.922	0.912	0.918	0.874	0.842	0.862
AFUA_5G01200	0.996	0.892	0.93	0.878	0.86	0.836	0.812	0.752	0.812
AFUA_3G13060	1	0.618	0.604	0.808	0.854	0.614	0.778	0.794	0.646
AFUA_2G05100	0.998	0.778	0.858	0.734	0.73	0.59	0.792	0.708	0.706
AFUA_1G13590	0.998	0.584	0.582	0.576	0.582	0.592	0.584	0.594	0.576
AFUA_4G12090	0.998	0.64	0.838	0.626	0.628	0.62	0.782	0.648	0.632
AFUA_6G05050	0.996	0.888	0.854	0.814	0.84	0.626	0.808	0.786	0.766
AFUA_4G04318	1	0.914	0.88	0.806	0.828	0.81	0.822	0.758	0.804
AFUA_1G05950	0.974	0.668	0.706	0.69	0.646	0.558	0.624	0.644	0.6
AFUA_4G00560	1	0.674	0.664	0.632	0.65	0.678	0.586	0.63	0.592
AFUA_2G08090	0.998	0.82	0.892	0.756	0.826	0.786	0.756	0.686	0.708
AFUA_1G15300	0.998	0.884	0.882	0.836	0.876	0.606	0.82	0.782	0.746
AFUA_6G02180	0.994	0.93	0.918	0.896	0.87	0.628	0.882	0.078	0.07
AFUA_5G08330	1	0.856	0.946	0.888	0.84	0.862	0.868	0.844	0.852
AFUA_2G02170	1	0.91	0.916	0.884	0.886	0.756	0.834	0.792	0.834
AFUA_6G13570	0.998	0.594	0.866	0.79	0.808	0.674	0.514	0.776	0.798
AFUA_3G05700	0.998	0.842	0.868	0.854	0.818	0.854	0.798	0.764	0.718
AFUA_6G10020	1	0.844	0.838	0.794	0.822	0.834	0.802	0.764	0.76
AFUA_6G11570	1	0.576	0.843011	0.754797	0.804255	0.247312	0.731313	0.59	0.734043
AFUA_4G13490	0.998	0.944	0.938	0.896	0.902	0.856	0.828	0.816	0.836
AFUA_2G03280	1	0.7	0.794	0.782	0.81	0.67	0.766	0.704	0.666
AFUA_5G04010	1	0.874	0.85	0.836	0.844	0.604	0.778	0.818	0.836
AFUA_8G05950	0.998	0.82	0.882	0.842	0.832	0.814	0.808	0.79	0.788
AFUA_2G09990	0.996	0.91	0.658	0.64	0.898	0.854	0.82	0.746	0.654
AFUA_8G01260	0.65	0.692	0.68	0.662	0.638	0.826	0.616	0.62	0.67
AFUA_3G10380	1	0.842	0.862	0.652	0.788	0.814	0.794	0.702	0.696
AFUA_5G11840	0.998	0.836	0.812	0.804	0.804	0.602	0.788	0.772	0.776
AFUA_1G11120	1	0.632	0.638	0.638	0.632	0.618	0.632	0.626	0.634
AFUA_6G07080	1	0.866	0.822	0.768	0.768	0.52	0.724	0.62	0.524
AFUA_2G11475	1	0.868	0.832	0.83	0.826	0.372	0.792	0.752	0.562
AFUA_8G04030	1	0.894	0.878	0.634	0.636	0.834	0.642	0.764	0.644
AFUA_5G10400	1	0.714	0.716	0.7	0.676	0.606	0.66	0.62	0.412
AFUA_6G10380	1	0.736	0.546	0.548	0.564	0.556	0.566	0.566	0.55
AFUA_3G06600	1	0.864	0.848	0.844	0.844	0.61	0.844	0.798	0.778
AFUA_1G11830	1	0.942	0.932	0.916	0.91	0.632	0.87	0.802	0.768
AFUA_4G12900	1	0.626	0.858	0.792	0.826	0.824	0.586	0.768	0.804
AFUA_4G06310	0.998	0.88	0.882	0.844	0.84	0.914	0.83	0.846	0.836
AFUA_3G11610	0.998	0.882	0.774	0.794	0.856	0.828	0.768	0.776	0.828
AFUA_6G10760	1	0.674	0.668	0.658	0.674	0.63	0.636	0.644	0.642
AFUA_2G10610	0.998	0.94	0.902	0.892	0.894	0.644	0.862	0.854	0.804
AFUA_2G08560	0.998	0.902	0.89	0.82	0.848	0.838	0.808	0.822	0.81
AFUA_5G13280	0.998	0.81	0.802	0.782	0.786	0.234	0.714	0.616	0.708
AFUA_5G03830	0.996	0.816	0.79	0.814	0.82	0.818	0.712	0.744	0.736
AFUA_1G05620	0.996	0.954	0.942	0.922	0.914	0.634	0.812	0.804	0.828
AFUA_4G04020	0.993355	0.913333	0.85342	0.73	0.81	0.416667	0.74	0.538462	0.686667
AFUA_1G08900	1	0.632	0.814	0.636	0.628	0.778	0.768	0.724	0.722
AFUA_6G13130	1	0.896	0.9	0.864	0.854	0.636	0.85	0.8	0.806
AFUA_6G07310	0.996	0.862	0.872	0.878	0.838	0.44	0.742	0.764	0.742
AFUA_6G04400	0.998	0.96	0.96	0.954	0.948	0.728	0.89	0.878	0.902
AFUA_4G07950	1	0.648	0.764	0.8	0.84	0.582	0.646	0.652	0.652
AFUA_4G11560	0.988	0.912	0.854	0.826	0.882	0.896	0.866	0.794	0.808
AFUA_1G14630	1	0.713137	0.504	0.516194	0.52	0.552632	0.524946	0.484	0.654354
AFUA_2G11230	0.998	0.888	0.766	0.77	0.848	0.816	0.782	0.78	0.774
AFUA_4G10830	1	0.916	0.878	0.752	0.838	0.396	0.638	0.622	0.802
AFUA_8G04810	1	0.846	0.86	0.85	0.838	0.834	0.898	0.788	0.824
AFUA_5G10980	0.838	0.714	0.76	0.762	0.686	0.724	0.752	0.638	0.62
AFUA_4G13460	1	0.846	0.908	0.866	0.834	0.58	0.848	0.86	0.862
AFUA_5G04170	0.994	0.898	0.852	0.84	0.86	0.584	0.808	0.782	0.626
AFUA_6G10580	0.998	0.928	0.878	0.888	0.878	0.854	0.852	0.834	0.808
AFUA_8G05680	1	0.864	0.8	0.814	0.816	0.82	0.734	0.758	0.762
AFUA_5G02890	0.984	0.86	0.89	0.85	0.82	0.644	0.83	0.796	0.762
AFUA_5G11850	1	0.896	0.88	0.784	0.826	0.594	0.814	0.78	0.736
AFUA_6G04720	1	0.922	0.876	0.816	0.882	0.836	0.814	0.744	0.79
AFUA_4G04480	0.997792	0.935982	0.918322	0.838852	0.90287	0.419426	0.847682	0.718	0.80574
AFUA_3G01940	0.976	0.776	0.08	0.746	0.606	0.754	0.748	0.68	0.594
AFUA_6G12340	1	0.638	0.932	0.628	0.918	0.628	0.832	0.884	0.878
AFUA_2G02470	0.998	0.826	0.886	0.796	0.834	0.59	0.858	0.76	0.774
AFUA_6G02520	1	0.936	0.914	0.878	0.894	0.718	0.846	0.826	0.79
AFUA_4G03480	0.996	0.764	0.778	0.7	0.756	0.732	0.704	0.68	0.61
AFUA_2G02500	1	0.888	0.892	0.86	0.816	0.506	0.79	0.754	0.734
AFUA_4G11500	1	0.926	0.904	0.864	0.64	0.732	0.794	0.65	0.8
AFUA_5G04220	0.998	0.884	0.868	0.854	0.864	0.866	0.798	0.772	0.812
AFUA_2G01000	0.998	0.908	0.956	0.888	0.882	0.624	0.79	0.764	0.8
AFUA_6G05170	0.994	0.626	0.852	0.604	0.716	0.604	0.808	0.768	0.774
AFUA_1G08920	1	0.834	0.858	0.866	0.818	0.828	0.798	0.81	0.58
AFUA_1G06480	1	0.878	0.9	0.848	0.834	0.832	0.852	0.764	0.782
AFUA_4G11640	0.996	0.888	0.914	0.782	0.878	0.596	0.82	0.784	0.794
AFUA_3G08610	0.996	0.874	0.82	0.838	0.818	0.606	0.806	0.612	0.764
AFUA_2G11810	0.998	0.908	0.788	0.804	0.902	0.606	0.858	0.826	0.81
AFUA_4G14000	1	0.874	0.864	0.806	0.822	0.838	0.808	0.566	0.746
AFUA_5G10930	1	0.634	0.618	0.61	0.632	0.636	0.594	0.614	0.604
AFUA_4G10640	1	0.836	0.842	0.762	0.828	0.82	0.788	0.762	0.79
AFUA_8G03990	1	0.932	0.91	0.904	0.898	0.788	0.844	0.632	0.802
AFUA_5G12600	1	0.608	0.614	0.606	0.618	0.674	0.606	0.614	0.614
AFUA_5G03370	1	0.878	0.832	0.852	0.832	0.642	0.804	0.74	0.704
AFUA_6G10860	0.48	0.462	0.46	0.452	0.452	0.454	0.444	0.43	0.422
AFUA_7G01690	0.998	0.746	0.824	0.784	0.752	0.59	0.742	0.722	0.73
AFUA_3G10640	0.998	0.862	0.862	0.85	0.83	0.864	0.822	0.814	0.776
AFUA_2G00720	1	0.808	0.768	0.748	0.762	0.744	0.694	0.652	0.648
AFUA_7G05540	0.998	0.838	0.874	0.822	0.806	0.59	0.782	0.786	0.79
AFUA_1G16450	1	0.79	0.728	0.692	0.742	0.654	0.682	0.644	0.686
AFUA_4G09760	0.996	0.974	0.924	0.87	0.898	0.866	0.882	0.698	0.87
AFUA_5G07240	0.99768	0.900232	0.857788	0.786996	0.813063	0.635731	0.791284	0.773836	0.793103
AFUA_4G07390	0.998	0.886	0.862	0.826	0.858	0.646	0.828	0.824	0.794
AFUA_1G06690	0.998	0.882	0.872	0.802	0.846	0.62	0.8	0.78	0.758
AFUA_1G09220	1	0.87	0.86	0.84	0.83	0.772	0.8	0.794	0.796
AFUA_5G01680	0.998	0.612	0.588	0.574	0.612	0.692	0.598	0.584	0.594
AFUA_5G09190	1	0.01	0.604	0.598	0.606	0.612	0.596	0.608	0.624
AFUA_3G13130	0.996528	0.787162	0.811847	0.76129	0.724739	0.432056	0.71875	0.560976	0.666667
AFUA_2G04650	0.998	0.892	0.864	0.82	0.828	0.356	0.818	0.798	0.626
AFUA_1G13600	1	0.64	0.61	0.608	0.636	0.632	0.616	0.614	0.59
AFUA_2G16230	0.988	0.696	0.884	0.898	0.444	0.854	0.846	0.664	0.654
AFUA_1G10525	1	0.87	0.872	0.868	0.856	0.638	0.816	0.8	0.828
AFUA_5G01420	1	0.874	0.868	0.828	0.822	0.82	0.752	0.404	0.73
AFUA_1G02560	1	0.85	0.854	0.802	0.818	0.592	0.792	0.758	0.762
AFUA_4G00250	0.618	0.616	0.616	0.62	0.616	0.636	0.606	0.62	0.63
AFUA_3G07950	0.996	0.934	0.924	0.844	0.892	0.878	0.772	0.716	0.776
AFUA_2G05680	0.964	0.872	0.88	0.82	0.858	0.732	0.784	0.824	0.79
AFUA_3G14660	0.998	0.754	0.712	0.706	0.71	0.692	0.634	0.536	0.646
AFUA_5G05780	1	0.952	0.946	0.926	0.934	0.924	0.846	0.874	0.864
AFUA_2G15690	0.998	0.86	0.85	0.84	0.854	0.89	0.826	0.844	0.806
AFUA_1G12380	1	0.744	0.826	0.894	0.732	0.854	0.86	0.86	0.79
AFUA_3G12470	1	0.832	0.84	0.798	0.81	0.818	0.806	0.316	0.792
AFUA_2G04050	0.998	0.642	0.606	0.616	0.63	0.72	0.612	0.608	0.618
AFUA_7G04280	1	0.908	0.708	0.842	0.86	0.824	0.858	0.804	0.788
AFUA_3G08070	0.996	0.912	0.92	0.82	0.852	0.838	0.756	0.734	0.73
AFUA_1G02510	1	0.94	0.944	0.888	0.926	0.85	0.908	0.818	0.864
AFUA_8G00710	0.994	0.862	0.89	0.826	0.858	0.65	0.756	0.758	0.712
AFUA_4G09030	0.996	0.768	0.55	0.774	0.58	0.594	0.746	0.576	0.578
AFUA_5G06640	0.994	0.884	0.846	0.758	0.802	0.79	0.612	0.73	0.598
AFUA_1G16540	1	0.868	0.724	0.78	0.768	0.68	0.796	0.778	0.608
AFUA_4G12340	0.996	0.696	0.692	0.678	0.69	0.65	0.648	0.642	0.65
AFUA_4G10490	0.998	0.824	0.806	0.79	0.732	0.778	0.75	0.742	0.742
AFUA_8G05210	0.998	0.954	0.932	0.852	0.908	0.62	0.84	0.814	0.83
AFUA_3G05540	0.998	0.912	0.884	0.8	0.868	0.638	0.776	0.75	0.784
AFUA_1G07640	0.998	0.83	0.752	0.776	0.77	0.808	0.738	0.76	0.744
AFUA_1G04590	1	0.906	0.87	0.81	0.854	0.662	0.812	0.806	0.782
AFUA_6G08790	0.972	0.838	0.71	0.682	0.76	0.658	0.678	0.658	0.612
AFUA_5G02270	0.948	0.774	0.71	0.59	0.61	0.73	0.59	0.588	0.59
AFUA_6G06720	0.998	0.612	0.784	0.616	0.604	0.736	0.584	0.584	0.578
AFUA_1G13090	1	0.958	0.864	0.852	0.882	0.754	0.852	0.844	0.856
AFUA_1G10550	1	0.878	0.822	0.782	0.81	0.5	0.754	0.73	0.728
AFUA_8G04090	0.99	0.868	0.88	0.772	0.838	0.57	0.734	0.746	0.702
AFUA_3G08390	1	0.808	0.852	0.802	0.816	0.818	0.82	0.766	0.752
AFUA_2G14510	1	0.632	0.616	0.62	0.632	0.622	0.634	0.608	0.626
AFUA_5G14030	0.994	0.878	0.856	0.748	0.838	0.796	0.784	0.772	0.802
AFUA_2G05200	0.992	0.928	0.898	0.854	0.874	0.632	0.842	0.822	0.812
AFUA_3G10350	1	0.858	0.882	0.83	0.784	0.838	0.772	0.808	0.824
AFUA_7G05490	0.998	0.898	0.592	0.834	0.846	0.606	0.84	0.8	0.708
AFUA_1G02980	1	0.91	0.86	0.882	0.878	0.63	0.846	0.804	0.704
AFUA_1G15930	0.998	0.638	0.944	0.634	0.646	0.566	0.622	0.606	0.646
AFUA_2G13000	1	0.928	0.962	0.694	0.618	0.658	0.654	0.654	0.666
AFUA_4G07590	1	0.908	0.854	0.856	0.908	0.874	0.846	0.866	0.834
AFUA_3G09670	1	0.828	0.846	0.882	0.832	0.584	0.752	0.794	0.82
AFUA_5G01800	1	0.544053	0.548458	0.486784	0.517621	0.526432	0.517621	0.508811	0.502203
AFUA_1G09320	1	0.598	0.586	0.58	0.602	0.592	0.636	0.594	0.566
AFUA_6G04320	1	0.874	0.818	0.748	0.808	0.636	0.776	0.728	0.718
AFUA_5G06700	1	0.904	0.826	0.692	0.834	0.626	0.754	0.77	0.768
AFUA_2G13980	1	0.716	0.71	0.668	0.682	0.688	0.672	0.662	0.606
AFUA_5G08870	0.998	0.906	0.924	0.84	0.084	0.868	0.802	0.814	0.794
AFUA_4G14085	1	0.762575	0.742455	0.738431	0.636	0.120724	0.716298	0.68	0.696
AFUA_5G07540	0.992	0.74	0.724	0.674	0.686	0.626	0.692	0.672	0.656
AFUA_4G10040	1	0.884	0.872	0.838	0.878	0.62	0.812	0.766	0.812
AFUA_2G09010	1	0.868	0.632	0.644	0.808	0.626	0.634	0.538	0.632
AFUA_1G15180	1	0.426	0.814	0.772	0.784	0.762	0.752	0.714	0.758
AFUA_2G11620	1	0.636	0.864	0.812	0.644	0.918	0.802	0.782	0.88
AFUA_4G07730	0.99	0.942	0.936	0.912	0.914	0.676	0.808	0.894	0.904
AFUA_3G09790	1	0.888	0.912	0.776	0.866	0.622	0.826	0.798	0.786
AFUA_1G07700	0.998	0.63	0.958	0.628	0.63	0.602	0.614	0.628	0.906
AFUA_3G09320	1	0.78	0.788	0.73	0.738	0.652	0.708	0.704	0.704
AFUA_2G15900	0.998	0.934	0.932	0.92	0.918	0.642	0.86	0.858	0.756
AFUA_6G08500	1	0.884	0.814	0.8	0.79	0.802	0.808	0.74	0.776
AFUA_3G12690	0.984	0.696	0.834	0.734	0.68	0.58	0.766	0.666	0.688
AFUA_1G03710	0.996	0.916	0.87	0.794	0.876	0.858	0.806	0.736	0.774
AFUA_5G14730	0.998	0.862	0.838	0.722	0.798	0.768	0.736	0.714	0.704
AFUA_2G16900	1	0.65	0.64	0.642	0.64	0.65	0.632	0.622	0.646
AFUA_7G04020	0.998	0.912	0.86	0.812	0.64	0.866	0.832	0.756	0.802
AFUA_6G13740	0.998	0.76	0.802	0.79	0.776	0.79	0.732	0.694	0.708
AFUA_1G02640	0.997717	0.906393	0.858447	0.828767	0.828767	0.436073	0.840909	0.72	0.780045
AFUA_2G04840	0.99361	0.913738	0.853035	0.846645	0.84984	0.789137	0.84326	0.408946	0.736677
AFUA_3G13770	0.992	0.76	0.866	0.726	0.808	0.288	0.774	0.608	0.744
AFUA_4G12670	0.998	0.358	0.934	0.634	0.902	0.672	0.906	0.36	0.872
AFUA_1G17150	1	0.906	0.882	0.83	0.828	0.844	0.802	0.78	0.714
AFUA_4G08210	0.932	0.64	0.75	0.62	0.778	0.36	0.594	0.682	0.636
AFUA_5G06510	1	0.732	0.818	0.75	0.718	0.608	0.742	0.724	0.77
AFUA_1G07560	1	0.92	0.912	0.908	0.892	0.562	0.864	0.83	0.82
AFUA_1G09970	1	0.922	0.626	0.856	0.874	0.64	0.834	0.816	0.804
AFUA_5G09480	0.998	0.642	0.866	0.638	0.638	0.674	0.642	0.64	0.652
AFUA_2G12220	0.994	0.926	0.88	0.89	0.892	0.688	0.852	0.846	0.824
AFUA_3G12260	0.997963	0.908	0.894309	0.855691	0.852	0.482688	0.788187	0.578	0.682
AFUA_2G03850	0.994	0.878	0.826	0.782	0.782	0.782	0.734	0.712	0.69
AFUA_2G14970	1	0.748	0.748	0.714	0.732	0.668	0.714	0.748	0.694
AFUA_1G12810	0.998	0.88	0.906	0.868	0.862	0.77	0.846	0.788	0.822
AFUA_5G05470	1	0.766	0.746	0.702	0.748	0.74	0.65	0.646	0.664
AFUA_2G14410	1	0.752	0.734	0.654	0.68	0.65	0.652	0.644	0.666
AFUA_1G05020	0.996	0.848	0.838	0.782	0.816	0.816	0.806	0.812	0.73
AFUA_5G00590	0.96	0.792	0.794	0.788	0.796	0.764	0.712	0.684	0.63
AFUA_5G02210	1	0.892	0.83	0.914	0.862	0.584	0.878	0.866	0.85
AFUA_3G07170	1	0.638	0.772	0.732	0.642	0.586	0.606	0.31	0.626
AFUA_7G03830	0.998	0.888	0.86	0.61	0.878	0.8	0.812	0.61	0.616
AFUA_1G10730	1	0.626	0.81	0.632	0.626	0.814	0.622	0.632	0.718
AFUA_1G13195	1	0.828	0.914	0.864	0.804	0.852	0.906	0.856	0.814
AFUA_3G13490	0.998	0.896	0.772	0.824	0.722	0.704	0.764	0.648	0.7
AFUA_2G04940	0.958	0.844	0.954	0.922	0.828	0.6	0.902	0.902	0.9
AFUA_3G15050	0.997773	0.698661	0.752232	0.703125	0.716518	0.502232	0.71875	0.65	0.683036
AFUA_2G05330	0.996	0.898	0.882	0.82	0.842	0.628	0.806	0.742	0.732
AFUA_3G08430	0.998	0.918	0.61	0.604	0.618	0.726	0.626	0.61	0.63
AFUA_1G02260	1	0.86	0.848	0.82	0.826	0.794	0.778	0.702	0.79
AFUA_2G09490	0.986	0.646	0.782	0.79	0.632	0.77	0.754	0.77	0.424
AFUA_4G09580	0.992	0.808	0.81	0.798	0.408	0.796	0.738	0.694	0.712
AFUA_5G07440	1	0.892	0.864	0.804	0.87	0.428	0.798	0.792	0.758
AFUA_1G15890	1	0.952	0.936	0.888	0.894	0.644	0.86	0.838	0.844
AFUA_7G05420	1	0.838	0.796	0.74	0.82	0.67	0.774	0.754	0.72
AFUA_4G14230	0.66	0.886	0.902	0.834	0.846	0.618	0.816	0.774	0.762
AFUA_1G09040	1	0.606	0.638	0.608	0.602	0.594	0.604	0.62	0.59
AFUA_1G07100	0.996	0.606	0.604	0.57	0.598	0.602	0.596	0.6	0.588
AFUA_4G06970	1	0.614	0.886364	0.608	0.614	0.340909	0.838843	0.596	0.616
AFUA_1G03760	1	0.932	0.896	0.854	0.64	0.824	0.816	0.772	0.62
AFUA_3G12310	1	0.932	0.908	0.814	0.858	0.836	0.82	0.8	0.832
AFUA_6G08460	0.998	0.9	0.888	0.858	0.824	0.836	0.712	0.71	0.706
AFUA_2G15830	0.998	0.872	0.922	0.866	0.878	0.838	0.82	0.792	0.792
AFUA_6G06430	0.998	0.91	0.936	0.89	0.888	0.692	0.844	0.828	0.846
AFUA_7G03790	1	0.932	0.894	0.866	0.21	0.88	0.826	0.84	0.798
AFUA_6G14310	0.998	0.88	0.816	0.786	0.832	0.408	0.784	0.716	0.718
AFUA_6G00770	0.998	0.262	0.652	0.648	0.652	0.64	0.65	0.622	0.644
AFUA_1G01740	0.952	0.622	0.606	0.608	0.626	0.624	0.612	0.608	0.592
AFUA_2G16050	1	0.746	0.7	0.696	0.314	0.7	0.632	0.6	0.714
AFUA_5G09380	1	0.876	0.888	0.808	0.816	0.458	0.796	0.77	0.69
AFUA_2G13600	0.998	0.624	0.718	0.612	0.62	0.402	0.706	0.406	0.658
AFUA_5G06400	0.994	0.958	0.888	0.874	0.936	0.612	0.842	0.826	0.85
AFUA_1G07670	1	0.654	0.888	0.864	0.876	0.856	0.654	0.646	0.666
AFUA_7G05900	0.998	0.782	0.792	0.704	0.736	0.628	0.676	0.724	0.714
AFUA_6G09210	0.995238	0.840647	0.829837	0.810875	0.802299	0.335714	0.746067	0.774118	0.729604
AFUA_3G10050	0.998	0.798	0.762	0.754	0.882	0.862	0.692	0.686	0.646
AFUA_6G03960	0.998	0.82	0.892	0.828	0.786	0.85	0.8	0.754	0.712
AFUA_2G13380	1	0.92	0.914	0.856	0.91	0.886	0.898	0.87	0.864
AFUA_3G03620	1	0.828	0.794	0.802	0.798	0.58	0.772	0.678	0.718
AFUA_1G15870	1	0.878	0.85	0.866	0.862	0.87	0.836	0.718	0.774
AFUA_3G05390	0.958	0.738	0.744	0.748	0.75	0.682	0.656	0.614	0.674
AFUA_7G05380	1	0.886	0.86	0.878	0.878	0.614	0.844	0.75	0.772
AFUA_1G16990	1	0.904	0.896	0.836	0.866	0.698	0.824	0.784	0.752
AFUA_6G04000	1	0.922	0.884	0.86	0.896	0.628	0.788	0.81	0.898
AFUA_1G10210	1	0.864	0.836	0.826	0.864	0.814	0.818	0.772	0.774
AFUA_4G14150	0.996	0.928	0.922	0.878	0.878	0.862	0.794	0.776	0.772
AFUA_4G07030	0.964	0.84	0.862	0.802	0.82	0.612	0.812	0.774	0.752
AFUA_2G06090	1	0.746	0.626	0.64	0.73	0.622	0.64	0.566	0.63
AFUA_1G10640	0.996	0.756	0.806	0.776	0.736	0.524	0.764	0.764	0.68
AFUA_7G04310	0.618	0.61	0.61	0.606	0.618	0.598	0.612	0.61	0.598
AFUA_2G15200	1	0.88	0.828	0.862	0.854	0.634	0.726	0.804	0.72
AFUA_1G13190	0.998	0.936	0.916	0.842	0.856	0.632	0.85	0.758	0.896
AFUA_8G06700	0.962	0.814	0.828	0.788	0.088	0.586	0.748	0.686	0.67
AFUA_1G04410	0.602	0.526	0.536	0.534	0.524	0.554	0.53	0.502	0.538
AFUA_3G14090	0.994	0.922	0.938	0.884	0.896	0.69	0.866	0.828	0.844
AFUA_2G05490	0.998	0.904	0.796	0.79	0.832	0.616	0.768	0.76	0.716
AFUA_2G14940	1	0.868	0.878	0.798	0.726	0.636	0.73	0.714	0.724
AFUA_3G08410	0.996	0.812	0.814	0.72	0.76	0.6	0.714	0.714	0.706
AFUA_1G12670	1	0.872	0.89	0.898	0.88	0.752	0.822	0.776	0.8
AFUA_6G02130	0.998	0.932	0.914	0.904	0.864	0.566	0.828	0.794	0.872
AFUA_4G03880	1	0.914	0.912	0.606	0.624	0.902	0.602	0.628	0.602
AFUA_1G05190	0.998	0.796	0.79	0.79	0.758	0.57	0.784	0.748	0.724
AFUA_7G00720	1	0.854	0.8	0.778	0.772	0.458	0.742	0.65	0.48
AFUA_5G12890	0.998	0.856	0.89	0.836	0.704	0.624	0.804	0.652	0.786
AFUA_2G08700	0.998	0.764	0.796	0.77	0.752	0.586	0.71	0.708	0.692
AFUA_1G14770	0.998	0.876	0.848	0.862	0.884	0.624	0.8	0.722	0.792
AFUA_4G11820	0.996	0.842	0.848	0.854	0.824	0.866	0.804	0.804	0.796
AFUA_5G08450	0.998	0.622	0.624	0.618	0.624	0.626	0.628	0.61	0.624
AFUA_4G07970	0.998	0.896	0.856	0.776	0.858	0.696	0.64	0.722	0.778
AFUA_2G02590	0.997642	0.903302	0.878788	0.821176	0.849057	0.481132	0.820755	0.664	0.4
AFUA_6G13010	1	0.866	0.902	0.868	0.796	0.848	0.84	0.838	0.636
AFUA_3G01710	0.998	0.728	0.76	0.724	0.752	0.73	0.704	0.64	0.684
AFUA_3G06610	1	0.882	0.862	0.84	0.834	0.634	0.822	0.794	0.786
AFUA_5G10480	1	0.8125	0.798817	0.709571	0.769461	0.689759	0.708709	0.751572	0.625387
AFUA_7G04910	0.988	0.856	0.824	0.744	0.804	0.792	0.732	0.698	0.716
AFUA_8G04500	0.994	0.874	0.93	0.834	0.838	0.542	0.834	0.778	0.726
AFUA_5G11690	0.992	0.93	0.884	0.894	0.91	0.912	0.868	0.83	0.814
AFUA_1G03140	0.996	0.85	0.888	0.834	0.786	0.344	0.808	0.742	0.722
AFUA_5G06050	0.992	0.876	0.91	0.82	0.74	0.85	0.808	0.712	0.786
AFUA_2G05850	0.992	0.912	0.902	0.926	0.876	0.604	0.872	0.824	0.86
AFUA_2G10560	0.996	0.928	0.91	0.866	0.848	0.856	0.848	0.818	0.828
AFUA_6G11370	1	0.952	0.904	0.928	0.908	0.864	0.896	0.83	0.878
AFUA_4G06080	0.997159	0.840909	0.775568	0.724432	0.830508	0.607955	0.778409	0.741477	0.7507
AFUA_3G11580	1	0.874	0.864	0.846	0.838	0.606	0.786	0.792	0.808
AFUA_1G12150	1	0.9	0.882	0.892	0.874	0.602	0.602	0.852	0.828
AFUA_2G03010	0.992	0.616	0.902	0.792	0.836	0.882	0.596	0.606	0.584
AFUA_3G11950	0.998	0.838	0.778	0.618	0.622	0.74	0.62	0.608	0.612
AFUA_4G13260	1	0.914	0.872	0.632	0.842	0.624	0.738	0.648	0.68
AFUA_7G02110	1	0.836	0.876	0.902	0.854	0.578	0.864	0.804	0.802
AFUA_3G06360	0.994286	0.33	0.328	0.324	0.332	0.33	0.33	0.33	0.334
AFUA_3G04160	0.99	0.838	0.852	0.9	0.886	0.798	0.864	0.59	0.808
AFUA_5G12050	1	0.857143	0.801749	0.749245	0.783237	0.430818	0.737752	0.55	0.755682
AFUA_6G14520	0.966	0.778	0.792	0.758	0.658	0.658	0.68	0.712	0.722
AFUA_3G10780	0.994624	0.486111	0.472222	0.455801	0.465181	0.513514	0.457064	0.448071	0.464387
AFUA_2G09670	0.997792	0.936264	0.85872	0.777042	0.825607	0.737307	0.788079	0.544	0.850325
AFUA_2G07670	1	0.858	0.856	0.806	0.838	0.668	0.71	0.75	0.776
AFUA_5G04440	1	0.916	0.918	0.872	0.908	0.886	0.696	0.832	0.824
AFUA_1G05940	1	0.753289	0.808219	0.773973	0.746575	0.753425	0.64726	0.636986	0.681507
AFUA_6G04420	0.998	0.922	0.644	0.646	0.648	0.626	0.626	0.624	0.642
AFUA_6G07580	1	0.426	0.879859	0.859155	0.422	0.501845	0.418	0.45	0.454
AFUA_3G03370	0.998	0.8	0.832	0.816	0.818	0.768	0.786	0.678	0.722
AFUA_5G08290	0.998	0.904	0.812	0.774	0.838	0.694	0.74	0.736	0.728
AFUA_5G09640	0.998	0.816	0.798	0.816	0.836	0.81	0.772	0.526	0.714
AFUA_1G14880	1	0.809524	0.788	0.7	0.748	0.524	0.728682	0.708661	0.7
AFUA_6G02960	1	0.91	0.91	0.826	0.882	0.814	0.84	0.82	0.788
AFUA_4G10390	1	0.922	0.914	0.836	0.866	0.11	0.814	0.798	0.79
AFUA_8G04610	1	0.818	0.768	0.784	0.78	0.634	0.712	0.72	0.726
AFUA_5G09740	0.998	0.85	0.818	0.78	0.762	0.734	0.746	0.68	0.678
AFUA_4G03010	1	0.632	0.626	0.63	0.636	0.628	0.628	0.638	0.638
AFUA_2G05940	0.998	0.894	0.918	0.876	0.868	0.042	0.844	0.8	0.782
AFUA_6G11460	1	0.87	0.856	0.838	0.822	0.61	0.778	0.746	0.802
AFUA_5G03670	0.99	0.88	0.894	0.91	0.866	0.89	0.888	0.874	0.862
AFUA_2G03930	0.988	0.878	0.88	0.836	0.824	0.594	0.732	0.772	0.802
AFUA_5G12110	1	0.848	0.902	0.834	0.83	0.806	0.834	0.802	0.732
AFUA_4G01140	1	0.838	0.768	0.714	0.762	0.722	0.694	0.68	0.734
AFUA_5G00840	0.994	0.624	0.614	0.622	0.63	0.618	0.606	0.628	0.616
AFUA_2G01530	0.998	0.644	0.636	0.62	0.638	0.656	0.618	0.634	0.63
AFUA_3G08880	0.892473	0.562	0.768817	0.755376	0.774194	0.528	0.532	0.696237	0.715054
AFUA_4G11550	0.996	0.946	0.942	0.926	0.916	0.648	0.874	0.816	0.834
AFUA_2G02240	1	0.844	0.83	0.76	0.834	0.648	0.764	0.72	0.738
AFUA_7G00940	0.998	0.894	0.876	0.82	0.824	0.69	0.804	0.69	0.684
AFUA_2G01900	1	0.87	0.86	0.834	0.838	0.61	0.812	0.776	0.764
AFUA_4G08260	0.956	0.864	0.382	0.75	0.758	0.776	0.724	0.706	0.678
AFUA_6G04550	1	0.642	0.648	0.636	0.642	0.554	0.65	0.63	0.652
AFUA_6G07500	0.996	0.894	0.914	0.872	0.89	0.65	0.844	0.856	0.836
AFUA_1G13470	0.998	0.914	0.846	0.826	0.892	0.824	0.828	0.782	0.826
AFUA_1G01490	1	0.726	0.734	0.65	0.646	0.696	0.666	0.664	0.676
AFUA_2G12150	0.998	0.926	0.89	0.808	0.656	0.838	0.8	0.72	0.726
AFUA_3G00470	0.998	0.904	0.906	0.868	0.868	0.626	0.75	0.752	0.788
AFUA_6G02870	0.888	0.744	0.802	0.746	0.724	0.756	0.754	0.716	0.694
AFUA_3G11770	1	0.65	0.932	0.61	0.654	0.642	0.608	0.622	0.638
AFUA_4G06820	1	0.768	0.866	0.826	0.766	0.576	0.798	0.744	0.758
AFUA_4G13000	1	0.908	0.94	0.894	0.89	0.914	0.638	0.848	0.84
AFUA_5G11030	1	0.634	0.63	0.618	0.632	0.656	0.618	0.61	0.63
AFUA_2G17370	1	0.638	0.876	0.636	0.752	0.794	0.76	0.748	0.766
AFUA_8G04950	1	0.936	0.924	0.9	0.918	0.884	0.88	0.796	0.844
AFUA_5G12020	1	0.534	0.686	0.534	0.536	0.526	0.522	0.518	0.524
AFUA_5G02770	0.996	0.86	0.806	0.828	0.842	0.834	0.752	0.74	0.81
AFUA_7G01770	1	0.008	0.662	0.642	0.648	0.678	0.598	0.636	0.664
AFUA_1G10940	1	0.708	0.666	0.658	0.664	0.656	0.654	0.634	0.622
AFUA_3G07330	0.98	0.858	0.842	0.766	0.776	0.646	0.736	0.748	0.746
AFUA_3G00640	1	0.81	0.828	0.722	0.766	0.762	0.774	0.658	0.714
AFUA_1G09830	0.998	0.836	0.866	0.828	0.846	0.766	0.814	0.826	0.768
AFUA_4G07010	1	0.922	0.89	0.856	0.89	0.622	0.866	0.828	0.842
AFUA_2G06220	0.996	0.924	0.942	0.934	0.914	0.736	0.882	0.88	0.888
AFUA_6G03680	1	0.76	0.746	0.728	0.732	0.65	0.676	0.692	0.67
AFUA_3G05460	0.998	0.91	0.846	0.856	0.864	0.626	0.792	0.782	0.754
AFUA_1G17320	1	0.81	0.82	0.8	0.788	0.742	0.71	0.708	0.662
AFUA_7G05410	0.996	0.888	0.844	0.758	0.82	0.65	0.792	0.736	0.746
AFUA_2G13170	0.996	0.648	0.588	0.636	0.648	0.64	0.608	0.614	0.628
AFUA_6G01960	1	0.84	0.87	0.766	0.818	0.628	0.82	0.716	0.704
AFUA_1G15530	1	0.862	0.856	0.86	0.862	0.652	0.84	0.766	0.796
AFUA_1G12260	1	0.846	0.892	0.824	0.81	0.876	0.8	0.812	0.812
AFUA_2G14950	1	0.65	0.842	0.812	0.804	0.614	0.768	0.744	0.772
AFUA_3G14000	0.998	0.866	0.776	0.796	0.82	0.606	0.732	0.596	0.772
AFUA_2G05650	1	0.886	0.844	0.78	0.832	0.604	0.802	0.77	0.788
AFUA_3G08420	0.998	0.862	0.918	0.854	0.84	0.616	0.83	0.752	0.784
AFUA_6G09070	0.992	0.788	0.58	0.582	0.588	0.76	0.566	0.57	0.582
AFUA_2G15290	1	0.868	0.864	0.88	0.828	0.866	0.776	0.76	0.836
AFUA_1G13210	1	0.638	0.92	0.824	0.874	0.65	0.618	0.754	0.768
AFUA_1G04230	0.998	0.94	0.928	0.874	0.916	0.91	0.868	0.862	0.886
AFUA_7G04460	0.682	0.89	0.85	0.84	0.878	0.64	0.81	0.742	0.762
AFUA_1G10710	1	0.924	0.908	0.842	0.882	0.652	0.846	0.8	0.82
AFUA_6G00360	0.996	0.682	0.674	0.644	0.714	0.294	0.678	0.602	0.588
AFUA_1G01910	0.994	0.854	0.882	0.86	0.844	0.866	0.802	0.792	0.732
AFUA_2G16640	1	0.818	0.8	0.732	0.754	0.638	0.72	0.688	0.718
AFUA_7G04260	0.998	0.91	0.922	0.87	0.89	0.692	0.82	0.806	0.804
AFUA_6G14180	0.998	0.842	0.808	0.76	0.792	0.612	0.758	0.74	0.764
AFUA_6G06420	0.998	0.952	0.938	0.618	0.636	0.638	0.636	0.604	0.844
AFUA_3G12710	0.998	0.752	0.832	0.792	0.73	0.558	0.832	0.666	0.716
AFUA_1G04100	0.816	0.882	0.822	0.734	0.834	0.834	0.798	0.754	0.752
AFUA_2G15250	1	0.178	0.178	0.178	0.178	0.178	0.178	0.178	0.178
AFUA_6G08220	1	0.616	0.584	0.848	0.866	0.594	0.588	0.816	0.61
AFUA_6G03660	0.756	0.368	0.462	0.458	0.36	0.37	0.436	0.42	0.432
AFUA_7G05790	1	0.874	0.866	0.822	0.814	0.578	0.786	0.756	0.742
AFUA_2G00310	0.99	0.856	0.686	0.776	0.82	0.804	0.732	0.684	0.762
AFUA_3G10140	0.998	0.634	0.608	0.602	0.638	0.63	0.648	0.622	0.594
AFUA_1G07600	1	0.94	0.898	0.908	0.936	0.802	0.842	0.846	0.85
AFUA_5G08880	1	0.802	0.866	0.798	0.81	0.85	0.794	0.784	0.768
AFUA_5G06490	1	0.832	0.826	0.752	0.794	0.63	0.738	0.694	0.702
AFUA_2G13550	0.632	0.88	0.866	0.836	0.858	0.61	0.774	0.742	0.612
AFUA_1G02150	0.998	0.634	0.618	0.91	0.924	0.772	0.914	0.88	0.868
AFUA_2G05470	0.998	0.914	0.89	0.876	0.9	0.642	0.8	0.808	0.81
AFUA_3G02300	0.997468	0.556	0.554	0.568	0.562	0.72335	0.552	0.55	0.56
AFUA_3G08320	0.998	0.912	0.892	0.602	0.602	0.85	0.704	0.694	0.744
AFUA_1G13170	1	0.824	0.788	0.786	0.81	0.856	0.798	0.67	0.656
AFUA_3G13420	0.994	0.898	0.868	0.888	0.868	0.524	0.878	0.786	0.83
AFUA_2G04740	0.998	0.928	0.884	0.826	0.882	0.614	0.832	0.772	0.762
AFUA_1G10740	0.997561	0.878049	0.829268	0.807317	0.821951	0.580488	0.614	0.689573	0.770732
AFUA_1G09950	0.998	0.906	0.888	0.842	0.88	0.752	0.876	0.784	0.848
AFUA_3G00820	1	0.872	0.898	0.76	0.804	0.738	0.714	0.702	0.754
AFUA_4G07150	0.998	0.828	0.9	0.82	0.79	0.864	0.858	0.606	0.712
AFUA_1G06930	1	0.9	0.872	0.858	0.872	0.644	0.838	0.766	0.82
AFUA_7G05170	0.98	0.798	0.816	0.746	0.744	0.788	0.688	0.724	0.738
AFUA_2G09570	0.996	0.776	0.774	0.846	0.784	0.74	0.74	0.814	0.744
AFUA_4G09980	0.998	0.634	0.672	0.624	0.876	0.832	0.632	0.792	0.758
AFUA_5G07520	1	0.748	0.69	0.724	0.722	0.68	0.636	0.432	0.562
AFUA_1G15450	1	0.854	0.876	0.846	0.866	0.608	0.81	0.81	0.782
AFUA_2G12370	1	0.844	0.882	0.832	0.856	0.76	0.748	0.676	0.67
AFUA_1G07150	0.996	0.894	0.904	0.564	0.896	0.588	0.596	0.584	0.608
AFUA_8G05060	1	0.53	0.866	0.762	0.746	0.578	0.758	0.728	0.694
AFUA_1G09880	0.998	0.788	0.748	0.74	0.818	0.616	0.768	0.74	0.712
AFUA_1G16650	1	0.916	0.838	0.818	0.882	0.782	0.776	0.818	0.772
AFUA_4G08770	0.998	0.872	0.868	0.83	0.832	0.618	0.794	0.792	0.792
AFUA_5G06480	0.982	0.798	0.866	0.848	0.798	0.854	0.778	0.74	0.714
AFUA_7G05250	1	0.918	0.908	0.892	0.896	0.638	0.858	0.826	0.628
AFUA_3G07750	1	0.716	0.706	0.702	0.712	0.664	0.658	0.642	0.654
AFUA_7G03780	1	0.622	0.614	0.606	0.612	0.88	0.59	0.604	0.65
AFUA_1G04820	0.998	0.844	0.896	0.838	0.82	0.584	0.796	0.75	0.764
AFUA_6G06440	0.996	0.856	0.782	0.794	0.816	0.638	0.784	0.756	0.766
AFUA_5G02570	0.992	0.91	0.908	0.928	0.9	0.738	0.922	0.852	0.832
AFUA_2G14360	0.958	0.826	0.784	0.766	0.8	0.73	0.746	0.73	0.774
AFUA_5G05830	1	0.96	0.942	0.926	0.944	0.93	0.904	0.896	0.908
AFUA_3G12200	1	0.624	0.682	0.614	0.62	0.534	0.832	0.612	0.634
AFUA_2G03980	0.994	0.82	0.924	0.906	0.93	0.644	0.866	0.642	0.544
AFUA_2G15190	1	0.64	0.642	0.63	0.64	0.62	0.64	0.626	0.614
AFUA_1G12900	1	0.706	0.902	0.87	0.886	0.616	0.856	0.822	0.812
AFUA_5G09710	0.996	0.936	0.858	0.872	0.894	0.878	0.876	0.85	0.85
AFUA_4G11210	0.966	0.906	0.902	0.862	0.642	0.842	0.862	0.782	0.874
AFUA_6G02950	0.994	0.79	0.786	0.754	0.772	0.642	0.734	0.716	0.702
AFUA_1G01590	0.988	0.636	0.794	0.618	0.848	0.784	0.724	0.76	0.684
AFUA_4G08480	1	0.878	0.898	0.85	0.868	0.578	0.856	0.784	0.78
AFUA_6G04580	0.956	0.59	0.588	0.596	0.592	0.564	0.558	0.604	0.63
AFUA_6G07420	1	0.886	0.872	0.846	0.838	0.856	0.834	0.788	0.702
AFUA_4G04290	1	0.848	0.872	0.806	0.806	0.652	0.806	0.762	0.764
AFUA_1G14020	1	0.916	0.9	0.864	0.868	0.836	0.826	0.83	0.796
AFUA_3G02940	0.998	0.942	0.906	0.808	0.87	0.852	0.842	0.782	0.816
AFUA_2G01750	1	0.836	0.864	0.748	0.8	0.562	0.784	0.668	0.73
AFUA_3G07070	0.624	0.798	0.806	0.758	0.79	0.438	0.77	0.706	0.73
AFUA_5G02620	0.996	0.87	0.718	0.684	0.694	0.674	0.638	0.626	0.666
AFUA_5G12080	1	0.606	0.614	0.608	0.612	0.608	0.6	0.606	0.592
AFUA_4G05980	1	0.876	0.894	0.642	0.856	0.634	0.858	0.772	0.788
AFUA_7G01670	1	0.634	0.594	0.622	0.636	0.604	0.634	0.616	0.634
AFUA_8G02600	0.998	0.894	0.836	0.784	0.824	0.742	0.794	0.784	0.746
AFUA_8G04760	1	0.884	0.866	0.804	0.83	0.61	0.778	0.732	0.672
AFUA_5G11280	1	0.85443	0.803797	0.801223	0.779456	0.670886	0.724684	0.693939	0.56962
AFUA_3G11800	0.998	0.802	0.89	0.718	0.738	0.64	0.678	0.678	0.706
AFUA_4G06600	1	0.628	0.648	0.642	0.77	0.642	0.656	0.62	0.694
AFUA_4G13240	1	0.61	0.682	0.56	0.614	0.716	0.574	0.588	0.6
AFUA_6G11020	0.996	0.92	0.644	0.634	0.614	0.51	0.622	0.614	0.708
AFUA_5G12410	0.998	0.852	0.79	0.79	0.836	0.794	0.784	0.724	0.694
AFUA_5G03560	0.998	0.878	0.936	0.878	0.856	0.788	0.898	0.86	0.868
AFUA_2G03450	1	0.892	0.842	0.812	0.852	0.832	0.72	0.728	0.74
AFUA_2G05990	0.862	0.644	0.656	0.614	0.632	0.646	0.606	0.65	0.552
AFUA_4G03140	0.958	0.86	0.852	0.856	0.376	0.564	0.83	0.796	0.804
AFUA_5G09850	0.998	0.68	0.72	0.824	0.64	0.83	0.632	0.218	0.19
AFUA_4G10380	1	0.648	0.662	0.646	0.656	0.66	0.646	0.648	0.658
AFUA_8G04330	0.994	0.864	0.834	0.796	0.788	0.388	0.752	0.766	0.738
AFUA_2G02490	1	0.79	0.606	0.682	0.734	0.686	0.644	0.708	0.69
AFUA_6G02970	1	0.91	0.91	0.838	0.886	0.622	0.844	0.828	0.792
AFUA_4G11890	0.952	0.798	0.834	0.748	0.366	0.788	0.802	0.762	0.75
AFUA_7G01060	1	0.836	0.858	0.808	0.762	0.812	0.786	0.718	0.752
AFUA_2G01090	1	0.646	0.764	0.764	0.79	0.818	0.774	0.706	0.622
AFUA_6G12240	0.994	0.83	0.836	0.784	0.792	0.302	0.724	0.702	0.72
AFUA_5G12430	1	0.518145	0.523109	0.816254	0.82971	0.257246	0.47	0.799296	0.768116
AFUA_1G11630	1	0.922	0.916	0.86	0.846	0.872	0.822	0.636	0.814
AFUA_1G10920	1	0.9	0.418	0.846	0.858	0.81	0.784	0.634	0.716
AFUA_3G10960	1	0.858	0.904	0.846	0.834	0.61	0.846	0.784	0.782
AFUA_7G02130	1	0.896	0.932	0.914	0.88	0.87	0.916	0.9	0.838
AFUA_3G05820	1	0.774	0.782	0.69	0.75	0.764	0.694	0.704	0.624
AFUA_2G02960	1	0.88	0.838	0.82	0.8	0.628	0.79	0.734	0.724
AFUA_3G11920	1	0.87	0.902	0.794	0.836	0.63	0.804	0.738	0.712
AFUA_4G13020	1	0.84	0.838	0.796	0.822	0.59	0.7	0.814	0.77
AFUA_5G08500	0.994	0.896	0.874	0.85	0.898	0.86	0.788	0.826	0.82
AFUA_5G09510	0.998	0.906	0.886	0.894	0.864	0.884	0.836	0.796	0.634
AFUA_1G14970	1	0.866	0.838	0.786	0.842	0.782	0.79	0.658	0.726
AFUA_6G02570	0.997812	0.79	0.842105	0.791667	0.736	0.70614	0.785558	0.66	0.708
AFUA_4G04600	1	0.636	0.844	0.646	0.636	0.606	0.726	0.726	0.704
AFUA_7G06090	0.112	0.094	0.108	0.114	0.094	0.13	0.102	0.096	0.094
AFUA_6G04410	0.998	0.938	0.932	0.642	0.88	0.642	0.792	0.78	0.824
AFUA_2G08670	1	0.86	0.848	0.798	0.842	0.85	0.744	0.772	0.72
AFUA_4G04550	0.998	0.572	0.56	0.56	0.564	0.74	0.566	0.488	0.326
AFUA_5G13440	0.594	0.598	0.594	0.592	0.594	0.592	0.588	0.666	0.588
AFUA_2G07660	1	0.914	0.868	0.886	0.91	0.882	0.812	0.822	0.764
AFUA_1G06030	0.998	0.602	0.678	0.588	0.606	0.612	0.594	0.596	0.584
AFUA_2G02260	1	0.84	0.81	0.722	0.792	0.324	0.74	0.62	0.608
AFUA_6G12770	1	0.64	0.622	0.61	0.644	0.78	0.616	0.612	0.626
AFUA_2G06310	1	0.788	0.764	0.736	0.758	0.592	0.656	0.676	0.634
AFUA_1G14450	1	0.79	0.8	0.826	0.768	0.58	0.756	0.702	0.708
AFUA_6G07670	1	0.87	0.87	0.79	0.802	0.754	0.814	0.73	0.774
AFUA_4G07780	0.896	0.73	0.76	0.654	0.738	0.586	0.706	0.654	0.66
AFUA_4G11720	0.994	0.842	0.586	0.582	0.626	0.682	0.61	0.578	0.594
AFUA_7G00870	0.992	0.732	0.776	0.702	0.658	0.74	0.666	0.666	0.654
AFUA_1G05200	1	0.86	0.856	0.83	0.844	0.628	0.802	0.844	0.782
AFUA_2G08720	1	0.87	0.844	0.75	0.812	0.606	0.702	0.738	0.762
AFUA_5G13320	0.99	0.898	0.896	0.824	0.876	0.634	0.85	0.836	0.812
AFUA_6G01970	0.996	0.924	0.92	0.862	0.902	0.88	0.848	0.66	0.788
AFUA_4G03760	1	0.798	0.802	0.774	0.752	0.58	0.722	0.714	0.668
AFUA_4G06260	1	0.93	0.904	0.882	0.906	0.896	0.874	0.864	0.858
AFUA_3G11360	1	0.844	0.93	0.874	0.824	0.886	0.846	0.854	0.836
AFUA_6G11030	0.992	0.81	0.842	0.818	0.78	0.812	0.776	0.77	0.782
AFUA_1G12020	1	0.83	0.57	0.83	0.786	0.806	0.756	0.59	0.802
AFUA_5G06220	1	0.944175	0.907767	0.895631	0.912621	0.34466	0.88835	0.833735	0.810096
AFUA_2G05860	0.994	0.87	0.87	0.806	0.846	0.632	0.818	0.768	0.808
AFUA_2G11170	1	0.904	0.884	0.842	0.878	0.64	0.826	0.778	0.812
AFUA_6G07230	1	0.64	0.822	0.804	0.636	0.75	0.738	0.762	0.734
AFUA_5G11380	1	0.806	0.868	0.842	0.824	0.838	0.81	0.538	0.794
AFUA_3G06320	1	0.888	0.888	0.81	0.83	0.728	0.768	0.81	0.806
AFUA_8G04240	0.694	0.902	0.854	0.82	0.876	0.86	0.876	0.862	0.63
AFUA_5G10180	1	0.648	0.632	0.692	0.638	0.632	0.624	0.626	0.636
AFUA_7G04370	1	0.898	0.87	0.862	0.77	0.86	0.75	0.738	0.688
AFUA_1G06060	1	0.956	0.92	0.894	0.922	0.9	0.834	0.864	0.866
AFUA_2G01880	0.998	0.03	0.598	0.604	0.598	0.59	0.598	0.588	0.59
AFUA_5G13460	1	0.924	0.852	0.794	0.892	0.68	0.826	0.866	0.808
AFUA_2G07570	1	0.732	0.626	0.736	0.722	0.896	0.698	0.702	0.72
AFUA_3G03230	1	0.598	0.794	0.758	0.736	0.148	0.682	0.728	0.66
AFUA_1G14800	1	0.91	0.89	0.846	0.912	0.918	0.822	0.822	0.83
AFUA_5G08410	1	0.844	0.838	0.79	0.828	0.618	0.774	0.738	0.726
AFUA_5G09550	0.998	0.914	0.818	0.798	0.838	0.59	0.778	0.758	0.702
AFUA_2G03180	0.998	0.876	0.85	0.824	0.832	0.838	0.764	0.802	0.778
AFUA_3G06290	0.562	0.644	0.632	0.608	0.616	0.602	0.606	0.604	0.62
AFUA_7G01740	0.998	0.8	0.852	0.718	0.73	0.59	0.67	0.634	0.682
AFUA_8G02490	1	0.766	0.848	0.73	0.746	0.848	0.796	0.716	0.714
AFUA_6G10550	1	0.942	0.904	0.87	0.91	0.628	0.844	0.868	0.884
AFUA_3G11220	0.991416	0.860996	0.868644	0.853132	0.63	0.421166	0.808333	0.738	0.546
AFUA_3G04250	0.99	0.838	0.788	0.74	0.81	0.72	0.79	0.708	0.712
AFUA_2G09590	0.998	0.648	0.64	0.648	0.644	0.646	0.634	0.638	0.654
AFUA_7G04783	0.566	0.888	0.858	0.824	0.114	0.63	0.562	0.114	0.798
AFUA_3G06730	1	0.924	0.958	0.892	0.906	0.904	0.822	0.596	0.834
AFUA_1G03070	0.998	0.934	0.908	0.862	0.872	0.7	0.838	0.81	0.838
AFUA_5G11720	1	0.938	0.914	0.874	0.902	0.374	0.828	0.816	0.856
AFUA_5G06120	0.998	0.618	0.94	0.694	0.698	0.924	0.62	0.658	0.626
AFUA_2G10520	1	0.896	0.906	0.912	0.858	0.862	0.804	0.786	0.812
AFUA_4G10800	0.994	0.93	0.878	0.834	0.844	0.828	0.798	0.782	0.816
AFUA_1G11970	1	0.956	0.896	0.908	0.922	0.708	0.854	0.83	0.866
AFUA_5G03700	0.996	0.778	0.806	0.814	0.792	0.606	0.778	0.768	0.76
AFUA_4G06100	1	0.89	0.846	0.856	0.844	0.79	0.856	0.74	0.792
AFUA_3G11410	0.998	0.898	0.892	0.84	0.886	0.864	0.81	0.832	0.786
AFUA_4G04130	1	0.886	0.848	0.838	0.836	0.814	0.766	0.758	0.784
AFUA_6G01980	0.998	0.858	0.858	0.806	0.832	0.612	0.75	0.754	0.77
AFUA_2G08510	1	0.886	0.852	0.866	0.85	0.61	0.83	0.772	0.812
AFUA_5G13420	0.998	0.934	0.906	0.85	0.866	0.882	0.78	0.808	0.818
AFUA_1G05260	0.996	0.892	0.9	0.768	0.848	0.794	0.828	0.788	0.802
AFUA_5G08550	1	0.918	0.91	0.914	0.896	0.886	0.856	0.85	0.822
AFUA_4G08050	0.998	0.816	0.866	0.742	0.76	0.574	0.778	0.702	0.742
AFUA_1G14620	0.998	0.81	0.79	0.796	0.874	0.602	0.824	0.73	0.806
AFUA_6G12760	1	0.462	0.875887	0.456	0.462	0.691489	0.464	0.444	0.462
AFUA_2G02140	0.998	0.622	0.858	0.85	0.35	0.706	0.62	0.614	0.832
AFUA_3G01610	1	0.754	0.748	0.628	0.642	0.618	0.594	0.576	0.626
AFUA_3G11900	1	0.84	0.816	0.778	0.774	0.816	0.754	0.744	0.728
AFUA_4G13360	1	0.892	0.876	0.79	0.794	0.794	0.748	0.738	0.764
AFUA_4G06570	0.998	0.884	0.898	0.674	0.678	0.922	0.652	0.628	0.684
AFUA_3G06000	0.998	0.884	0.608	0.594	0.63	0.594	0.848	0.596	0.586
AFUA_2G17870	1	0.900641	0.899676	0.755486	0.857605	0.763407	0.782334	0.674267	0.762215
AFUA_8G04710	0.995595	0.75885	0.597345	0.696903	0.765487	0.654	0.699115	0.705752	0.65708
AFUA_5G11450	1	0.622	0.614	0.6	0.62	0.646	0.584	0.616	0.63
AFUA_7G01390	1	0.426	0.544	0.434	0.464	0.190184	0.494	0.476	0.454
AFUA_3G04010	0.994	0.766	0.622	0.604	0.618	0.768	0.702	0.622	0.67
AFUA_5G02850	0.994	0.884	0.82	0.766	0.818	0.658	0.732	0.722	0.676
AFUA_5G11990	0.997326	0.54	0.642	0.66	0.829146	0.368984	0.558	0.54	0.562
AFUA_3G06800	0.988	0.612	0.614	0.614	0.606	0.61	0.612	0.608	0.61
AFUA_2G09930	0.996	0.852	0.828	0.824	0.828	0.618	0.118	0.75	0.774
AFUA_7G00800	0.998	0.86	0.836	0.784	0.816	0.806	0.738	0.71	0.74
AFUA_2G02460	0.998	0.644	0.642	0.64	0.642	0.874	0.636	0.644	0.64
AFUA_2G07630	0.998	0.868	0.614	0.62	0.622	0.616	0.806	0.612	0.624
AFUA_5G13610	1	0.896	0.866	0.912	0.86	0.818	0.858	0.842	0.804
AFUA_1G13920	1	0.94	0.858	0.852	0.912	0.636	0.876	0.826	0.882
AFUA_6G04660	1	0.828	0.838	0.838	0.796	0.61	0.798	0.72	0.744
AFUA_4G08470	1	0.878	0.904	0.756	0.864	0.614	0.84	0.696	0.734
AFUA_6G07410	0.998	0.89	0.888	0.858	0.856	0.638	0.802	0.818	0.806
AFUA_3G03350	0.996	0.872	0.864	0.828	0.824	0.83	0.744	0.728	0.642
AFUA_5G12870	0.612	0.634	0.866	0.626	0.84	0.624	0.636	0.824	0.634
AFUA_1G14750	1	0.906	0.876	0.908	0.932	0.922	0.9	0.8	0.796
AFUA_6G02840	1	0.722	0.802	0.75	0.696	0.762	0.72	0.726	0.75
AFUA_2G12160	1	0.866	0.644	0.744	0.68	0.614	0.756	0.772	0.736
AFUA_6G12280	1	0.952	0.904	0.876	0.91	0.904	0.842	0.86	0.85
AFUA_6G02110	1	0.8	0.86	0.836	0.774	0.622	0.802	0.8	0.742
AFUA_1G05340	1	0.858	0.868	0.878	0.834	0.484	0.836	0.758	0.756
AFUA_5G00680	0.9941	0.616	0.606	0.586	0.584	0.582	0.55	0.544304	0.548
AFUA_2G01460	0.998	0.66	0.63	0.628	0.66	0.626	0.628	0.624	0.612
AFUA_4G11840	0.994	0.83	0.848	0.76	0.788	0.594	0.73	0.706	0.7
AFUA_5G08530	0.994	0.638	0.634	0.88	0.878	0.626	0.844	0.842	0.85
AFUA_3G08990	1	0.842	0.878	0.854	0.836	0.61	0.824	0.778	0.776
AFUA_5G10560	0.996	0.866	0.93	0.894	0.848	0.724	0.86	0.792	0.788
AFUA_6G10470	0.998	0.882	0.902	0.856	0.84	0.836	0.798	0.756	0.764
AFUA_4G10430	1	0.846	0.796	0.766	0.81	0.646	0.766	0.714	0.73
AFUA_8G04300	1	0.844	0.884	0.796	0.794	0.864	0.83	0.728	0.762
AFUA_5G11520	1	0.632	0.558	0.56	0.594	0.584	0.578	0.566	0.582
AFUA_2G02850	1	0.708	0.624	0.582	0.606	0.624	0.622	0.754	0.616
AFUA_4G03100	1	0.826	0.79	0.836	0.802	0.83	0.794	0.762	0.758
AFUA_5G12360	0.998	0.63	0.622	0.606	0.622	0.746	0.592	0.61	0.616
AFUA_2G03390	0.98	0.932	0.88	0.838	0.906	0.61	0.898	0.812	0.86
AFUA_5G03790	0.954	0.696	0.59	0.658	0.66	0.552	0.626	0.638	0.592
AFUA_6G11260	1	0.842	0.626	0.616	0.63	0.604	0.806	0.642	0.636
AFUA_3G11450	1	0.956	0.762	0.888	0.898	0.872	0.838	0.814	0.832
AFUA_8G07230	0.38	0.394	0.75	0.318	0.394	0.726	0.384	0.478	0.416
AFUA_1G15780	0.998	0.88	0.896	0.87	0.844	0.46	0.798	0.744	0.738
AFUA_4G09740	1	0.468	0.572	0.464	0.456	0.438871	0.468	0.452	0.452
AFUA_2G09190	1	0.92	0.934	0.844	0.896	0.604	0.846	0.82	0.864
AFUA_5G07620	1	0.624	0.588	0.586	0.628	0.618	0.592	0.612	0.578
AFUA_7G05260	0.984	0.842	0.86	0.814	0.828	0.632	0.788	0.742	0.74
AFUA_1G17000	1	0.882	0.868	0.848	0.846	0.828	0.796	0.804	0.776
AFUA_6G03740	0.998	0.888	0.894	0.8	0.756	0.622	0.802	0.746	0.724
AFUA_1G07210	0.874	0.844	0.834	0.752	0.808	0.602	0.766	0.692	0.74
AFUA_1G09060	1	0.846	0.806	0.75	0.78	0.406	0.806	0.758	0.734
AFUA_3G00765	1	0.864	0.798	0.828	0.814	0.37	0.772	0.602	0.63
AFUA_1G10860	1	0.864	0.912	0.874	0.854	0.708	0.892	0.828	0.658
AFUA_7G04480	0.998	0.906	0.89	0.868	0.874	0.602	0.852	0.776	0.824
AFUA_3G13260	1	0.632	0.634	0.612	0.616	0.604	0.608	0.618	0.614
AFUA_2G04720	0.994	0.902	0.878	0.838	0.87	0.592	0.866	0.802	0.82
AFUA_1G13080	1	0.915556	0.819328	0.815556	0.86918	0.606	0.750547	0.772632	0.771058
AFUA_8G06870	0.992	0.758	0.76	0.75	0.76	0.764	0.722	0.712	0.714
AFUA_3G08300	1	0.886	0.848	0.848	0.84	0.604	0.776	0.762	0.728
AFUA_3G15080	0.998	0.784	0.684	0.646	0.688	0.672	0.654	0.442	0.678
AFUA_1G01970	1	0.876	0.928	0.934	0.862	0.922	0.88	0.882	0.848
AFUA_1G12790	1	0.886	0.822	0.84	0.844	0.604	0.8	0.752	0.742
AFUA_1G03920	0.951965	0.766	0.787746	0.829322	0.838074	0.398249	0.771855	0.804301	0.792123
AFUA_3G12320	1	0.904	0.878	0.812	0.846	0.822	0.794	0.764	0.804
AFUA_2G04020	0.998	0.834	0.894	0.898	0.794	0.852	0.796	0.78	0.812
AFUA_2G14280	1	0.708	0.702	0.66	0.698	0.604	0.802	0.626	0.696
AFUA_5G05890	1	0.614	0.638	0.608	0.74	0.594	0.722	0.704	0.83
AFUA_5G02190	0.994	0.836	0.846	0.696	0.726	0.722	0.728	0.716	0.708
AFUA_5G00610	0.998	0.846	0.75	0.72	0.746	0.748	0.706	0.658	0.64
AFUA_1G05050	1	0.836	0.79	0.756	0.778	0.622	0.732	0.688	0.69
AFUA_7G03940	1	0.828	0.836	0.832	0.806	0.594	0.732	0.734	0.73
AFUA_6G14190	0.98861	0.59	0.584	0.769932	0.586	0.437358	0.584	0.778523	0.794989
AFUA_6G00670	0.996	0.824	0.83	0.656	0.686	0.676	0.654	0.68	0.686
AFUA_1G02100	0.998	0.834	0.866	0.772	0.768	0.764	0.774	0.784	0.774
AFUA_3G07210	1	0.852	0.814	0.824	0.794	0.672	0.786	0.748	0.786
AFUA_4G12390	1	0.902	0.884	0.882	0.902	0.886	0.86	0.786	0.628
AFUA_2G13340	1	0.956	0.942	0.862	0.746	0.89	0.82	0.826	0.48
AFUA_4G08870	1	0.892	0.864	0.822	0.856	0.64	0.792	0.73	0.8
AFUA_5G06540	1	0.88	0.596	0.834	0.828	0.742	0.814	0.804	0.83
AFUA_1G17130	1	0.846	0.79	0.712	0.76	0.734	0.708	0.668	0.68
AFUA_8G05500	1	0.778	0.832	0.722	0.706	0.626	0.688	0.744	0.666
AFUA_1G09870	1	0.636	0.92	0.868	0.916	0.668	0.602	0.614	0.602
AFUA_1G07680	1	0.886	0.864	0.628	0.64	0.802	0.834	0.63	0.65
AFUA_7G05780	1	0.864	0.86	0.868	0.844	0.884	0.848	0.792	0.822
AFUA_3G10240	0.994	0.932	0.924	0.898	0.904	0.636	0.87	0.81	0.882
AFUA_2G12530	1	0.816	0.828	0.78	0.78	0.83	0.732	0.736	0.724
AFUA_7G04220	0.998	0.854	0.888	0.85	0.846	0.696	0.822	0.796	0.754
AFUA_1G03992	1	0.944	0.682	0.862	0.908	0.618	0.85	0.852	0.816
AFUA_2G05090	0.998	0.81	0.604	0.606	0.618	0.6	0.578	0.594	0.612
AFUA_8G06920	0.972	0.742	0.716	0.718	0.728	0.502	0.694	0.6	0.552
AFUA_2G15040	0.996	0.806	0.654	0.812	0.752	0.802	0.794	0.686	0.7
AFUA_2G14490	1	0.87	0.818	0.834	0.864	0.612	0.728	0.686	0.724
AFUA_3G14030	0.998	0.928	0.874	0.868	0.89	0.744	0.834	0.77	0.778
AFUA_2G05220	0.996	0.798	0.74	0.734	0.744	0.722	0.674	0.642	0.652
AFUA_1G12040	1	0.834	0.894	0.86	0.848	0.836	0.816	0.808	0.786
AFUA_8G07120	1	0.902	0.872	0.838	0.884	0.844	0.786	0.784	0.782
AFUA_2G12910	0.998	0.794	0.76	0.814	0.76	0.77	0.826	0.76	0.706
AFUA_4G10000	0.998	0.162	0.886	0.846	0.888	0.648	0.742	0.87	0.65
AFUA_1G17100	1	0.658	0.656	0.648	0.646	0.64	0.658	0.636	0.638
AFUA_3G05500	0.992	0.836	0.87	0.794	0.796	0.766	0.79	0.762	0.718
AFUA_6G03580	0.962	0.764	0.772	0.726	0.738	0.56	0.8	0.686	0.684
AFUA_4G07090	1	0.898	0.612	0.818	0.696	0.898	0.662	0.76	0.662
AFUA_3G09600	1	0.928	0.946	0.956	0.922	0.648	0.912	0.922	0.892
AFUA_2G13640	0.99	0.85	0.846	0.772	0.802	0.616	0.772	0.74	0.732
AFUA_5G09250	1	0.474	0.468	0.472	0.474	0.588608	0.46	0.458	0.472
AFUA_6G09190	0.998	0.9	0.868	0.878	0.89	0.808	0.824	0.81	0.786
AFUA_7G05770	1	0.838	0.76	0.822	0.812	0.848	0.802	0.736	0.752
AFUA_3G10300	0.962	0.87	0.748	0.76	0.816	0.744	0.738	0.618	0.7
AFUA_6G03530	0.994	0.832	0.858	0.846	0.836	0.628	0.798	0.702	0.728
AFUA_2G15760	0.99	0.614	0.894	0.866	0.632	0.62	0.604	0.606	0.872
AFUA_6G08420	1	0.888	0.922	0.824	0.874	0.886	0.846	0.82	0.792
AFUA_1G03750	1	0.88	0.91	0.822	0.836	0.628	0.796	0.756	0.774
AFUA_6G00710	1	0.842	0.828	0.796	0.798	0.742	0.748	0.676	0.672
AFUA_2G16510	0.746	0.686	0.714	0.708	0.666	0.654	0.65	0.65	0.668
AFUA_1G01890	0.976	0.726	0.712	0.702	0.706	0.35	0.744	0.696	0.634
AFUA_6G14250	0.998	0.92	0.89	0.85	0.884	0.634	0.83	0.784	0.814
AFUA_6G07780	0.954	0.874	0.626	0.89	0.86	0.86	0.86	0.84	0.816
AFUA_4G11620	0.99	0.876	0.782	0.712	0.738	0.724	0.72	0.684	0.696
AFUA_3G09080	1	0.644	0.634	0.796	0.794	0.912	0.782	0.842	0.862
AFUA_7G00780	0.998	0.634	0.618	0.614	0.614	0.62	0.632	0.636	0.634
AFUA_2G01580	1	0.876	0.852	0.82	0.842	0.84	0.828	0.754	0.77
AFUA_1G05300	0.998	0.66	0.63	0.682	0.658	0.62	0.618	0.618	0.642
AFUA_6G12522	1	0.908	0.864	0.848	0.888	0.574	0.86	0.788	0.832
AFUA_6G02100	0.994	0.938	0.904	0.81	0.866	0.624	0.776	0.744	0.758
AFUA_2G03420	1	0.596	0.598	0.588	0.6	0.592	0.6	0.612	0.578
AFUA_5G03410	0.998	0.894	0.868	0.778	0.834	0.814	0.792	0.742	0.776
AFUA_5G12500	1	0.620347	0.63	0.627792	0.603491	0.325806	0.593516	0.574359	0.693548
AFUA_3G11290	0.998	0.954	0.93	0.876	0.92	0.918	0.856	0.798	0.828
AFUA_6G11190	0.998	0.88	0.844	0.806	0.85	0.632	0.822	0.788	0.78
AFUA_6G06930	1	0.842	0.839357	0.74187	0.828571	0.601227	0.752	0.748	0.618
AFUA_5G11620	1	0.932	0.928	0.864	0.908	0.792	0.846	0.814	0.758
AFUA_4G03160	0.564	0.912	0.834	0.784	0.878	0.584	0.78	0.788	0.838
AFUA_2G17460	0.99537	0.376	0.828704	0.814815	0.828704	0.597222	0.374	0.736626	0.382
AFUA_8G04270	0.998	0.95	0.94	0.91	0.906	0.632	0.892	0.842	0.866
AFUA_5G10220	0.998	0.86	0.846	0.822	0.816	0.792	0.82	0.732	0.762
AFUA_7G04680	0.996	0.896	0.892	0.88	0.874	0.874	0.756	0.794	0.768
AFUA_3G07030	0.996	0.924	0.918	0.898	0.898	0.728	0.838	0.874	0.832
AFUA_2G09820	0.998	0.86	0.87	0.808	0.798	0.696	0.802	0.76	0.814
AFUA_7G01610	0.998	0.856	0.904	0.824	0.834	0.634	0.812	0.82	0.75
AFUA_5G12250	0.804	0.808	0.848	0.754	0.78	0.592	0.664	0.734	0.744
AFUA_3G04020	0.986	0.884	0.85	0.708	0.79	0.728	0.592	0.766	0.628
AFUA_5G02700	0.986	0.886	0.878	0.852	0.848	0.604	0.786	0.762	0.794
AFUA_3G06010	0.998	0.708	0.828	0.806	0.692	0.598	0.73	0.738	0.67
AFUA_5G11260	1	0.864	0.9	0.898	0.838	0.856	0.866	0.846	0.788
AFUA_8G02450	1	0.728	0.752	0.722	0.712	0.732	0.67	0.7	0.642
AFUA_8G04570	1	0.886	0.874	0.902	0.864	0.906	0.894	0.828	0.86
AFUA_3G11930	1	0.82	0.816	0.818	0.796	0.596	0.772	0.758	0.722
AFUA_4G13010	1	0.906	0.854	0.858	0.876	0.618	0.798	0.8	0.82
AFUA_4G06830	0.998	0.832	0.808	0.622	0.794	0.82	0.766	0.728	0.754
AFUA_1G14940	0.998	0.822	0.76	0.78	0.804	0.588	0.78	0.738	0.708
AFUA_6G02680	1	0.87	0.888	0.868	0.814	0.598	0.79	0.814	0.778
AFUA_2G12100	1	0.84	0.87	0.854	0.792	0.314	0.836	0.73	0.78
AFUA_8G02120	1	0.91	0.896	0.798	0.884	0.638	0.812	0.768	0.764
AFUA_1G01450	0.996	0.762	0.806	0.792	0.818	0.778	0.664	0.656	0.662
AFUA_1G13890	1	0.92	0.96	0.942	0.91	0.686	0.856	0.876	0.846
AFUA_6G05045	0.998	0.886	0.856	0.816	0.838	0.616	0.804	0.77	0.778
AFUA_4G08280	0.988	0.936	0.92	0.852	0.872	0.676	0.856	0.796	0.802
AFUA_6G07520	0.996	0.898	0.848	0.816	0.876	0.866	0.856	0.682	0.788
AFUA_3G02930	0.998	0.89	0.852	0.822	0.816	0.64	0.808	0.708	0.756
AFUA_2G01910	1	0.92	0.898	0.854	0.864	0.328	0.692	0.8	0.774
AFUA_5G13520	1	0.702	0.698	0.65	0.678	0.514	0.654	0.64	0.626
AFUA_2G07870	1	0.372	0.394	0.374	0.398	0.549451	0.372	0.372	0.382
AFUA_1G11980	1	0.644	0.628	0.64	0.634	0.64	0.648	0.628	0.64
AFUA_5G03680	0.998	0.918	0.842	0.782	0.858	0.316	0.784	0.696	0.592
AFUA_4G06020	1	0.626	0.58	0.622	0.632	0.592	0.56	0.646	0.612
AFUA_3G11130	0.994	0.924	0.914	0.792	0.89	0.854	0.792	0.816	0.856
AFUA_5G06390	0.998	0.818	0.846	0.792	0.786	0.596	0.78	0.77	0.772
AFUA_2G11180	0.924	0.394	0.824	0.752	0.44	0.736	0.704	0.696	0.586
AFUA_2G05970	1	0.946	0.888	0.872	0.924	0.894	0.856	0.856	0.858
AFUA_5G11500	1	0.728	0.68	0.676	0.698	0.692	0.656	0.644	0.676
AFUA_6G06610	1	0.848	0.88	0.826	0.846	0.618	0.836	0.8	0.838
AFUA_7G04390	0.998	0.906	0.894	0.856	0.852	0.868	0.854	0.626	0.652
AFUA_3G06680	1	0.88	0.846	0.77	0.83	0.306	0.79	0.772	0.772
AFUA_6G12990	1	0.608	0.604	0.598	0.588	0.624	0.572	0.59	0.576
AFUA_2G02050	0.989848	0.904523	0.870229	0.812183	0.885496	0.890863	0.801527	0.75122	0.790244
AFUA_2G06020	0.996	0.65	0.654	0.64	0.65	0.652	0.652	0.654	0.646
AFUA_6G07870	0.992	0.852	0.832	0.794	0.85	0.83	0.78	0.742	0.782
AFUA_3G00420	0.998	0.898	0.894	0.85	0.878	0.856	0.834	0.784	0.768
AFUA_1G14650	0.984	0.862	0.858	0.782	0.784	0.606	0.626	0.726	0.672
AFUA_5G13050	1	0.908	0.622	0.6	0.64	0.622	0.596	0.61	0.592
AFUA_2G08730	1	0.894	0.802	0.808	0.848	0.81	0.76	0.722	0.79
AFUA_1G05410	1	0.878	0.908	0.87	0.838	0.75	0.858	0.568	0.83
AFUA_4G03730	0.996	0.882	0.854	0.798	0.85	0.836	0.8	0.772	0.776
AFUA_6G01900	1	0.816	0.788	0.756	0.754	0.766	0.676	0.686	0.692
AFUA_1G15040	1	0.858	0.834	0.806	0.84	0.564	0.69	0.724	0.67
AFUA_5G08740	0.998	0.824	0.844	0.826	0.796	0.628	0.77	0.71	0.762
AFUA_5G09610	0.998	0.87	0.864	0.814	0.812	0.596	0.86	0.822	0.79
AFUA_8G01830	0.992	0.742	0.686	0.73	0.748	0.786	0.706	0.682	0.732
AFUA_4G04800	1	0.846	0.764	0.774	0.802	0.398	0.784	0.614	0.684
AFUA_4G04670	1	0.884	0.848	0.754	0.854	0.844	0.652	0.646	0.622
AFUA_2G02420	0.998	0.904	0.882	0.882	0.876	0.904	0.826	0.776	0.812
AFUA_1G06230	0.998	0.906	0.926	0.88	0.878	0.896	0.892	0.824	0.846
AFUA_2G07720	1	0.810934	0.779043	0.720879	0.747153	0.642	0.671982	0.606	0.630979
AFUA_5G13470	0.998	0.926	0.852	0.788	0.902	0.674	0.82	0.862	0.806
AFUA_2G09840	0.998	0.896	0.908	0.868	0.846	0.696	0.768	0.62	0.826
AFUA_1G10930	1	0.896	0.924	0.914	0.882	0.616	0.85	0.806	0.83
AFUA_3G10750	1	0.654	0.648	0.64	0.646	0.632	0.636	0.62	0.636
AFUA_3G04120	0.99	0.914	0.864	0.84	0.884	0.818	0.824	0.808	0.812
AFUA_3G05790	0.997245	0.759669	0.754144	0.754144	0.820442	0.535912	0.691388	0.669355	0.669014
AFUA_8G02360	0.995455	0.394	0.382	0.388	0.394	0.39	0.4	0.396	0.394
AFUA_7G02070	0.998	0.802	0.82	0.752	0.758	0.576	0.708	0.724	0.658
AFUA_2G02870	0.992	0.876	0.892	0.878	0.874	0.858	0.82	0.8	0.802
AFUA_6G09720	1	0.790287	0.819355	0.678788	0.75	0.746137	0.730769	0.690949	0.629139
AFUA_1G02900	0.988	0.634	0.814	0.636	0.632	0.818	0.628	0.62	0.64
AFUA_7G05890	0.996	0.644	0.632	0.642	0.648	0.644	0.638	0.626	0.638
AFUA_3G10250	1	0.904	0.874	0.882	0.86	0.892	0.852	0.794	0.782
AFUA_2G13520	0.998	0.778	0.766	0.714	0.75	0.628	0.682	0.722	0.702
AFUA_5G09400	1	0.826	0.802	0.796	0.802	0.816	0.78	0.662	0.7
AFUA_6G14210	1	0.782	0.856	0.822	0.822	0.664	0.802	0.752	0.746
AFUA_6G00520	1	0.648	0.874	0.844	0.846	0.676	0.808	0.688	0.738
AFUA_2G16480	1	0.828	0.894	0.788	0.784	0.816	0.764	0.698	0.714
AFUA_1G01830	0.99	0.878	0.868	0.812	0.788	0.788	0.754	0.72	0.732
AFUA_6G08330	1	0.928	0.888	0.82	0.862	0.634	0.852	0.744	0.766
AFUA_2G15030	0.998	0.828	0.856	0.798	0.778	0.616	0.738	0.732	0.764
AFUA_1G04270	0.566	0.644	0.598	0.57	0.65	0.586	0.602	0.56	0.588
AFUA_1G12000	0.998	0.848	0.888	0.882	0.838	0.322	0.842	0.806	0.752
AFUA_3G14350	1	0.656	0.648	0.646	0.648	0.64	0.634	0.656	0.644
AFUA_2G05610	1	0.948	0.932	0.784	0.816	0.886	0.86	0.808	0.75
AFUA_2G14905	1	0.844	0.864	0.818	0.796	0.674	0.784	0.76	0.722
AFUA_2G04750	1	0.91	0.91	0.91	0.886	0.732	0.848	0.622	0.834
AFUA_1G04690	0.996	0.856	0.854	0.812	0.816	0.828	0.668	0.718	0.73
AFUA_2G15610	1	0.864	0.896	0.798	0.614	0.566	0.802	0.6	0.804
AFUA_6G09030	0.994	0.932	0.928	0.854	0.888	0.578	0.786	0.798	0.814
AFUA_7G04570	1	0.735294	0.136	0.136	0.136	0.136	0.136	0.136	0.136
AFUA_4G07080	1	0.858	0.862	0.768	0.638	0.786	0.69	0.696	0.73
AFUA_2G06050	1	0.648	0.89	0.886	0.65	0.47	0.65	0.814	0.754
AFUA_6G03400	0.998	0.824	0.82	0.778	0.808	0.764	0.718	0.706	0.712
AFUA_1G17280	1	0.858	0.806	0.738	0.754	0.612	0.724	0.678	0.666
AFUA_3G05410	0.996	0.64	0.916	0.62	0.94	0.634	0.846	0.626	0.63
AFUA_6G02215	0.758	0.75718	0.548	0.718016	0.759791	0.441253	0.665796	0.663185	0.634465
AFUA_4G10180	1	0.856	0.828	0.788	0.846	0.788	0.756	0.764	0.746
AFUA_2G13440	0.998	0.872	0.872	0.834	0.85	0.882	0.824	0.772	0.828
AFUA_6G00320	0.994565	0.785326	0.73913	0.733696	0.730978	0.413043	0.714674	0.646739	0.630435
AFUA_1G01660	0.996	0.728	0.716	0.696	0.642	0.682	0.658	0.664	0.676
AFUA_7G03900	0.996	0.572	0.86	0.86	0.868	0.866	0.828	0.81	0.782
AFUA_6G14100	1	0.81	0.83	0.76	0.768	0.796	0.802	0.744	0.73
AFUA_3G07220	1	0.804	0.854	0.8	0.746	0.792	0.746	0.71	0.692
AFUA_5G02760	0.998	0.828	0.896	0.852	0.786	0.61	0.808	0.686	0.706
AFUA_6G06480	0.998	0.636	0.654	0.63	0.63	0.636	0.628	0.616	0.632
AFUA_1G04870	1	0.908	0.884	0.846	0.888	0.916	0.834	0.832	0.83
AFUA_5G05630	1	0.63	0.62	0.604	0.63	0.63	0.588	0.61	0.61
AFUA_2G14290	1	0.644	0.684	0.646	0.63	0.592	0.608	0.612	0.614
AFUA_1G13020	1	0.910569	0.886544	0.71734	0.867925	0.642276	0.714634	0.512	0.64
AFUA_3G12150	0.992	0.684	0.726	0.7	0.834	0.724	0.704	0.682	0.678
AFUA_2G03760	0.992	0.93	0.926	0.888	0.878	0.632	0.89	0.814	0.866
AFUA_1G04290	0.32	0.346555	0.657258	0.342	0.338	0.328	0.338	0.35	0.34
AFUA_2G12730	1	0.654	0.638	0.642	0.654	0.788	0.622	0.598	0.634
AFUA_1G09550	1	0.622	0.7	0.628	0.628	0.618	0.624	0.618	0.62
AFUA_8G05340	1	0.93	0.914	0.856	0.902	0.716	0.866	0.798	0.812
AFUA_7G06110	1	0.896	0.896	0.83	0.828	0.836	0.796	0.702	0.704
AFUA_3G10320	0.964	0.818	0.844	0.83	0.78	0.454	0.762	0.738	0.73
AFUA_1G07000	1	0.868	0.832	0.882	0.87	0.866	0.826	0.714	0.812
AFUA_4G08580	0.99	0.872	0.834	0.776	0.834	0.796	0.742	0.728	0.75
AFUA_5G06560	1	0.876	0.924	0.842	0.844	0.752	0.84	0.784	0.764
AFUA_2G13530	0.996	0.522	0.522	0.796	0.802	0.65	0.848	0.834	0.812
AFUA_1G17070	0.984	0.84	0.88	0.87	0.822	0.616	0.818	0.718	0.77
AFUA_7G05020	0.989637	0.774752	0.578	0.622172	0.624	0.604	0.542	0.542	0.418
AFUA_1G06650	0.998	0.746	0.714	0.844	0.8	0.8	0.818	0.806	0.764
AFUA_3G00630	0.998	0.886	0.848	0.606	0.648	0.51	0.624	0.632	0.51
AFUA_1G09760	1	0.884	0.886	0.836	0.788	0.45	0.764	0.712	0.762
AFUA_6G03990	1	0.814	0.836	0.812	0.8	0.846	0.78	0.698	0.75
AFUA_1G17040	1	0.852	0.776	0.708	0.742	0.78	0.732	0.648	0.708
AFUA_7G05210	1	0.802	0.866	0.858	0.78	0.644	0.798	0.78	0.752
AFUA_3G03900	0.998	0.804	0.786	0.716	0.62	0.622	0.624	0.726	0.628
AFUA_1G15760	0.998	0.852	0.836	0.85	0.828	0.654	0.738	0.692	0.74
AFUA_4G10020	0.998	0.93	0.888	0.9	0.9	0.686	0.81	0.768	0.84
AFUA_2G09560	0.976	0.654	0.89	0.612	0.634	0.284	0.4	0.414	0.78
AFUA_5G07770	1	0.854	0.852	0.858	0.85	0.516	0.8	0.808	0.778
AFUA_1G01940	0.980609	0.867036	0.806094	0.818182	0.839572	0.698061	0.684706	0.689474	0.625935
AFUA_3G08400	0.996	0.878	0.856	0.864	0.848	0.692	0.838	0.81	0.766
AFUA_3G02360	1	0.804	0.788	0.74	0.74	0.75	0.61	0.636	0.626
AFUA_3G13230	0.998	0.866	0.718	0.862	0.806	0.794	0.796	0.778	0.794
AFUA_2G05080	1	0.584	0.558	0.56	0.57	0.461358	0.562	0.562241	0.544
AFUA_6G09110	0.818	0.668	0.532	0.662	0.844	0.532	0.646	0.75	0.746
AFUA_1G13200	1	0.834	0.908	0.868	0.81	0.772	0.906	0.858	0.822
AFUA_7G04500	0.998	0.632	0.852	0.788	0.744	0.596	0.726	0.704	0.684
AFUA_1G10650	1	0.832	0.832	0.77	0.82	0.558	0.818	0.696	0.596
AFUA_6G04140	1	0.936	0.928	0.902	0.908	0.728	0.88	0.864	0.842
AFUA_4G07660	0.996	0.734	0.938	0.872	0.728	0.89	0.886	0.85	0.808
AFUA_3G09750	0.998	0.598	0.598	0.582	0.596	0.598	0.604	0.598	0.596
AFUA_2G13010	0.966	0.822	0.896	0.844	0.816	0.878	0.9	0.83	0.766
AFUA_4G09600	0.994	0.932	0.87	0.856	0.904	0.816	0.83	0.75	0.82
AFUA_4G00950	0.99	0.808	0.702	0.674	0.768	0.648	0.728	0.688	0.684
AFUA_2G14250	1	0.872	0.6	0.928	0.844	0.568	0.896	0.786	0.802
AFUA_3G14510	1	0.854	0.866	0.822	0.806	0.72	0.766	0.746	0.712
AFUA_2G05550	1	0.862	0.822	0.804	0.824	0.778	0.772	0.664	0.818
AFUA_6G08810	0.998	0.788	0.866	0.854	0.744	0.752	0.76	0.83	0.762
AFUA_6G07110	0.998	0.794	0.842	0.78	0.788	0.762	0.724	0.7	0.776
AFUA_2G15180	1	0.866	0.786	0.822	0.832	0.614	0.788	0.76	0.8
AFUA_1G04480	1	0.836	0.846	0.792	0.81	0.604	0.774	0.644	0.618
AFUA_2G04700	0.994	0.742	0.886	0.858	0.73	0.548	0.794	0.83	0.792
AFUA_8G00610	1	0.908	0.884	0.878	0.868	0.874	0.78	0.73	0.772
AFUA_3G13760	0.966	0.686	0.708	0.706	0.69	0.632	0.658	0.144	0.618
AFUA_5G13860	0.994	0.646	0.61	0.88	0.638	0.638	0.616	0.602	0.612
AFUA_2G16720	0.998	0.908	0.88	0.82	0.832	0.448	0.792	0.294	0.798
AFUA_6G13630	0.998	0.906	0.614	0.874	0.874	0.646	0.616	0.626	0.626
AFUA_1G03430	1	0.874	0.844	0.812	0.828	0.512	0.772	0.766	0.768
AFUA_2G15960	1	0.892	0.886	0.8	0.85	0.63	0.822	0.808	0.796
AFUA_6G08510	1	0.772	0.862	0.808	0.756	0.824	0.744	0.752	0.694
AFUA_3G08460	1	0.626	0.63	0.624	0.626	0.886	0.62	0.752	0.618
AFUA_4G07490	0.998	0.944	0.948	0.898	0.912	0.628	0.886	0.892	0.624
AFUA_3G09780	0.632	0.886	0.906	0.778	0.862	0.792	0.818	0.8	0.782
AFUA_1G15510	1	0.618	0.74	0.698	0.692	0.552	0.686	0.692	0.662
AFUA_5G07810	1	0.858	0.874	0.848	0.834	0.616	0.814	0.762	0.8
AFUA_2G08990	0.426	0.95	0.88	0.948	0.94	0.936	0.916	0.874	0.912
AFUA_4G10220	0.998	0.89	0.904	0.812	0.882	0.87	0.624	0.832	0.786
AFUA_7G02400	0.998	0.902	0.912	0.778	0.864	0.836	0.78	0.754	0.718
AFUA_5G08960	1	0.92	0.87	0.862	0.89	0.858	0.79	0.778	0.776
AFUA_2G13450	0.99	0.824	0.822	0.804	0.802	0.818	0.802	0.742	0.668
AFUA_4G12160	0.706	0.808	0.824	0.642	0.808	0.616	0.882	0.808	0.804
AFUA_3G07850	0.998	0.826	0.868	0.826	0.784	0.622	0.772	0.77	0.716
AFUA_1G02210	1	0.648	0.642	0.636	0.824	0.334	0.734	0.634	0.63
AFUA_6G07990	1	0.918	0.916	0.824	0.862	0.886	0.774	0.818	0.844
AFUA_1G10360	1	0.834	0.796	0.794	0.802	0.82	0.822	0.74	0.762
AFUA_2G16260	1	0.912	0.912	0.886	0.894	0.616	0.906	0.886	0.884
AFUA_5G01240	0.956	0.806	0.794	0.748	0.774	0.634	0.744	0.708	0.686
AFUA_6G06950	1	0.922	0.882	0.828	0.872	0.686	0.844	0.776	0.818
AFUA_1G13370	1	0.84	0.83	0.772	0.804	0.63	0.754	0.732	0.74
AFUA_6G09090	0.998	0.866	0.848	0.772	0.782	0.016	0.75	0.652	0.752
AFUA_3G12870	1	0.898	0.892	0.862	0.892	0.89	0.812	0.75	0.828
AFUA_2G04950	0.998	0.878	0.824	0.852	0.87	0.702	0.786	0.798	0.812
AFUA_6G04220	0.996	0.822	0.83	0.834	0.794	0.108	0.644	0.636	0.594
AFUA_5G09310	0.997494	0.844221	0.77193	0.618	0.652	0.41206	0.64	0.79397	0.718593
AFUA_1G09010	1	0.942	0.884	0.842	0.91	0.804	0.816	0.822	0.746
AFUA_5G01920	1	0.87	0.944	0.892	0.862	0.916	0.782	0.79	0.76
AFUA_1G06880	1	0.842	0.608	0.8	0.802	0.816	0.77	0.766	0.742
AFUA_4G09410	1	0.48	0.576	0.726	0.702	0.708	0.696	0.66	0.634
AFUA_5G07250	0.992	0.776	0.586	0.556	0.594	0.588	0.57	0.59	0.58
AFUA_3G04310	0.978	0.796	0.826	0.814	0.778	0.626	0.73	0.664	0.69
AFUA_1G16430	0.638	0.622	0.588	0.57	0.572	0.466	0.56	0.624	0.594
AFUA_3G10460	0.996721	0.957377	0.921311	0.771014	0.825073	0.472	0.799419	0.47	0.760331
AFUA_7G05470	1	0.924945	0.906874	0.893333	0.891111	0.556306	0.869955	0.855856	0.871397
AFUA_2G00450	0.998	0.848	0.866	0.83	0.864	0.85	0.768	0.7	0.76
AFUA_1G07610	1	0.17	0.822	0.238	0.638	0.77	0.634	0.636	0.634
AFUA_3G09940	1	0.608	0.602	0.588	0.612	0.806	0.608	0.588	0.588
AFUA_5G02000	0.996	0.9	0.656	0.78	0.816	0.758	0.76	0.74	0.738
AFUA_1G09370	1	0.92	0.64	0.89	0.908	0.732	0.852	0.836	0.642
AFUA_1G15200	1	0.698	0.814	0.816	0.69	0.792	0.81	0.756	0.72
AFUA_4G12600	1	0.88	0.878	0.866	0.872	0.878	0.808	0.826	0.796
AFUA_7G02240	1	0.684	0.678	0.66	0.668	0.67	0.668	0.644	0.652
AFUA_1G16710	1	0.858	0.862	0.786	0.79	0.78	0.768	0.774	0.674
AFUA_2G13560	1	0.866	0.868	0.824	0.858	0.818	0.848	0.816	0.814
AFUA_4G09200	0.998	0.882	0.884	0.852	0.86	0.868	0.806	0.77	0.796
AFUA_5G07000	1	0.388	0.928	0.372	0.378	0.102	0.344	0.644	0.634
AFUA_1G02570	1	0.76	0.818	0.766	0.736	0.586	0.762	0.618	0.654
AFUA_3G07600	1	0.626	0.612	0.608	0.62	0.896	0.612	0.61	0.62
AFUA_7G04110	1	0.644	0.648	0.814	0.82	0.732	0.798	0.802	0.802
AFUA_6G14220	1	0.912	0.618	0.63	0.496	0.18	0.684	0.688	0.692
AFUA_5G14000	1	0.874	0.882	0.748	0.78	0.73	0.726	0.744	0.738
AFUA_1G03540	0.998	0.868	0.846	0.838	0.852	0.842	0.834	0.82	0.836
AFUA_3G12660	1	0.87	0.838	0.834	0.836	0.61	0.814	0.732	0.778
AFUA_2G04470	0.998	0.652	0.874	0.64	0.86	0.644	0.002	0.762	0.79
AFUA_1G12840	0.998	0.86	0.892	0.836	0.832	0.822	0.832	0.738	0.766
AFUA_3G09300	0.994	0.712	0.894	0.76	0.702	0.802	0.794	0.722	0.732
AFUA_5G05880	1	0.786	0.814	0.792	0.766	0.59	0.77	0.726	0.738
AFUA_6G13280	0.19	0.19	0.19	0.19	0.19	0.19	0.19	0.19	0.19
AFUA_4G03585	0.99784	0.606	0.87473	0.608	0.606	0.792657	0.61	0.697095	0.594
AFUA_4G11040	1	0.606	0.608	0.612	0.706	0.616	0.708	0.692	0.604
AFUA_1G15070	1	0.928	0.836	0.876	0.896	0.636	0.838	0.83	0.788
AFUA_6G02560	1	0.66	0.676	0.622	0.64	0.652	0.602	0.616	0.622
AFUA_2G07590	0.998	0.906	0.84	0.816	0.82	0.822	0.808	0.736	0.776
AFUA_7G00320	0.998	0.85	0.734	0.768	0.792	0.63	0.716	0.72	0.76
AFUA_6G03150	0.996	0.784	0.776	0.752	0.764	0.794	0.77	0.702	0.644
AFUA_2G02030	0.992	0.906	0.908	0.858	0.84	0.764	0.8	0.756	0.778
AFUA_6G12580	1	0.638	0.688	0.676	0.836	0.694	0.598	0.714	0.738
AFUA_6G04970	1	0.838	0.816	0.79	0.772	0.68	0.748	0.752	0.714
AFUA_4G12180	0.638	0.64	0.624	0.626	0.64	0.454	0.638	0.636	0.638
AFUA_1G11530	0.998	0.844	0.854	0.826	0.816	0.424	0.796	0.71	0.74
AFUA_5G03220	1	0.884	0.856	0.826	0.81	0.854	0.812	0.732	0.79
AFUA_5G11630	1	0.88	0.88	0.808	0.856	0.656	0.828	0.786	0.642
AFUA_8G05610	0.992	0.598	0.546	0.534	0.586	0.76	0.54	0.546	0.554
AFUA_2G10320	1	0.894	0.932	0.88	0.876	0.6	0.894	0.598	0.852
AFUA_5G10020	0.991501	0.64	0.671429	0.6	0.608571	0.234286	0.662857	0.591429	0.557143
AFUA_4G13950	0.986667	0.409742	0.400568	0.403509	0.298	0.577381	0.296	0.298	0.294
AFUA_1G03590	1	0.88	0.912	0.832	0.852	0.628	0.81	0.792	0.784
AFUA_8G02870	0.998	0.65	0.664	0.67	0.646	0.596	0.682	0.616	0.652
AFUA_2G10800	0.998	0.868	0.894	0.868	0.886	0.218	0.806	0.786	0.822
AFUA_8G04960	1	0.902	0.89	0.912	0.876	0.792	0.886	0.856	0.812
AFUA_5G11140	1	0.854	0.876	0.86	0.842	0.822	0.814	0.758	0.77
AFUA_3G05970	0.966	0.844	0.858	0.856	0.856	0.622	0.828	0.8	0.764
AFUA_7G01460	0.994	0.824	0.896	0.866	0.804	0.702	0.852	0.826	0.786
AFUA_6G10830	1	0.904	0.884	0.868	0.884	0.766	0.804	0.788	0.816
AFUA_4G12620	0.998	0.908	0.898	0.872	0.886	0.636	0.796	0.754	0.784
AFUA_3G11430	1	0.904	0.898	0.87	0.89	0.382	0.816	0.79	0.838
AFUA_5G12550	0.998	0.898	0.896	0.834	0.834	0.828	0.81	0.752	0.8
AFUA_5G03540	0.996	0.698	0.732	0.7	0.682	0.582	0.702	0.61	0.684
AFUA_5G10800	0.998	0.878	0.9	0.912	0.83	0.71	0.826	0.822	0.796
AFUA_6G10540	1	0.714	0.896	0.816	0.862	0.844	0.846	0.794	0.8
AFUA_4G10470	0.964	0.906	0.83	0.872	0.864	0.844	0.716	0.728	0.79
AFUA_8G04360	0.996	0.916	0.856	0.856	0.878	0.616	0.85	0.806	0.63
AFUA_4G02870	0.996	0.928	0.924	0.908	0.906	0.882	0.866	0.792	0.836
AFUA_6G06910	1	0.958	0.94	0.914	0.938	0.842	0.91	0.85	0.866
AFUA_2G11500	1	0.838	0.824	0.804	0.832	0.822	0.722	0.692	0.67
AFUA_3G08940	0.997812	0.802875	0.809935	0.741736	0.750524	0.509847	0.73251	0.692	0.682828
AFUA_4G11390	0.998	0.894	0.926	0.812	0.82	0.714	0.864	0.78	0.794
AFUA_6G07820	0.994	0.772	0.812	0.79	0.82	0.614	0.762	0.726	0.754
AFUA_6G04190	1	0.906	0.92	0.81	0.846	0.588	0.854	0.822	0.756
AFUA_1G06350	1	0.61	0.894	0.6	0.602	0.59	0.582	0.584	0.606
AFUA_1G08840	1	0.648199	0.851211	0.644737	0.6	0.748201	0.609254	0.592179	0.57265
AFUA_6G05080	0.962	0.628	0.838	0.61	0.586	0.404	0.588	0.776	0.726
AFUA_1G05710	1	0.84	0.778	0.756	0.79	0.792	0.794	0.756	0.766
AFUA_5G03850	0.995604	0.736	0.724	0.773626	0.742	0.230769	0.774617	0.713978	0.685714
AFUA_2G01080	0.998	0.92	0.9	0.856	0.872	0.642	0.868	0.81	0.776
AFUA_1G11410	0.984	0.738	0.736	0.728	0.716	0.708	0.672	0.69	0.686
AFUA_8G00962	1	0.894	0.858	0.818	0.822	0.628	0.77	0.63	0.74
AFUA_3G10840	0.99446	0.861496	0.844875	0.811634	0.833795	0.554017	0.789474	0.761773	0.725849
AFUA_5G09930	1	0.822	0.814	0.804	0.738	0.744	0.772	0.73	0.772
AFUA_2G10205	0.998	0.9	0.886	0.766	0.854	0.832	0.75	0.716	0.736
AFUA_5G04210	0.998	0.91	0.932	0.858	0.888	0.8	0.882	0.892	0.878
AFUA_2G03440	1	0.86	0.634	0.89	0.86	0.884	0.86	0.83	0.754
AFUA_1G03490	0.998	0.802	0.76	0.774	0.77	0.78	0.716	0.742	0.78
AFUA_7G01990	0.996	0.924	0.886	0.876	0.884	0.742	0.836	0.796	0.818
AFUA_8G02790	1	0.872	0.852	0.81	0.832	0.788	0.8	0.76	0.714
AFUA_3G05890	0.996	0.742	0.714	0.74	0.706	0.724	0.708	0.624	0.726
AFUA_6G13560	1	0.63	0.634	0.624	0.634	0.634	0.604	0.606	0.636
AFUA_5G08235	1	0.728	0.874	0.676	0.72	0.592	0.704	0.656	0.644
AFUA_2G02570	1	0.908	0.888	0.84	0.866	0.736	0.85	0.75	0.398
AFUA_1G14810	1	0.888	0.888	0.86	0.88	0.844	0.76	0.76	0.83
AFUA_7G02630	1	0.646	0.898	0.854	0.878	0.89	0.642	0.644	0.62
AFUA_2G07730	1	0.91	0.866	0.88	0.886	0.876	0.832	0.746	0.84
AFUA_1G05610	1	0.926	0.906	0.902	0.91	0.624	0.838	0.854	0.842
AFUA_2G02190	0.998	0.87	0.892	0.856	0.846	0.888	0.866	0.828	0.804
AFUA_4G11960	0.998	0.876	0.834	0.876	0.846	0.584	0.844	0.834	0.788
AFUA_4G04440	1	0.862	0.852	0.79	0.83	0.584	0.806	0.782	0.784
AFUA_1G14420	0.998	0.63	0.62	0.63	0.63	0.632	0.628	0.616	0.624
AFUA_6G07770	0.984	0.844	0.894	0.842	0.856	0.85	0.836	0.756	0.75
AFUA_4G08130	0.998	0.892	0.89	0.82	0.64	0.658	0.738	0.75	0.79
AFUA_6G04080	1	0.912	0.91	0.918	0.886	0.888	0.854	0.75	0.77
AFUA_6G12640	0.996904	0.488	0.877676	0.476	0.804805	0.390093	0.791541	0.792683	0.504
AFUA_4G04360	1	0.908	0.916	0.896	0.888	0.742	0.872	0.808	0.852
AFUA_1G05350	1	0.841121	0.839506	0.773292	0.791277	0.562092	0.74772	0.706553	0.696319
AFUA_2G08390	0.66	0.648	0.904	0.65	0.652	0.646	0.642	0.644	0.63
AFUA_5G13270	1	0.882	0.88	0.612	0.638	0.818	0.638	0.624	0.8
AFUA_2G10030	0.72	0.938889	0.820051	0.796069	0.805486	0.644444	0.763547	0.74878	0.649573
AFUA_4G06170	1	0.746	0.836	0.82	0.764	0.562	0.756	0.774	0.698
AFUA_4G13300	1	0.856	0.666	0.762	0.798	0.608	0.764	0.732	0.724
AFUA_3G11550	0.998	0.808	0.838	0.786	0.77	0.816	0.766	0.72	0.746
AFUA_1G11730	1	0.718	0.776	0.748	0.72	0.746	0.764	0.678	0.698
AFUA_5G03520	0.99449	0.548	0.796526	0.532	0.536	0.62259	0.514	0.534	0.524
AFUA_3G06990	0.998	0.632	0.626	0.626	0.632	0.618	0.64	0.634	0.628
AFUA_6G10450	1	0.642	0.636	0.626	0.634	0.646	0.622	0.632	0.638
AFUA_6G07040	0.998	0.822	0.852	0.638	0.634	0.628	0.606	0.772	0.788
AFUA_1G16600	0.694	0.884	0.89	0.872	0.864	0.632	0.788	0.768	0.812
AFUA_4G09100	0.996	0.93	0.884	0.846	0.858	0.518	0.802	0.796	0.776
AFUA_5G06620	0.998	0.85	0.758	0.636	0.72	0.652	0.646	0.69	0.676
AFUA_2G13940	0.596	0.788	0.91	0.888	0.856	0.586	0.758	0.712	0.716
AFUA_4G12710	1	0.868	0.864	0.738	0.808	0.612	0.736	0.74	0.674
AFUA_7G02350	0.998	0.608	0.894	0.88	0.828	0.384	0.588	0.796	0.832
AFUA_1G15270	1	0.638	0.598	0.598	0.644	0.57	0.602	0.62	0.644
AFUA_3G09730	1	0.884	0.888	0.818	0.858	0.838	0.836	0.772	0.83
AFUA_1G07490	1	0.608	0.872	0.598	0.612	0.604	0.618	0.586	0.55
AFUA_1G09750	1	0.916	0.898	0.814	0.868	0.654	0.824	0.748	0.726
AFUA_8G05220	0.997872	0.921277	0.912951	0.893617	0.895745	0.419149	0.809524	0.780933	0.717021
AFUA_3G09020	0.998	0.922	0.83	0.85	0.886	0.808	0.806	0.764	0.804
AFUA_2G10920	1	0.832	0.844	0.834	0.816	0.808	0.81	0.734	0.752
AFUA_3G12750	0.998	0.892	0.862	0.838	0.836	0.628	0.792	0.74	0.74
AFUA_2G04200	1	0.904	0.868	0.8	0.86	0.856	0.822	0.782	0.742
AFUA_1G03700	0.59	0.624	0.614	0.622	0.63	0.876	0.6	0.578	0.594
AFUA_1G12700	0.998	0.822	0.88	0.886	0.82	0.844	0.87	0.786	0.818
AFUA_3G07510	0.868	0.866	0.832	0.602	0.832	0.604	0.692	0.47	0.778
AFUA_5G14610	1	0.74	0.692	0.676	0.612	0.636	0.676	0.664	0.664
AFUA_7G04230	0.996	0.83	0.898	0.818	0.816	0.77	0.832	0.808	0.804
AFUA_6G13840	0.994	0.72	0.722	0.696	0.764	0.68	0.726	0.664	0.658
AFUA_1G02290	1	0.404	0.912	0.864	0.866	0.78	0.832	0.794	0.788
AFUA_6G09080	0.992	0.878	0.88	0.836	0.868	0.632	0.82	0.822	0.812
AFUA_6G06850	1	0.894	0.886	0.822	0.852	0.864	0.836	0.816	0.778
AFUA_1G13580	1	0.908	0.828	0.886	0.766	0.552	0.776	0.842	0.852
AFUA_3G12990	1	0.876	0.872	0.86	0.844	0.844	0.788	0.81	0.802
AFUA_2G04350	0.996	0.824	0.864	0.752	0.802	0.6	0.792	0.708	0.756
AFUA_1G10470	1	0.882	0.936	0.92	0.852	0.562	0.898	0.85	0.874
[truncated: 3,393 more rows]

## Sheet: S4. Protein-coding_percentages
Supplemental Table 4. Protein-coding sequence percent similarity
[truncated: 5,216 more rows]

[truncated: 5 more sheets: S5. omega, S6. zeta, S7. GO_418_results, S8. GO_314_results, S9. GO_100_results]
